# Supplementary material for: De novo European eel transcriptome provides insights into the evolutionary history of duplicated genes in teleost lineages
Source: PLoS One. 2019 Jun 12;14(6):e0218085. doi: 10.1371/journal.pone.0218085 (PMC6561569; doi:10.1371/journal.pone.0218085)
Supplement: S1 Table — GO annotation from EggNOG of eel duplication gene families shared by freshwater eels. Including: “Orthogroup”, “Descriptions”, “Functional annotations”, “GO categories”, and “GO IDs”. (CSV) [file pone.0218085.s001.csv]

Orthogroup	Descriptions	Functional	annotations	GO	categories	GO	IDs	GO	categories	GO	IDs	GO	categories	GO	IDs
OG5_127838	ubiquitin-like	modifier	activating	enzyme	2	Posttranslational	modification,	protein	turnover,	chaperones	cellular	process	|	protein	modification	process	|	primary	metabolic	process	|	macromolecule	metabolic	process	|	cellular	metabolic	process	|	cellular	protein	modification	process	|	macromolecule	modification	|	protein	sumoylation	|	protein	modification	by	small	protein	conjugation	or	removal	|
OG5_133894	platelet-derived	growth	factor	receptor	Signal	transduction	mechanisms	platelet-derived	growth	factor	receptor	signaling	pathway	|	cell	surface	receptor	signaling	pathway	|	response	to	stimulus	|	macromolecule	modification	|	single-organism	process	|	cellular	response	to	vascular	endothelial	growth	factor	stimulus	|	multicellular	organismal	process	|	cellular	response	to	growth	factor	stimulus
OG5_136609	malate	dehydrogenase	1B,	NAD	(soluble)	Energy	production	and	conversion	cellular	process	|	carboxylic	acid	metabolic	process	|	oxoacid	metabolic	process	|	organic	acid	metabolic	process	|	primary	metabolic	process	|	aerobic	respiration	|	cellular	metabolic	process	|	oxidation-reduction	process	|	carbohydrate	metabolic	process	|	dicarboxylic	acid	metabolic	process	|
OG5_130252	phosphatidic	acid	phosphatase	type	2A	Lipid	transport	and	metabolism	metabolic	process	GO:0008152	membrane	GO:0016020	catalytic	activity	GO:0003824
OG5_129361	HID1	domain	containing	Function	unknown
OG5_128896	dynein,	axonemal,	assembly	factor	1	Cytoskeleton	microtubule	cytoskeleton	organization	|	cell	projection	morphogenesis	|	cellular	component	morphogenesis	|	system	development	|	cell	morphogenesis	|	single-organism	process	|	embryonic	organ	morphogenesis	|	multicellular	organismal	process	|	gastrulation	|	determination	of	bilateral	symmetry	|	cilium	morphogenesis	|	localization	of	cell	|
OG5_142525	phosphatidic	acid	phosphatase	type	2	domain	containing	3	Lipid	transport	and	metabolism	metabolic	process	GO:0008152	nuclear	outer	membrane-endoplasmic	reticulum	membrane	network	|	organelle	part	|	membrane	|	intracellular	|	cell	part	|	intracellular	part	|	endomembrane	system	|	envelope	|	endoplasmic	reticulum	part	|	intracellular	organelle	part	|	cell
OG5_127452	PPIases	accelerate	the	folding	of	proteins	(By	similarity)	Posttranslational	modification,	protein	turnover,	chaperones	protein	peptidyl-prolyl	isomerization	|	cellular	process	|	protein	modification	process	|	primary	metabolic	process	|	macromolecule	metabolic	process	|	cellular	metabolic	process	|	protein	folding	|	macromolecule	modification	|	peptidyl-proline	modification	|	peptidyl-amino	acid	modification	|
OG5_134353	transforming	growth	factor,	beta	receptor	associated	protein	1	Intracellular	trafficking,	secretion,	and	vesicular	transport	cellular	protein	localization	|	intracellular	protein	transport	|	intracellular	transport	|	single-organism	process	|	vesicle-mediated	transport	|	regulation	of	molecular	function	|	organic	substance	transport	|	establishment	of	protein	localization	|	protein	transport	|	transport
OG5_145354	pleckstrin	homology	domain	containing,	family	O	member	2	Signal	transduction	mechanisms	ion	binding	|	binding	|	anion	binding	|	phospholipid	binding	|	lipid	binding	GO:0043167	|	GO:0005488	|	GO:0043168	|	GO:0005543	|	GO:0008289
OG5_132189	collagen,	type	VIII,	alpha	1	Extracellular	structures	notochord	formation	|	embryo	development	|	anatomical	structure	formation	involved	in	morphogenesis	|	embryonic	morphogenesis	|	notochord	development	|	multicellular	organismal	development	|	system	development	|	embryonic	organ	development	|	single-multicellular	organism	process	|	embryonic	organ	morphogenesis	|	multicellular	organismal	process	|
OG5_192862	D	site	of	albumin	promoter	(albumin	D-box)	binding	protein	Transcription	regulation	of	primary	metabolic	process	|	regulation	of	nucleobase-containing	compound	metabolic	process	|	regulation	of	biosynthetic	process	|	regulation	of	gene	expression	|	regulation	of	cellular	macromolecule	biosynthetic	process	|	regulation	of	biological	process	|	regulation	of	cellular	process
OG5_156023	sosondowah	ankyrin	repeat	domain	family	member	C	Function	unknown
OG5_169978	Inherit	from	meNOG:	Hydra	magnipapillata	Function	unknown
OG5_168953	Helix-loop-helix	DNA-binding	domain	Transcription
OG5_197878	PMP-22/EMP/MP20/Claudin	family	Function	unknown	membrane	|	integral	to	membrane	|	intrinsic	to	membrane	|	cell-cell	junction	|	cell	periphery	|	cell	part	|	occluding	junction	|	plasma	membrane	|	membrane	part	|	apical	junction	complex	|	tight	junction	|	cell	junction	|	cell	GO:0016020	|	GO:0016021	|	GO:0031224	|
OG5_130061	FUN14	family	Function	unknown
OG5_198102	Cofilin/tropomyosin-type	actin-binding	protein	Cytoskeleton	cell	part	|	intracellular	|	cell	GO:0044464	|	GO:0005622	|	GO:0005623
OG5_138915	CD248	molecule,	endosialin	Signal	transduction	mechanisms	response	to	stress	|	response	to	stimulus	|	single-organism	process	|	multicellular	organismal	process	|	response	to	wounding	|	hemostasis	|	cellular	process	|	regulation	of	biological	process	|	single-multicellular	organism	process	|	biological	regulation	|	signaling	|	single	organism	signaling	|	cellular
OG5_144284	HGF	activator	Amino	acid	transport	and	metabolism	|	Signal	transduction	mechanisms	proteolysis	|	primary	metabolic	process	|	macromolecule	metabolic	process	|	organic	substance	metabolic	process	|	metabolic	process	|	protein	metabolic	process	GO:0006508	|	GO:0044238	|	GO:0043170	|	GO:0071704	|	GO:0008152	|	GO:0019538	membrane	|	cell	periphery	|	cell
OG5_141903	poliovirus	receptor-related	1	(herpesvirus	entry	mediator	C)	Signal	transduction	mechanisms	membrane	|	integral	to	membrane	|	intrinsic	to	membrane	|	membrane	part	GO:0016020	|	GO:0016021	|	GO:0031224	|	GO:0044425
OG5_142897	poliovirus	receptor-related	2	(herpesvirus	entry	mediator	B)	Signal	transduction	mechanisms	membrane	|	integral	to	membrane	|	intrinsic	to	membrane	|	membrane	part	GO:0016020	|	GO:0016021	|	GO:0031224	|	GO:0044425
OG5_128458	DCN1,	defective	in	cullin	neddylation	1,	domain	containing	1	(S.	cerevisiae)	Function	unknown
OG5_132959	BPI2	Defense	mechanisms	lipid	binding	|	binding	GO:0008289	|	GO:0005488
OG5_165693	NA	Function	unknown
OG5_138796	metadherin	Signal	transduction	mechanisms
OG5_128986	methyltransferase	like	16	Function	unknown	methylation	|	metabolic	process	GO:0032259	|	GO:0008152	methyltransferase	activity	|	catalytic	activity	|	transferase	activity,	transferring	one-carbon	groups	|	transferase	activity	GO:0008168	|	GO:0003824	|	GO:0016741	|	GO:0016740
OG5_142846	TR_THY	Lipid	transport	and	metabolism	organic	acid	metabolic	process	|	organonitrogen	compound	catabolic	process	|	aromatic	compound	catabolic	process	|	nitrogen	compound	metabolic	process	|	single-organism	catabolic	process	|	organic	substance	metabolic	process	|	single-organism	metabolic	process	|	metabolic	process	|	small	molecule	catabolic	process	|	transport	|	cellular
OG5_128181	phosphatidylinositol	3-kinase,	catalytic	subunit	type	3	Signal	transduction	mechanisms	organophosphate	biosynthetic	process	|	lipid	biosynthetic	process	|	response	to	stimulus	|	single-organism	process	|	organic	substance	metabolic	process	|	metabolic	process	|	single-organism	metabolic	process	|	phosphorus	metabolic	process	|	cellular	process	|	organophosphate	metabolic	process	|	primary	metabolic
OG5_166140	7	transmembrane	receptor	(rhodopsin	family)	Signal	transduction	mechanisms	cellular	process	|	cell	surface	receptor	signaling	pathway	|	response	to	stimulus	|	G-protein	coupled	receptor	signaling	pathway	|	regulation	of	biological	process	|	regulation	of	cellular	process	|	single-organism	process	|	signal	transduction	|	biological	regulation	|	signaling	|	single
OG5_131988	angiotensin	I	converting	enzyme	(peptidyl-dipeptidase	A)	1	Amino	acid	transport	and	metabolism	proteolysis	|	primary	metabolic	process	|	macromolecule	metabolic	process	|	organic	substance	metabolic	process	|	metabolic	process	|	protein	metabolic	process	GO:0006508	|	GO:0044238	|	GO:0043170	|	GO:0071704	|	GO:0008152	|	GO:0019538	membrane	GO:0016020	peptidase	activity,	acting
OG5_128010	proteasome	(prosome,	macropain)	26S	subunit,	non-ATPase,	9	Posttranslational	modification,	protein	turnover,	chaperones
OG5_128577	solute	carrier	family	25	(pyrimidine	nucleotide	carrier),	member	33	Energy	production	and	conversion	single-organism	transport	|	cellular	process	|	establishment	of	localization	|	single-organism	process	|	localization	|	transmembrane	transport	|	transport	|	single-organism	cellular	process	GO:0044765	|	GO:0009987	|	GO:0051234	|	GO:0044699	|	GO:0051179	|	GO:0055085	|	GO:0006810
OG5_154196	hypermethylated	in	cancer	1	Transcription	intracellular	|	nucleus	|	cell	part	|	intracellular	part	|	intracellular	membrane-bounded	organelle	|	organelle	|	membrane-bounded	organelle	|	intracellular	organelle	|	cell	GO:0005622	|	GO:0005634	|	GO:0044464	|	GO:0044424	|	GO:0043231	|	GO:0043226	|	GO:0043227	|	GO:0043229	|	GO:0005623	cation	binding	|	heterocyclic
OG5_149335	calcium	channel,	voltage-dependent,	gamma	subunit	Inorganic	ion	transport	and	metabolism	single-organism	transport	|	cation	transport	|	establishment	of	localization	|	metal	ion	transport	|	single-organism	process	|	ion	transport	|	divalent	metal	ion	transport	|	calcium	ion	transport	|	localization	|	divalent	inorganic	cation	transport	|	transport	GO:0044765	|
OG5_132859	asteroid	homolog	1	(Drosophila)	Signal	transduction	mechanisms	response	to	stress	|	response	to	stimulus	|	nitrogen	compound	metabolic	process	|	single-organism	process	|	response	to	DNA	damage	stimulus	|	organic	substance	metabolic	process	|	metabolic	process	|	cellular	macromolecule	metabolic	process	|	cellular	process	|	primary	metabolic	process	|
OG5_136383	ST6	beta-galactosamide	alpha-2,6-sialyltranferase	2	Carbohydrate	transport	and	metabolism	carbohydrate	derivative	metabolic	process	|	macromolecule	modification	|	macromolecule	glycosylation	|	organic	substance	metabolic	process	|	cellular	macromolecule	biosynthetic	process	|	metabolic	process	|	cellular	macromolecule	metabolic	process	|	cellular	process	|	primary	metabolic	process	|	cellular	metabolic	process	|	biosynthetic
OG5_129140	WD	repeat	domain	26	Function	unknown	intracellular	part	|	cell	part	|	cytoplasm	|	intracellular	|	cell	GO:0044424	|	GO:0044464	|	GO:0005737	|	GO:0005622	|	GO:0005623
OG5_127015	ATP	synthase	(E/31	kDa)	subunit	Energy	production	and	conversion	nitrogen	compound	metabolic	process	|	metabolic	process	|	nucleoside	monophosphate	catabolic	process	|	purine	ribonucleoside	triphosphate	metabolic	process	|	cellular	process	|	nucleoside	catabolic	process	|	energy	coupled	proton	transmembrane	transport,	against	electrochemical	gradient	|	ribonucleoside	triphosphate	metabolic	process	|
OG5_132081	Glycosyl	hydrolase	family	47	Carbohydrate	transport	and	metabolism	metabolic	process	GO:0008152	membrane	GO:0016020	cation	binding	|	mannosidase	activity	|	alpha-mannosidase	activity	|	hydrolase	activity	|	hydrolase	activity,	acting	on	glycosyl	bonds	|	catalytic	activity	|	binding	|	mannosyl-oligosaccharide	1,2-alpha-mannosidase	activity	|	metal	ion	binding	|	ion	binding	|	calcium
OG5_130821	UDP-N-acetyl-alpha-D-galactosamine	polypeptide	N-acetylgalactosaminyltransferase	10	(GalNAc-T10)	Posttranslational	modification,	protein	turnover,	chaperones	carbohydrate	derivative	metabolic	process	|	macromolecule	modification	|	macromolecule	glycosylation	|	organic	substance	metabolic	process	|	cellular	macromolecule	biosynthetic	process	|	metabolic	process	|	cellular	macromolecule	metabolic	process	|	cellular	process	|	primary	metabolic	process	|	cellular	metabolic	process
OG5_163582	Guanine	nucleotide	exchange	factor	synembryn	Signal	transduction	mechanisms
OG5_127266	O-linked	N-acetylglucosamine	(GlcNAc)	transferase	Carbohydrate	transport	and	metabolism	|	Posttranslational	modification,	protein	turnover,	chaperones	|	Signal	transduction	mechanisms	carbohydrate	derivative	metabolic	process	|	protein	O-linked	glycosylation	|	macromolecule	modification	|	macromolecule	glycosylation	|	organic	substance	metabolic	process	|	cellular	macromolecule	biosynthetic	process	|	metabolic	process	|	cellular	macromolecule	metabolic
OG5_146957	Inherit	from	veNOG:	Family	with	sequence	similarity	89,	member	A	Function	unknown
OG5_147918	chromosome	14	open	reading	frame	28	Function	unknown
OG5_136459	NADH	dehydrogenase	(ubiquinone)	1	alpha	subcomplex,	11	Energy	production	and	conversion	membrane	|	integral	to	membrane	|	intrinsic	to	membrane	|	membrane	part	GO:0016020	|	GO:0016021	|	GO:0031224	|	GO:0044425
OG5_134160	SH3	domain	binding	glutamic	acid-rich	protein	Posttranslational	modification,	protein	turnover,	chaperones
OG5_142600	spermatogenesis	associated	2-like	Function	unknown
OG5_133232	DEAD	(Asp-Glu-Ala-Asp)	box	polypeptide	43	RNA	processing	and	modification	nucleobase-containing	compound	catabolic	process	|	nucleoside	phosphate	catabolic	process	|	glycosyl	compound	catabolic	process	|	carbohydrate	derivative	metabolic	process	|	organonitrogen	compound	catabolic	process	|	aromatic	compound	catabolic	process	|	nitrogen	compound	metabolic	process	|	ribonucleoside	metabolic	process	|	nucleotide
OG5_150759	high	mobility	group	20B	Chromatin	structure	and	dynamics
OG5_146269	sterile	alpha	motif	domain	containing	Signal	transduction	mechanisms
OG5_129489	ArfGAP	with	GTPase	domain,	ankyrin	repeat	and	PH	domain	2	Signal	transduction	mechanisms	regulation	of	GTP	catabolic	process	|	nitrogen	compound	metabolic	process	|	regulation	of	ARF	GTPase	activity	|	regulation	of	molecular	function	|	metabolic	process	|	purine	ribonucleoside	triphosphate	metabolic	process	|	cellular	process	|	GTP	catabolic
OG5_180243	Thymopoietin	protein	Function	unknown	heterocyclic	compound	binding	|	nucleic	acid	binding	|	DNA	binding	|	binding	|	organic	cyclic	compound	binding	GO:1901363	|	GO:0003676	|	GO:0003677	|	GO:0005488	|	GO:0097159
OG5_198182	AIG1	family	Function	unknown	purine	ribonucleoside	triphosphate	binding	|	heterocyclic	compound	binding	|	guanyl	nucleotide	binding	|	GTP	binding	|	small	molecule	binding	|	ribonucleotide	binding	|	nucleoside	phosphate	binding	|	purine	nucleotide	binding	|	nucleoside	binding	|	binding	|	anion	binding	|	organic	cyclic	compound	binding	|	ribonucleoside
OG5_129124	defender	against	cell	death	1	Posttranslational	modification,	protein	turnover,	chaperones	|	Cell	cycle	control,	cell	division,	chromosome	partitioning	metabolic	process	GO:0008152	nuclear	outer	membrane-endoplasmic	reticulum	membrane	network	|	organelle	part	|	membrane	|	intracellular	|	macromolecular	complex	|	cell	part	|	intracellular	part	|	endomembrane	system	|	endoplasmic	reticulum
OG5_133215	amyloid	beta	precursor	protein	(cytoplasmic	tail)	binding	protein	2	Cytoskeleton
OG5_129144	asparagine-linked	glycosylation	9,	alpha-1,2-mannosyltransferase	homolog	(S.	cerevisiae)	Intracellular	trafficking,	secretion,	and	vesicular	transport	|	Cell	wall/membrane/envelope	biogenesis	organophosphate	biosynthetic	process	|	lipid	biosynthetic	process	|	carbohydrate	derivative	metabolic	process	|	macromolecule	modification	|	organic	substance	metabolic	process	|	cellular	macromolecule	biosynthetic	process	|	single-organism	metabolic	process	|	GPI	anchor
OG5_135306	perilipin	2	Intracellular	trafficking,	secretion,	and	vesicular	transport
OG5_151155	thromboxane	A2	receptor	Signal	transduction	mechanisms	cellular	process	|	cell	surface	receptor	signaling	pathway	|	response	to	stimulus	|	G-protein	coupled	receptor	signaling	pathway	|	regulation	of	biological	process	|	regulation	of	cellular	process	|	single-organism	process	|	signal	transduction	|	biological	regulation	|	signaling	|	single	organism	signaling
OG5_229925	NA	Function	unknown	cation	binding	|	binding	|	transition	metal	ion	binding	|	metal	ion	binding	|	ion	binding	|	zinc	ion	binding	GO:0043169	|	GO:0005488	|	GO:0046914	|	GO:0046872	|	GO:0043167	|	GO:0008270
OG5_248837	Leucine	rich	repeat	containing	17	Signal	transduction	mechanisms
OG5_194509	Repulsive	guidance	molecule	(RGM)	C-terminus	Posttranslational	modification,	protein	turnover,	chaperones
OG5_128524	prolyl	4-hydroxylase,	alpha	polypeptide	II	Amino	acid	transport	and	metabolism	oxidation-reduction	process	|	single-organism	metabolic	process	|	metabolic	process	GO:0055114	|	GO:0044710	|	GO:0008152	intracellular	|	cell	part	|	intracellular	part	|	cytoplasm	|	endoplasmic	reticulum	|	organelle	|	intracellular	membrane-bounded	organelle	|	cytoplasmic	part	|	membrane-bounded	organelle	|
OG5_126626	Catalyzes	a	2-step	reaction,	involving	the	ATP-dependent	carboxylation	of	the	covalently	attached	biotin	in	the	first	step	and	the	transfer	of	the	carboxyl	group	to	pyruvate	in	the	second	(By	similarity)	Energy	production	and	conversion	hexose	biosynthetic	process	|	carbohydrate	biosynthetic	process	|	primary	metabolic	process	|	response	to
OG5_127131	protein	phosphatase	3,	catalytic	subunit,	gamma	isozyme	Signal	transduction	mechanisms	cellular	process	|	phosphate-containing	compound	metabolic	process	|	cellular	metabolic	process	|	dephosphorylation	|	metabolic	process	|	phosphorus	metabolic	process	GO:0009987	|	GO:0006796	|	GO:0044237	|	GO:0016311	|	GO:0008152	|	GO:0006793	hydrolase	activity	|	catalytic	activity	|	phosphoric	ester
OG5_143472	G	protein-coupled	receptor	20	Signal	transduction	mechanisms	cellular	process	|	cell	surface	receptor	signaling	pathway	|	response	to	stimulus	|	G-protein	coupled	receptor	signaling	pathway	|	regulation	of	biological	process	|	regulation	of	cellular	process	|	single-organism	process	|	signal	transduction	|	biological	regulation	|	signaling	|	single	organism
OG5_135501	chromosome	20	open	reading	frame	194	Function	unknown
OG5_142944	sulfotransferase	family	4A,	member	1	Function	unknown	metabolic	process	GO:0008152	catalytic	activity	|	transferase	activity,	transferring	sulfur-containing	groups	|	sulfotransferase	activity	|	transferase	activity	GO:0003824	|	GO:0016782	|	GO:0008146	|	GO:0016740
OG5_130743	ORAI	calcium	release-activated	calcium	modulator	Inorganic	ion	transport	and	metabolism	single-organism	transport	|	cell	differentiation	|	cellular	component	morphogenesis	|	positive	regulation	of	biological	process	|	single-organism	process	|	actomyosin	structure	organization	|	ion	transmembrane	transport	|	developmental	process	|	striated	muscle	cell	development	|	divalent	metal	ion	transport
OG5_135031	tetratricopeptide	repeat	domain	39C	Function	unknown
OG5_198057	Frag1/DRAM/Sfk1	family	Function	unknown
OG5_130097	Calmodulin	binding	domain	Inorganic	ion	transport	and	metabolism	single-organism	transport	|	cellular	process	|	cation	transport	|	establishment	of	localization	|	potassium	ion	transport	|	cellular	potassium	ion	transport	|	metal	ion	transport	|	monovalent	inorganic	cation	transport	|	ion	transport	|	single-organism	process	|	ion	transmembrane	transport	|
OG5_133667	R3H	domain	and	coiled-coil	containing	1-like	Function	unknown	heterocyclic	compound	binding	|	small	molecule	binding	|	nucleoside	phosphate	binding	|	binding	|	organic	cyclic	compound	binding	|	nucleotide	binding	GO:1901363	|	GO:0036094	|	GO:1901265	|	GO:0005488	|	GO:0097159	|	GO:0000166
OG5_142115	interleukin	13	receptor,	alpha	Signal	transduction	mechanisms
OG5_128162	sphingosine	kinase	1	Lipid	transport	and	metabolism	|	Signal	transduction	mechanisms	phosphorus	metabolic	process	|	cellular	process	|	cell	surface	receptor	signaling	pathway	|	phosphorylation	|	phosphate-containing	compound	metabolic	process	|	response	to	stimulus	|	cellular	metabolic	process	|	G-protein	coupled	receptor	signaling	pathway	|	regulation	of	biological	process
OG5_134261	Cytochrome	P450,	family	46,	subfamily	A,	polypeptide	Secondary	metabolites	biosynthesis,	transport	and	catabolism	oxidation-reduction	process	|	single-organism	metabolic	process	|	metabolic	process	GO:0055114	|	GO:0044710	|	GO:0008152	cation	binding	|	heterocyclic	compound	binding	|	heme	binding	|	electron	carrier	activity	|	monooxygenase	activity	|	oxidoreductase	activity,	acting	on	paired
OG5_144148	B-cell	translocation	gene	1	Signal	transduction	mechanisms
OG5_132498	SURP	and	G	patch	domain	containing	1	Function	unknown	cellular	process	|	primary	metabolic	process	|	cellular	aromatic	compound	metabolic	process	|	cellular	metabolic	process	|	macromolecule	metabolic	process	|	RNA	processing	|	gene	expression	|	nitrogen	compound	metabolic	process	|	cellular	nitrogen	compound	metabolic	process	|	RNA	metabolic
OG5_176626	NA	Function	unknown
OG5_140017	androgen-dependent	TFPI-regulating	protein	Extracellular	structures	membrane	|	integral	to	membrane	|	intrinsic	to	membrane	|	membrane	part	GO:0016020	|	GO:0016021	|	GO:0031224	|	GO:0044425
OG5_139662	Kazal-type	serine	protease	inhibitor	domain	Function	unknown
OG5_188610	ARM	Signal	transduction	mechanisms
OG5_139690	chromosome	5	open	reading	frame	43	Function	unknown	membrane	|	integral	to	membrane	|	intrinsic	to	membrane	|	membrane	part	GO:0016020	|	GO:0016021	|	GO:0031224	|	GO:0044425
OG5_128385	exportin	7	Intracellular	trafficking,	secretion,	and	vesicular	transport	|	Nuclear	structure	cellular	process	|	cellular	protein	localization	|	establishment	of	localization	|	cellular	macromolecule	localization	|	intracellular	protein	transport	|	intracellular	transport	|	single-organism	process	|	macromolecule	localization	|	establishment	of	localization	in	cell	|	organic	substance	transport	|
OG5_135871	ABC	transporter	transmembrane	region	Secondary	metabolites	biosynthesis,	transport	and	catabolism	nitrogen	compound	metabolic	process	|	antigen	processing	and	presentation	|	response	to	chemical	stimulus	|	metabolic	process	|	regulation	of	immune	effector	process	|	nucleoside	monophosphate	catabolic	process	|	purine	ribonucleoside	triphosphate	metabolic	process	|	cellular	process	|	regulation
OG5_139722	chromosome	1	open	reading	frame	109	Function	unknown	multicellular	organismal	process	|	multicellular	organismal	development	|	single-multicellular	organism	process	|	single-organism	process	|	developmental	process	GO:0032501	|	GO:0007275	|	GO:0044707	|	GO:0044699	|	GO:0032502
OG5_139718	osteoglycin	Signal	transduction	mechanisms
OG5_132787	integrin-linked	kinase	Signal	transduction	mechanisms	heart	process	|	cell	surface	receptor	signaling	pathway	|	biological	adhesion	|	response	to	stimulus	|	macromolecule	modification	|	blood	circulation	|	system	development	|	regulation	of	heart	contraction	|	blood	vessel	development	|	single-organism	process	|	system	process	|	multicellular	organismal	process	|
OG5_163161	Inherit	from	opiNOG:	to	reverse	transcriptase	Replication,	recombination	and	repair	cellular	process	|	primary	metabolic	process	|	cellular	aromatic	compound	metabolic	process	|	cellular	metabolic	process	|	macromolecule	metabolic	process	|	DNA	metabolic	process	|	DNA	integration	|	nitrogen	compound	metabolic	process	|	cellular	nitrogen	compound	metabolic	process	|
OG5_134700	UNC	homeobox	Transcription	regulation	of	primary	metabolic	process	|	regulation	of	nucleobase-containing	compound	metabolic	process	|	regulation	of	biosynthetic	process	|	regulation	of	gene	expression	|	regulation	of	cellular	macromolecule	biosynthetic	process	|	regulation	of	biological	process	|	regulation	of	cellular	process	|	regulation	of	RNA	metabolic	process	|
OG5_130657	ARV1	homolog	(S.	cerevisiae)	Function	unknown
OG5_134696	tumor	protein	D52	Function	unknown
OG5_147997	Immunoglobulin	V-set	domain	Function	unknown
OG5_134213	mitochondrial	ribosomal	protein	S24	Translation,	ribosomal	structure	and	biogenesis	cellular	biosynthetic	process	|	cellular	process	|	translation	|	primary	metabolic	process	|	macromolecule	metabolic	process	|	cellular	metabolic	process	|	biosynthetic	process	|	macromolecule	biosynthetic	process	|	gene	expression	|	organic	substance	metabolic	process	|	cellular	macromolecule	biosynthetic	process
OG5_139197	neurogranin	(protein	kinase	C	substrate,	RC3)	Signal	transduction	mechanisms	regulation	of	transferase	activity	|	regulation	of	cellular	protein	metabolic	process	|	regulation	of	primary	metabolic	process	|	response	to	stimulus	|	single-organism	process	|	multicellular	organismal	process	|	regulation	of	phosphate	metabolic	process	|	regulation	of	molecular	function	|
OG5_135418	sialic	acid	acetylesterase	Function	unknown
OG5_181967	Odorant	receptor	Signal	transduction	mechanisms	cell	surface	receptor	signaling	pathway	|	response	to	stimulus	|	single-organism	process	|	system	process	|	multicellular	organismal	process	|	detection	of	chemical	stimulus	involved	in	sensory	perception	|	response	to	chemical	stimulus	|	detection	of	stimulus	involved	in	sensory	perception	|	cellular	process
OG5_159774	KH	domain	containing,	RNA	binding,	signal	transduction	associated	1	RNA	processing	and	modification	heterocyclic	compound	binding	|	RNA	binding	|	nucleic	acid	binding	|	binding	|	organic	cyclic	compound	binding	GO:1901363	|	GO:0003723	|	GO:0003676	|	GO:0005488	|	GO:0097159
OG5_142408	gamma-glutamyltransferase	5	Amino	acid	transport	and	metabolism	cellular	amide	metabolic	process	|	cellular	process	|	carboxylic	acid	metabolic	process	|	glutathione	metabolic	process	|	organic	acid	metabolic	process	|	primary	metabolic	process	|	oxoacid	metabolic	process	|	cellular	metabolic	process	|	organonitrogen	compound	metabolic	process	|	nitrogen	compound	metabolic
OG5_225071	phosphatidic	acid	phosphatase	type	2	domain	containing	2	Lipid	transport	and	metabolism	metabolic	process	GO:0008152	membrane	GO:0016020	catalytic	activity	GO:0003824
OG5_132786	guanylyl	cyclase	domain	containing	1	Function	unknown
OG5_132121	Protein	tyrosine	phosphatase,	mitochondrial	1	Defense	mechanisms	macromolecule	modification	|	cellular	carbohydrate	metabolic	process	|	single-organism	catabolic	process	|	phosphorylated	carbohydrate	dephosphorylation	|	organic	substance	metabolic	process	|	dephosphorylation	|	metabolic	process	|	small	molecule	catabolic	process	|	single-organism	metabolic	process	|	inositol	phosphate	metabolic	process	|	cellular	macromolecule
OG5_188631	CD59	molecule,	complement	regulatory	protein	Posttranslational	modification,	protein	turnover,	chaperones	regulation	of	primary	metabolic	process	|	negative	regulation	of	complement	activation	|	negative	regulation	of	immune	response	|	regulation	of	defense	response	|	negative	regulation	of	metabolic	process	|	regulation	of	response	to	external	stimulus	|	negative	regulation	of
OG5_244493	transmembrane	protein	47	Function	unknown
OG5_130444	SEC62	homolog	(S.	cerevisiae)	Intracellular	trafficking,	secretion,	and	vesicular	transport	establishment	of	localization	|	macromolecule	localization	|	organic	substance	transport	|	protein	localization	|	establishment	of	protein	localization	|	protein	transport	|	localization	|	transport	GO:0051234	|	GO:0033036	|	GO:0071702	|	GO:0008104	|	GO:0045184	|	GO:0015031	|	GO:0051179	|
OG5_145461	purinergic	receptor	P2X,	ligand-gated	ion	channel,	2	Inorganic	ion	transport	and	metabolism	single-organism	transport	|	cell	surface	receptor	signaling	pathway	|	response	to	stimulus	|	single-organism	process	|	purinergic	receptor	signaling	pathway	|	ion	transmembrane	transport	|	transport	|	cellular	process	|	purinergic	nucleotide	receptor	signaling	pathway	|	regulation
OG5_132748	kiaa1919	Inorganic	ion	transport	and	metabolism	single-organism	transport	|	cellular	process	|	cation	transport	|	establishment	of	localization	|	metal	ion	transport	|	single-organism	process	|	ion	transport	|	monovalent	inorganic	cation	transport	|	sodium	ion	transport	|	organic	substance	transport	|	carbohydrate	transport	|	localization	|	transmembrane	transport
OG5_149637	Essential	component	of	the	PAM	complex,	a	complex	required	for	the	translocation	of	transit	peptide-containing	proteins	from	the	inner	membrane	into	the	mitochondrial	matrix	in	an	ATP-dependent	manner	(By	similarity)	Posttranslational	modification,	protein	turnover,	chaperones	cellular	process	|	primary	metabolic	process	|	macromolecule	metabolic	process	|	cellular	metabolic	process
OG5_198017	Serpentine	type	7TM	GPCR	chemoreceptor	Srx	Signal	transduction	mechanisms	cell	surface	receptor	signaling	pathway	|	response	to	stimulus	|	macromolecule	modification	|	single-organism	process	|	system	process	|	multicellular	organismal	process	|	protein-chromophore	linkage	|	sensory	perception	of	light	stimulus	|	organic	substance	metabolic	process	|	metabolic	process	|
OG5_126827	solute	carrier	family	3	(cystine,	dibasic	and	neutral	amino	acid	transporters,	activator	of	cystine,	dibasic	and	neutral	amino	acid	transport),	member	1	Carbohydrate	transport	and	metabolism	carbohydrate	metabolic	process	|	organic	substance	metabolic	process	|	primary	metabolic	process	|	metabolic	process	GO:0005975	|	GO:0071704	|	GO:0044238	|	GO:0008152	cation
OG5_142331	metaxin	3	Intracellular	trafficking,	secretion,	and	vesicular	transport	single-organism	transport	|	cellular	protein	localization	|	intracellular	protein	transport	|	protein	targeting	to	mitochondrion	|	intracellular	transport	|	single-organism	process	|	organic	substance	transport	|	establishment	of	protein	localization	|	protein	transport	|	establishment	of	protein	localization	to	organelle	|
OG5_153928	STEAP	family	member	3,	metalloreductase	Function	unknown	oxidation-reduction	process	|	single-organism	metabolic	process	|	metabolic	process	GO:0055114	|	GO:0044710	|	GO:0008152	oxidoreductase	activity	|	catalytic	activity	GO:0016491	|	GO:0003824
OG5_144744	GS	homeobox	2	Transcription	regulation	of	primary	metabolic	process	|	regulation	of	nucleobase-containing	compound	metabolic	process	|	regulation	of	biosynthetic	process	|	regulation	of	gene	expression	|	regulation	of	cellular	macromolecule	biosynthetic	process	|	regulation	of	biological	process	|	regulation	of	cellular	process	|	regulation	of	RNA	metabolic	process
OG5_132856	sterile	alpha	motif	domain	containing	4B	Translation,	ribosomal	structure	and	biogenesis	|	Signal	transduction	mechanisms
OG5_151176	Pfam:Telomere_Pot1	Function	unknown	system	development	|	nitrogen	compound	metabolic	process	|	single-organism	process	|	multicellular	organismal	process	|	regulation	of	programmed	cell	death	|	DNA	conformation	change	|	cellular	macromolecule	biosynthetic	process	|	organic	substance	metabolic	process	|	metabolic	process	|	developmental	process	|	cellular	macromolecule	metabolic	process	|
OG5_189680	Fas	apoptotic	inhibitory	molecule	2	Signal	transduction	mechanisms	membrane	|	integral	to	membrane	|	intrinsic	to	membrane	|	membrane	part	GO:0016020	|	GO:0016021	|	GO:0031224	|	GO:0044425
OG5_133877	tripartite	motif	containing	Posttranslational	modification,	protein	turnover,	chaperones	cell	part	|	intracellular	|	cell	GO:0044464	|	GO:0005622	|	GO:0005623	cation	binding	|	binding	|	transition	metal	ion	binding	|	metal	ion	binding	|	ion	binding	|	zinc	ion	binding	GO:0043169	|	GO:0005488	|	GO:0046914	|	GO:0046872	|	GO:0043167	|
OG5_130163	endo-beta-N-acetylglucosaminidase	Carbohydrate	transport	and	metabolism	carbohydrate	metabolic	process	|	organic	substance	metabolic	process	|	primary	metabolic	process	|	metabolic	process	GO:0005975	|	GO:0071704	|	GO:0044238	|	GO:0008152	intracellular	|	cytosol	|	cell	part	|	intracellular	part	|	cytoplasm	|	cytoplasmic	part	|	cell	GO:0005622	|	GO:0005829	|	GO:0044464	|
OG5_142412	RhoGEF	Signal	transduction	mechanisms	regulation	of	signal	transduction	|	regulation	of	Rho	protein	signal	transduction	|	regulation	of	biological	process	|	regulation	of	signaling	|	regulation	of	catalytic	activity	|	regulation	of	small	GTPase	mediated	signal	transduction	|	regulation	of	cellular	process	|	biological	regulation	|	regulation	of	cell
OG5_196314	otolin	1	Extracellular	structures	collagen	|	proteinaceous	extracellular	matrix	|	extracellular	matrix	part	|	extracellular	matrix	|	extracellular	region	|	extracellular	region	part	GO:0005581	|	GO:0005578	|	GO:0044420	|	GO:0031012	|	GO:0005576	|	GO:0044421
OG5_135161	nuclear	factor	of	kappa	light	polypeptide	gene	enhancer	in	B-cells	inhibitor-like	1	Transcription
OG5_131673	nudix	(nucleoside	diphosphate	linked	moiety	X)-type	motif	14	Replication,	recombination	and	repair	metabolic	process	GO:0008152	cation	binding	|	hydrolase	activity	|	catalytic	activity	|	binding	|	metal	ion	binding	|	ion	binding	|	hydrolase	activity,	acting	on	acid	anhydrides	|	hydrolase	activity,	acting	on	acid	anhydrides,	in	phosphorus-containing	anhydrides
OG5_197939	Serpin	(serine	protease	inhibitor)	Defense	mechanisms	negative	regulation	of	peptidase	activity	|	regulation	of	primary	metabolic	process	|	negative	regulation	of	molecular	function	|	negative	regulation	of	hydrolase	activity	|	regulation	of	biological	process	|	regulation	of	catalytic	activity	|	regulation	of	hydrolase	activity	|	regulation	of	endopeptidase	activity
OG5_144103	Protein	tyrosine	kinase	Signal	transduction	mechanisms	phosphorus	metabolic	process	|	cellular	process	|	phosphorylation	|	phosphate-containing	compound	metabolic	process	|	primary	metabolic	process	|	macromolecule	metabolic	process	|	protein	modification	process	|	cellular	protein	modification	process	|	macromolecule	modification	|	cellular	metabolic	process	|	organic	substance	metabolic	process	|
OG5_129340	molybdenum	cofactor	sulfurase	Coenzyme	transport	and	metabolism	metabolic	process	GO:0008152	cation	binding	|	cofactor	binding	|	catalytic	activity	|	binding	|	anion	binding	|	transition	metal	ion	binding	|	metal	ion	binding	|	ion	binding	|	pyridoxal	phosphate	binding	|	molybdenum	ion	binding	GO:0043169	|	GO:0048037	|	GO:0003824	|
OG5_137830	heat	shock	transcription	factor	2	binding	protein	Transcription
OG5_138868	Inherit	from	veNOG:	coiled-coil	domain	containing	78	Function	unknown	cell	differentiation	|	system	development	|	single-organism	process	|	multicellular	organismal	process	|	developmental	process	|	striated	muscle	cell	development	|	muscle	cell	development	|	cellular	process	|	skeletal	muscle	tissue	development	|	muscle	fiber	development	|	single-multicellular	organism	process
OG5_148104	Serine	threonine-protein	kinase	Signal	transduction	mechanisms	phosphorus	metabolic	process	|	cellular	process	|	phosphorylation	|	phosphate-containing	compound	metabolic	process	|	primary	metabolic	process	|	macromolecule	metabolic	process	|	protein	modification	process	|	cellular	protein	modification	process	|	macromolecule	modification	|	cellular	metabolic	process	|	organic	substance	metabolic	process	|
OG5_129036	Nucleosome	assembly	protein	(NAP)	Replication,	recombination	and	repair	chromatin	assembly	or	disassembly	|	nitrogen	compound	metabolic	process	|	single-organism	process	|	DNA	conformation	change	|	organic	substance	metabolic	process	|	chromatin	assembly	|	metabolic	process	|	cellular	macromolecule	metabolic	process	|	cellular	process	|	primary	metabolic	process	|	cellular
OG5_130531	Cyclin-dependent	kinase	9	Cell	cycle	control,	cell	division,	chromosome	partitioning	phosphorus	metabolic	process	|	cellular	process	|	phosphorylation	|	phosphate-containing	compound	metabolic	process	|	primary	metabolic	process	|	macromolecule	metabolic	process	|	protein	modification	process	|	cellular	protein	modification	process	|	macromolecule	modification	|	cellular	metabolic	process	|	organic
OG5_145561	Myelin	protein	zero-like	3	Intracellular	trafficking,	secretion,	and	vesicular	transport	membrane	|	integral	to	membrane	|	intrinsic	to	membrane	|	membrane	part	GO:0016020	|	GO:0016021	|	GO:0031224	|	GO:0044425
OG5_145591	claudin	11	Intracellular	trafficking,	secretion,	and	vesicular	transport	membrane	|	integral	to	membrane	|	intrinsic	to	membrane	|	cell-cell	junction	|	cell	periphery	|	cell	part	|	occluding	junction	|	plasma	membrane	|	membrane	part	|	apical	junction	complex	|	tight	junction	|	cell	junction	|	cell	GO:0016020	|
OG5_128908	Inherit	from	opiNOG:	Lymphocyte	antigen	9	Function	unknown	membrane	|	integral	to	membrane	|	intrinsic	to	membrane	|	membrane	part	GO:0016020	|	GO:0016021	|	GO:0031224	|	GO:0044425
OG5_137128	NOBOX	oogenesis	homeobox	Transcription	regulation	of	primary	metabolic	process	|	regulation	of	nucleobase-containing	compound	metabolic	process	|	regulation	of	biosynthetic	process	|	regulation	of	gene	expression	|	regulation	of	cellular	macromolecule	biosynthetic	process	|	regulation	of	biological	process	|	regulation	of	cellular	process	|	regulation	of	RNA	metabolic	process
OG5_128522	aldehyde	dehydrogenase	4	family,	member	A1	Energy	production	and	conversion	glutamine	family	amino	acid	biosynthetic	process	|	proline	catabolic	process	to	glutamate	|	organic	acid	metabolic	process	|	organonitrogen	compound	catabolic	process	|	nitrogen	compound	metabolic	process	|	proline	catabolic	process	|	single-organism	catabolic	process	|	cellular	amino	acid
OG5_145642	Serpentine	type	7TM	GPCR	chemoreceptor	Srsx	Signal	transduction	mechanisms	cellular	process	|	cell	surface	receptor	signaling	pathway	|	sphingolipid	mediated	signaling	pathway	|	response	to	stimulus	|	G-protein	coupled	receptor	signaling	pathway	|	regulation	of	biological	process	|	regulation	of	cellular	process	|	single-organism	process	|	signal	transduction	|
OG5_195996	WW	domain	binding	protein	1-like	Intracellular	trafficking,	secretion,	and	vesicular	transport
OG5_132279	chromosome	11	open	reading	frame	10	Function	unknown	membrane	|	integral	to	membrane	|	intrinsic	to	membrane	|	membrane	part	GO:0016020	|	GO:0016021	|	GO:0031224	|	GO:0044425
OG5_198199	family	with	sequence	similarity	196,	member	A	Function	unknown
OG5_127741	protein	disulfide	isomerase	family	A,	member	6	Posttranslational	modification,	protein	turnover,	chaperones	cellular	homeostasis	|	cellular	process	|	regulation	of	biological	quality	|	oxidation-reduction	process	|	regulation	of	biological	process	|	regulation	of	cellular	process	|	single-organism	process	|	biological	regulation	|	small	molecule	metabolic	process	|	ether	metabolic
OG5_197907	One	gap	junction	consists	of	a	cluster	of	closely	packed	pairs	of	transmembrane	channels,	the	connexons,	through	which	materials	of	low	MW	diffuse	from	one	cell	to	a	neighboring	cell	(By	similarity)	Signal	transduction	mechanisms	single-organism	process	|	cellular	process	|	cell	communication	|	single-organism	cellular	process	GO:0044699	|
OG5_129623	N-glycanase	1	Posttranslational	modification,	protein	turnover,	chaperones	glycoprotein	metabolic	process	|	cellular	process	|	carbohydrate	derivative	metabolic	process	|	primary	metabolic	process	|	macromolecule	metabolic	process	|	cellular	metabolic	process	|	catabolic	process	|	protein	catabolic	process	|	cellular	catabolic	process	|	carbohydrate	derivative	catabolic	process	|	organic	substance
OG5_127925	ATP	GTP	binding	protein	1	Amino	acid	transport	and	metabolism	brain	development	|	C-terminal	protein	deglutamylation	|	cell	differentiation	|	macromolecule	modification	|	cerebellar	cortex	morphogenesis	|	system	development	|	single-organism	process	|	system	process	|	multicellular	organismal	process	|	organic	substance	metabolic	process	|	neurogenesis	|	metabolic	process
OG5_147920	Insulin-resistance	promoting	peptide	in	skeletal	muscle	Posttranslational	modification,	protein	turnover,	chaperones
OG5_127947	TBC1	domain	family,	member	8	(with	GRAM	domain)	Function	unknown	regulation	of	GTP	catabolic	process	|	regulation	of	primary	metabolic	process	|	positive	regulation	of	hydrolase	activity	|	regulation	of	hydrolase	activity	|	regulation	of	phosphate	metabolic	process	|	regulation	of	molecular	function	|	positive	regulation	of	Ras	GTPase
OG5_138416	Chromobox	homolog	2	Chromatin	structure	and	dynamics	intracellular	|	nucleus	|	cell	part	|	intracellular	part	|	intracellular	membrane-bounded	organelle	|	organelle	|	membrane-bounded	organelle	|	intracellular	organelle	|	cell	GO:0005622	|	GO:0005634	|	GO:0044464	|	GO:0044424	|	GO:0043231	|	GO:0043226	|	GO:0043227	|	GO:0043229	|	GO:0005623	heterocyclic	compound
OG5_130380	NAD(P)H	dehydrogenase,	quinone	1	Energy	production	and	conversion
OG5_129799	c-myc	binding	protein	Transcription	regulation	of	primary	metabolic	process	|	regulation	of	nucleobase-containing	compound	metabolic	process	|	regulation	of	biosynthetic	process	|	regulation	of	gene	expression	|	regulation	of	cellular	macromolecule	biosynthetic	process	|	regulation	of	biological	process	|	regulation	of	cellular	process	|	regulation	of	RNA	metabolic	process
OG5_127912	IMP4,	U3	small	nucleolar	ribonucleoprotein,	homolog	(Yeast)	RNA	processing	and	modification	metabolic	process	GO:0008152	intracellular	|	macromolecular	complex	|	cell	part	|	intracellular	part	|	ribonucleoprotein	complex	|	cell	GO:0005622	|	GO:0032991	|	GO:0044464	|	GO:0044424	|	GO:0030529	|	GO:0005623	heterocyclic	compound	binding	|	hydrolase	activity	|	catalytic	activity
OG5_137032	protein	arginine	methyltransferase	10	Function	unknown	methylation	|	cellular	process	|	protein	modification	process	|	primary	metabolic	process	|	macromolecule	metabolic	process	|	cellular	metabolic	process	|	cellular	protein	modification	process	|	macromolecule	modification	|	macromolecule	methylation	|	protein	methylation	|	protein	alkylation	|	organic	substance	metabolic	process	|
OG5_130164	minichromosome	maintenance	complex	binding	protein	Function	unknown	chromosome	segregation	|	nitrogen	compound	metabolic	process	|	single-organism	process	|	mitotic	cell	cycle	|	cellular	macromolecule	biosynthetic	process	|	organic	substance	metabolic	process	|	S	phase	|	metabolic	process	|	cellular	macromolecule	metabolic	process	|	interphase	of	mitotic	cell	cycle	|
OG5_144674	leucine-rich	repeat,	immunoglobulin-like	and	transmembrane	domains	3	Signal	transduction	mechanisms
OG5_143007	Angiopoietin	Function	unknown	multicellular	organismal	development	|	vasculature	development	|	system	development	|	blood	vessel	development	|	single-multicellular	organism	process	|	single-organism	developmental	process	|	multicellular	organismal	process	|	single-organism	process	|	anatomical	structure	development	|	developmental	process	|	circulatory	system	development	|	cardiovascular	system	development	GO:0007275	|	GO:0001944
OG5_145444	keratinocyte	associated	protein	3	Intracellular	trafficking,	secretion,	and	vesicular	transport
OG5_133192	LIM	homeobox	transcription	factor	1,	beta	Transcription	multicellular	organismal	process	|	inner	ear	receptor	cell	development	|	inner	ear	morphogenesis	|	epidermal	cell	differentiation	|	cellular	process	|	eye	development	|	anatomical	structure	formation	involved	in	morphogenesis	|	neuron	differentiation	|	eye	morphogenesis	|	auditory	receptor	cell	development	|
OG5_196332	dystrophia	myotonica-protein	kinase	Signal	transduction	mechanisms	macromolecule	modification	|	single-organism	process	|	organic	substance	metabolic	process	|	metabolic	process	|	cellular	macromolecule	metabolic	process	|	phosphorus	metabolic	process	|	cellular	process	|	primary	metabolic	process	|	cellular	metabolic	process	|	organelle	organization	|	protein	metabolic	process	|	macromolecule	metabolic
OG5_132269	MLX,	MAX	dimerization	protein	Transcription
OG5_132678	synapse	associated	protein	1	Intracellular	trafficking,	secretion,	and	vesicular	transport
OG5_128529	exosome	component	6	Translation,	ribosomal	structure	and	biogenesis	nitrogen	compound	metabolic	process	|	organic	substance	metabolic	process	|	metabolic	process	|	cellular	macromolecule	metabolic	process	|	cellular	process	|	primary	metabolic	process	|	cellular	metabolic	process	|	RNA	processing	|	cellular	nitrogen	compound	metabolic	process	|	cellular	component	biogenesis
OG5_161115	5-hydroxytryptamine	(serotonin)	receptor	1E,	G	protein-coupled	Signal	transduction	mechanisms	cell	surface	receptor	signaling	pathway	|	regulation	of	primary	metabolic	process	|	response	to	stimulus	|	negative	regulation	of	nucleobase-containing	compound	metabolic	process	|	negative	regulation	of	metabolic	process	|	single-organism	process	|	system	process	|	multicellular	organismal	process	|
OG5_127730	Chaperonin	containing	TCP1,	subunit	2	(Beta)	Posttranslational	modification,	protein	turnover,	chaperones	single-organism	transport	|	single-organism	cellular	process	|	establishment	of	organelle	localization	|	protein	folding	|	melanosome	transport	|	single-organism	process	|	organic	substance	metabolic	process	|	metabolic	process	|	developmental	process	|	cellular	macromolecule	metabolic	process	|	transport
OG5_131875	solute	carrier	family	45,	member	2	Carbohydrate	transport	and	metabolism	response	to	radiation	|	response	to	abiotic	stimulus	|	response	to	light	stimulus	|	response	to	stimulus	GO:0009314	|	GO:0009628	|	GO:0009416	|	GO:0050896
OG5_133454	family	with	sequence	similarity	125,	member	B	Intracellular	trafficking,	secretion,	and	vesicular	transport
OG5_137819	4-hydroxyphenylpyruvate	dioxygenase-like	Amino	acid	transport	and	metabolism	cellular	process	|	carboxylic	acid	metabolic	process	|	oxoacid	metabolic	process	|	organic	acid	metabolic	process	|	primary	metabolic	process	|	cellular	aromatic	compound	metabolic	process	|	cellular	metabolic	process	|	oxidation-reduction	process	|	organonitrogen	compound	metabolic	process	|	nitrogen	compound	metabolic
OG5_147349	solute	carrier	family	22	(organic	cation	carnitine	transporter),	member	16	Carbohydrate	transport	and	metabolism	single-organism	transport	|	cellular	process	|	establishment	of	localization	|	single-organism	process	|	localization	|	transmembrane	transport	|	transport	|	single-organism	cellular	process	GO:0044765	|	GO:0009987	|	GO:0051234	|	GO:0044699	|	GO:0051179	|	GO:0055085	|
OG5_147913	C1q	and	tumor	necrosis	factor	related	protein	Extracellular	structures	collagen	|	proteinaceous	extracellular	matrix	|	extracellular	matrix	part	|	extracellular	matrix	|	extracellular	region	|	extracellular	region	part	GO:0005581	|	GO:0005578	|	GO:0044420	|	GO:0031012	|	GO:0005576	|	GO:0044421
OG5_138196	kelch	repeat	and	BTB	(POZ)	domain	containing	12	Signal	transduction	mechanisms	phosphorus	metabolic	process	|	cellular	process	|	phosphorylation	|	phosphate-containing	compound	metabolic	process	|	primary	metabolic	process	|	macromolecule	metabolic	process	|	protein	modification	process	|	cellular	protein	modification	process	|	macromolecule	modification	|	cellular	metabolic	process	|
OG5_204662	transmembrane	protein	158	(gene	pseudogene)	Intracellular	trafficking,	secretion,	and	vesicular	transport
OG5_127853	solute	carrier	family	16,	member	13	(monocarboxylic	acid	transporter	13)	Carbohydrate	transport	and	metabolism	single-organism	transport	|	cellular	process	|	establishment	of	localization	|	single-organism	process	|	localization	|	transmembrane	transport	|	transport	|	single-organism	cellular	process	GO:0044765	|	GO:0009987	|	GO:0051234	|	GO:0044699	|	GO:0051179	|	GO:0055085	|
OG5_131324	suppressor	of	cancer	cell	invasion	Function	unknown
OG5_135818	Zinc	finger,	CCHC	domain	containing	17	RNA	processing	and	modification	cation	binding	|	heterocyclic	compound	binding	|	RNA	binding	|	binding	|	transition	metal	ion	binding	|	organic	cyclic	compound	binding	|	metal	ion	binding	|	ion	binding	|	nucleic	acid	binding	|	zinc	ion	binding	GO:0043169	|	GO:1901363
OG5_145611	Inherit	from	veNOG:	coiled-coil	domain	containing	105	Function	unknown	cellular	process	|	microtubule	cytoskeleton	organization	|	microtubule-based	process	|	cellular	component	organization	|	single-organism	process	|	cytoskeleton	organization	|	cellular	component	organization	or	biogenesis	|	organelle	organization	|	single-organism	cellular	process	GO:0009987	|	GO:0000226	|	GO:0007017	|	GO:0016043	|
OG5_128249	proprotein	convertase	subtilisin	kexin	type	9	Posttranslational	modification,	protein	turnover,	chaperones	proteolysis	|	primary	metabolic	process	|	macromolecule	metabolic	process	|	negative	regulation	of	molecular	function	|	regulation	of	biological	process	|	regulation	of	catalytic	activity	|	biological	regulation	|	organic	substance	metabolic	process	|	regulation	of	molecular	function
OG5_142639	Domain	of	unknown	function	(DUF1986)	Amino	acid	transport	and	metabolism	proteolysis	|	primary	metabolic	process	|	macromolecule	metabolic	process	|	organic	substance	metabolic	process	|	metabolic	process	|	protein	metabolic	process	GO:0006508	|	GO:0044238	|	GO:0043170	|	GO:0071704	|	GO:0008152	|	GO:0019538	peptidase	activity,	acting	on	L-amino	acid	peptides
OG5_140050	plasmolipin	Defense	mechanisms	membrane	|	integral	to	membrane	|	intrinsic	to	membrane	|	membrane	part	GO:0016020	|	GO:0016021	|	GO:0031224	|	GO:0044425
OG5_127754	NMD3	homolog	(S.	cerevisiae)	Translation,	ribosomal	structure	and	biogenesis	establishment	of	localization	|	macromolecule	localization	|	organic	substance	transport	|	protein	localization	|	establishment	of	protein	localization	|	protein	transport	|	localization	|	transport	GO:0051234	|	GO:0033036	|	GO:0071702	|	GO:0008104	|	GO:0045184	|	GO:0015031	|	GO:0051179	|	GO:0006810
OG5_142036	Periphilin	1	Function	unknown
OG5_138459	RAR-related	orphan	receptor	A	Signal	transduction	mechanisms	regulation	of	transcription	from	RNA	polymerase	II	promoter	|	regulation	of	primary	metabolic	process	|	cellular	response	to	hormone	stimulus	|	response	to	stimulus	|	regulation	of	biosynthetic	process	|	response	to	lipid	|	nitrogen	compound	metabolic	process	|	single-organism	process	|
OG5_128163	Beta-galactosidase	Carbohydrate	transport	and	metabolism	carbohydrate	metabolic	process	|	organic	substance	metabolic	process	|	primary	metabolic	process	|	metabolic	process	GO:0005975	|	GO:0071704	|	GO:0044238	|	GO:0008152	beta-galactosidase	activity	|	hydrolase	activity	|	galactosidase	activity	|	hydrolase	activity,	acting	on	glycosyl	bonds	|	catalytic	activity	|	hydrolase	activity,	hydrolyzing
OG5_192475	Inherit	from	veNOG:	family	with	sequence	similarity	65,	member	A	Function	unknown
OG5_142005	GC-rich	promoter	binding	protein	1	Transcription
OG5_133101	mitochondrial	ribosomal	protein	L54	Translation,	ribosomal	structure	and	biogenesis	membrane-bounded	organelle	|	intracellular	|	mitochondrion	|	macromolecular	complex	|	cell	part	|	intracellular	part	|	cytoplasm	|	ribonucleoprotein	complex	|	non-membrane-bounded	organelle	|	intracellular	membrane-bounded	organelle	|	organelle	|	cytoplasmic	part	|	ribosome	|	intracellular	non-membrane-bounded	organelle	|	intracellular
OG5_229979	NA	Function	unknown
OG5_229758	AIG1	family	Function	unknown	purine	ribonucleoside	triphosphate	binding	|	heterocyclic	compound	binding	|	guanyl	nucleotide	binding	|	GTP	binding	|	small	molecule	binding	|	ribonucleotide	binding	|	nucleoside	phosphate	binding	|	purine	nucleotide	binding	|	nucleoside	binding	|	binding	|	anion	binding	|	organic	cyclic	compound	binding	|	ribonucleoside
OG5_128164	WD	repeat	domain	12	Cytoskeleton	maturation	of	LSU-rRNA	from	tricistronic	rRNA	transcript	(SSU-rRNA,	5.8S	rRNA,	LSU-rRNA)	|	nitrogen	compound	metabolic	process	|	single-organism	process	|	maturation	of	5.8S	rRNA	from	tricistronic	rRNA	transcript	(SSU-rRNA,	5.8S	rRNA,	LSU-rRNA)	|	organic	substance	metabolic	process	|	metabolic	process	|	cellular	macromolecule	metabolic
OG5_144363	family	with	sequence	similarity	134,	member	B	Intracellular	trafficking,	secretion,	and	vesicular	transport
OG5_138073	TNF	receptor-associated	factor	7,	E3	ubiquitin	protein	ligase	Signal	transduction	mechanisms	cellular	process	|	protein	modification	process	|	primary	metabolic	process	|	macromolecule	metabolic	process	|	cellular	metabolic	process	|	cellular	protein	modification	process	|	macromolecule	modification	|	protein	modification	by	small	protein	conjugation	or	removal	|	protein	ubiquitination
OG5_131447	organic	solute	carrier	partner	1	Function	unknown
OG5_153950	sperm	specific	antigen	2	Cytoskeleton	membrane	|	cell	part	|	plasma	membrane	|	cell	periphery	|	cell	GO:0016020	|	GO:0044464	|	GO:0005886	|	GO:0071944	|	GO:0005623
OG5_130708	coiled-coil	domain	containing	174	Function	unknown
OG5_128581	adaptor-related	protein	complex	2,	sigma	1	subunit	Intracellular	trafficking,	secretion,	and	vesicular	transport	cellular	process	|	cellular	protein	localization	|	establishment	of	localization	|	cellular	macromolecule	localization	|	intracellular	protein	transport	|	intracellular	transport	|	single-organism	process	|	vesicle-mediated	transport	|	macromolecule	localization	|	establishment	of	localization	in	cell
OG5_150992	Inherit	from	veNOG:	Cell	division	cycle	associated	2	Cell	cycle	control,	cell	division,	chromosome	partitioning
OG5_132076	membrane-associated	ring	finger	(C3HC4)	8,	E3	ubiquitin	protein	ligase	RNA	processing	and	modification	cation	binding	|	binding	|	transition	metal	ion	binding	|	metal	ion	binding	|	ion	binding	|	zinc	ion	binding	GO:0043169	|	GO:0005488	|	GO:0046914	|	GO:0046872	|	GO:0043167	|	GO:0008270
OG5_127426	penta-EF-hand	domain	containing	1	Signal	transduction	mechanisms	intracellular	part	|	cell	part	|	cytoplasm	|	intracellular	|	cell	GO:0044424	|	GO:0044464	|	GO:0005737	|	GO:0005622	|	GO:0005623	cation	binding	|	metal	ion	binding	|	ion	binding	|	binding	|	calcium	ion	binding	GO:0043169	|	GO:0046872	|	GO:0043167	|	GO:0005488
OG5_133618	cyclin-dependent	kinase	6	Cell	cycle	control,	cell	division,	chromosome	partitioning	phosphorus	metabolic	process	|	cellular	process	|	phosphorylation	|	phosphate-containing	compound	metabolic	process	|	primary	metabolic	process	|	macromolecule	metabolic	process	|	protein	modification	process	|	cellular	protein	modification	process	|	macromolecule	modification	|	cellular	metabolic	process	|	organic
OG5_182039	VWC_def	Defense	mechanisms	|	Extracellular	structures
OG5_134172	PHD	finger	protein	10	Transcription	regulation	of	primary	metabolic	process	|	regulation	of	biosynthetic	process	|	system	development	|	nitrogen	compound	metabolic	process	|	single-organism	process	|	aromatic	compound	biosynthetic	process	|	multicellular	organismal	process	|	organic	substance	metabolic	process	|	cellular	macromolecule	biosynthetic	process	|	metabolic	process	|
OG5_157748	NA	Function	unknown
OG5_129312	transmembrane	protein	167B	Function	unknown	membrane	|	integral	to	membrane	|	cell	|	intracellular	|	intrinsic	to	membrane	|	Golgi	apparatus	part	|	cell	part	|	intracellular	part	|	cytoplasm	|	organelle	membrane	|	Golgi	membrane	|	endomembrane	system	|	intracellular	membrane-bounded	organelle	|	organelle	|	membrane	part	|
OG5_127771	Ubiquitin-conjugating	enzyme	Posttranslational	modification,	protein	turnover,	chaperones	cellular	process	|	protein	modification	process	|	primary	metabolic	process	|	macromolecule	metabolic	process	|	cellular	metabolic	process	|	cellular	protein	modification	process	|	macromolecule	modification	|	protein	modification	by	small	protein	conjugation	or	removal	|	protein	K63-linked	ubiquitination	|	organic	substance
OG5_192495	Forkhead	box	A3	Transcription	positive	regulation	of	developmental	process	|	regulation	of	transcription	from	RNA	polymerase	II	promoter	|	response	to	stress	|	hatching	gland	development	|	nitrogen	compound	metabolic	process	|	multicellular	organismal	process	|	cellular	macromolecule	biosynthetic	process	|	metabolic	process	|	regulation	of	molecular	function	|
OG5_145710	Disrupted	in	schizophrenia	1	Cytoskeleton	multicellular	organismal	process	|	cellular	process	|	neuron	differentiation	|	anatomical	structure	formation	involved	in	morphogenesis	|	regulation	of	biological	process	|	central	nervous	system	neuron	differentiation	|	connective	tissue	development	|	organ	morphogenesis	|	glial	cell	differentiation	|	tissue	development	|	cell	fate
OG5_128970	amidohydrolase	domain	containing	2	Carbohydrate	transport	and	metabolism	carbohydrate	derivative	metabolic	process	|	organic	acid	metabolic	process	|	single-organism	catabolic	process	|	organic	substance	metabolic	process	|	metabolic	process	|	small	molecule	catabolic	process	|	single-organism	metabolic	process	|	N-acetylneuraminate	metabolic	process	|	N-acetylneuraminate	catabolic	process	|	cellular	process
OG5_127376	ribosomal	protein	Translation,	ribosomal	structure	and	biogenesis	cellular	biosynthetic	process	|	cellular	process	|	translation	|	primary	metabolic	process	|	macromolecule	metabolic	process	|	cellular	metabolic	process	|	biosynthetic	process	|	macromolecule	biosynthetic	process	|	gene	expression	|	organic	substance	metabolic	process	|	cellular	macromolecule	biosynthetic	process	|	metabolic
OG5_140807	serpin	peptidase	inhibitor,	clade	E	(nexin,	plasminogen	activator	inhibitor	type	1),	member	1	Defense	mechanisms	negative	regulation	of	peptidase	activity	|	negative	regulation	of	molecular	function	|	negative	regulation	of	hydrolase	activity	|	regulation	of	biological	process	|	regulation	of	catalytic	activity	|	regulation	of	hydrolase	activity	|	regulation
OG5_141476	Caspase	6,	apoptosis-related	cysteine	peptidase	Cell	cycle	control,	cell	division,	chromosome	partitioning	single-organism	cellular	process	|	cellular	process	|	proteolysis	|	primary	metabolic	process	|	macromolecule	metabolic	process	|	single-organism	process	|	organic	substance	metabolic	process	|	metabolic	process	|	death	|	programmed	cell	death	|	cell	death	|
OG5_128838	Microfibrillar-associated	protein	1	Cytoskeleton
OG5_248605	7	transmembrane	receptor	(rhodopsin	family)	Function	unknown	cell	surface	receptor	signaling	pathway	|	response	to	stimulus	|	single-organism	process	|	system	process	|	multicellular	organismal	process	|	detection	of	chemical	stimulus	involved	in	sensory	perception	|	response	to	chemical	stimulus	|	detection	of	stimulus	involved	in	sensory	perception	|
OG5_143661	nuclear	receptor	subfamily	0,	group	B,	member	1	Signal	transduction	mechanisms	regulation	of	primary	metabolic	process	|	cellular	response	to	hormone	stimulus	|	response	to	stimulus	|	regulation	of	biosynthetic	process	|	response	to	lipid	|	nitrogen	compound	metabolic	process	|	single-organism	process	|	aromatic	compound	biosynthetic	process	|
OG5_129330	Vacuole	membrane	protein	1	Function	unknown	endoplasmic	reticulum-Golgi	intermediate	compartment	membrane	|	vacuolar	membrane	|	cell	periphery	|	vacuole	|	organelle	part	|	membrane	|	intracellular	|	cell	part	|	intracellular	part	|	intracellular	organelle	part	|	cell	|	integral	to	membrane	|	organelle	membrane	|	membrane	part	|
OG5_141957	tumor	necrosis	factor	receptor	superfamily,	member	21	Signal	transduction	mechanisms	response	to	stimulus	|	cell	differentiation	|	sprouting	angiogenesis	|	system	development	|	blood	vessel	development	|	single-organism	process	|	multicellular	organismal	process	|	developmental	process	|	cellular	process	|	anatomical	structure	formation	involved	in	morphogenesis	|	regulation	of
OG5_138066	glutathione	peroxidase	3	(plasma)	Posttranslational	modification,	protein	turnover,	chaperones	response	to	stress	|	response	to	stimulus	|	oxidation-reduction	process	|	response	to	oxidative	stress	|	metabolic	process	|	single-organism	metabolic	process	GO:0006950	|	GO:0050896	|	GO:0055114	|	GO:0006979	|	GO:0008152	|	GO:0044710	antioxidant	activity	|	oxidoreductase	activity	|	glutathione
OG5_128075	Carbonyl	reductase	Secondary	metabolites	biosynthesis,	transport	and	catabolism	oxidation-reduction	process	|	single-organism	metabolic	process	|	metabolic	process	GO:0055114	|	GO:0044710	|	GO:0008152	oxidoreductase	activity	|	catalytic	activity	GO:0016491	|	GO:0003824
OG5_143780	zinc	finger	protein	276	Transcription	intracellular	|	nucleus	|	cell	part	|	intracellular	part	|	intracellular	membrane-bounded	organelle	|	organelle	|	membrane-bounded	organelle	|	intracellular	organelle	|	cell	GO:0005622	|	GO:0005634	|	GO:0044464	|	GO:0044424	|	GO:0043231	|	GO:0043226	|	GO:0043227	|	GO:0043229	|	GO:0005623	cation	binding	|	heterocyclic
OG5_135559	forkhead	box	I1	Transcription	regulation	of	transcription	from	RNA	polymerase	II	promoter	|	nitrogen	compound	metabolic	process	|	ectodermal	placode	formation	|	multicellular	organismal	process	|	cellular	macromolecule	biosynthetic	process	|	metabolic	process	|	regulation	of	molecular	function	|	cellular	macromolecule	metabolic	process	|	inner	ear	morphogenesis	|	epidermal
OG5_138192	shisa	homolog	7	(Xenopus	laevis)	Function	unknown
OG5_200940	NA	Function	unknown	cation	binding	|	metal	ion	binding	|	ion	binding	|	binding	|	calcium	ion	binding	GO:0043169	|	GO:0046872	|	GO:0043167	|	GO:0005488	|	GO:0005509
OG5_129660	cyclin	K	Cell	cycle	control,	cell	division,	chromosome	partitioning	regulation	of	transferase	activity	|	regulation	of	cellular	protein	metabolic	process	|	regulation	of	primary	metabolic	process	|	regulation	of	biosynthetic	process	|	regulation	of	phosphate	metabolic	process	|	regulation	of	molecular	function	|	regulation	of	cell	cycle	|	regulation
OG5_138113	NAD(P)H	dehydrogenase,	quinone	1	Energy	production	and	conversion
OG5_143542	growth	arrest-specific	6	Signal	transduction	mechanisms	extracellular	region	GO:0005576	cation	binding	|	metal	ion	binding	|	ion	binding	|	binding	|	calcium	ion	binding	GO:0043169	|	GO:0046872	|	GO:0043167	|	GO:0005488	|	GO:0005509
OG5_248691	Zinc	finger,	C2H2	type	Transcription	cation	binding	|	heterocyclic	compound	binding	|	binding	|	transition	metal	ion	binding	|	organic	cyclic	compound	binding	|	metal	ion	binding	|	ion	binding	|	nucleic	acid	binding	|	zinc	ion	binding	GO:0043169	|	GO:1901363	|	GO:0005488	|	GO:0046914	|	GO:0097159	|	GO:0046872
OG5_153991	SERTA	motif	Function	unknown
OG5_139781	F-box	and	leucine-rich	repeat	protein	18	Function	unknown
OG5_127639	phosphatase	4,	catalytic	subunit	Carbohydrate	transport	and	metabolism	|	Signal	transduction	mechanisms	cellular	process	|	phosphate-containing	compound	metabolic	process	|	cellular	metabolic	process	|	dephosphorylation	|	metabolic	process	|	phosphorus	metabolic	process	GO:0009987	|	GO:0006796	|	GO:0044237	|	GO:0016311	|	GO:0008152	|	GO:0006793	cytoskeletal	part	|	intracellular	|	microtubule
OG5_137794	BarH-like	homeobox	2	Transcription	regulation	of	primary	metabolic	process	|	regulation	of	nucleobase-containing	compound	metabolic	process	|	regulation	of	biosynthetic	process	|	regulation	of	gene	expression	|	regulation	of	cellular	macromolecule	biosynthetic	process	|	regulation	of	biological	process	|	regulation	of	cellular	process	|	regulation	of	RNA	metabolic	process
OG5_142409	neuronal	differentiation	4	Transcription	positive	regulation	of	developmental	process	|	nitrogen	compound	metabolic	process	|	multicellular	organismal	process	|	cellular	macromolecule	biosynthetic	process	|	metabolic	process	|	cellular	macromolecule	metabolic	process	|	cellular	process	|	regulation	of	biological	process	|	transcription,	DNA-dependent	|	tissue	development	|	regulation	of	cell
OG5_130101	EFh	Cytoskeleton	cation	binding	|	metal	ion	binding	|	ion	binding	|	binding	|	calcium	ion	binding	GO:0043169	|	GO:0046872	|	GO:0043167	|	GO:0005488	|	GO:0005509
OG5_230052	poliovirus	receptor-related	1	(herpesvirus	entry	mediator	C)	Signal	transduction	mechanisms	membrane	|	integral	to	membrane	|	intrinsic	to	membrane	|	membrane	part	GO:0016020	|	GO:0016021	|	GO:0031224	|	GO:0044425
OG5_147988	G	protein-coupled	receptor	144	Signal	transduction	mechanisms	cellular	process	|	cell	surface	receptor	signaling	pathway	|	neuropeptide	signaling	pathway	|	response	to	stimulus	|	G-protein	coupled	receptor	signaling	pathway	|	regulation	of	biological	process	|	regulation	of	cellular	process	|	single-organism	process	|	signal	transduction	|	biological	regulation	|
OG5_144216	transmembrane	emp24	protein	transport	domain	containing	6	Intracellular	trafficking,	secretion,	and	vesicular	transport	localization	|	establishment	of	localization	|	transport	GO:0051179	|	GO:0051234	|	GO:0006810	membrane	|	integral	to	membrane	|	intrinsic	to	membrane	|	membrane	part	GO:0016020	|	GO:0016021	|	GO:0031224	|	GO:0044425
OG5_127531	tryptophanyl	tRNA	synthetase	2,	mitochondrial	Translation,	ribosomal	structure	and	biogenesis	organic	acid	metabolic	process	|	nitrogen	compound	metabolic	process	|	cellular	amino	acid	metabolic	process	|	organic	substance	metabolic	process	|	cellular	macromolecule	biosynthetic	process	|	single-organism	metabolic	process	|	metabolic	process	|	cellular	macromolecule	metabolic	process	|	cellular
OG5_161619	Zinc	finger,	C2H2	type	Transcription	cation	binding	|	heterocyclic	compound	binding	|	binding	|	transition	metal	ion	binding	|	organic	cyclic	compound	binding	|	metal	ion	binding	|	ion	binding	|	nucleic	acid	binding	|	zinc	ion	binding	GO:0043169	|	GO:1901363	|	GO:0005488	|	GO:0046914	|	GO:0097159	|	GO:0046872
OG5_130741	Zic	family	member	2	Transcription	retina	morphogenesis	in	camera-type	eye	|	multicellular	organismal	process	|	negative	regulation	of	cellular	biosynthetic	process	|	eye	development	|	anatomical	structure	formation	involved	in	morphogenesis	|	eye	morphogenesis	|	regulation	of	biological	process	|	negative	regulation	of	cellular	process	|	organ	morphogenesis	|
OG5_127297	SEC24	family,	member	A	(S.	cerevisiae)	Intracellular	trafficking,	secretion,	and	vesicular	transport	single-organism	transport	|	cellular	protein	localization	|	intracellular	protein	transport	|	intracellular	transport	|	single-organism	process	|	vesicle-mediated	transport	|	organic	substance	transport	|	establishment	of	protein	localization	|	protein	transport	|	transport	|	cellular	process	|
OG5_143589	discoidin,	CUB	and	LCCL	domain	containing	2	Intracellular	trafficking,	secretion,	and	vesicular	transport	biological	adhesion	|	response	to	stress	|	response	to	stimulus	|	single-organism	process	|	multicellular	organismal	process	|	response	to	wounding	|	hemostasis	|	cellular	process	|	cell	adhesion	|	single-multicellular	organism	process	|	homotypic	cell-cell
OG5_129760	MAD1	mitotic	arrest	deficient-like	1	Cell	cycle	control,	cell	division,	chromosome	partitioning	negative	regulation	of	mitotic	metaphase/anaphase	transition	|	negative	regulation	of	organelle	organization	|	negative	regulation	of	cell	cycle	phase	transition	|	regulation	of	organelle	organization	|	negative	regulation	of	metaphase/anaphase	transition	of	cell	cycle	|	regulation	of
OG5_142452	SH3	and	cysteine	rich	domain	Signal	transduction	mechanisms	cellular	process	|	response	to	stimulus	|	regulation	of	biological	process	|	regulation	of	cellular	process	|	intracellular	signal	transduction	|	signal	transduction	|	single-organism	process	|	biological	regulation	|	signaling	|	single	organism	signaling	|	cell	communication	|	cellular	response
OG5_127026	NIMA-related	kinase	1	Signal	transduction	mechanisms	phosphorus	metabolic	process	|	cellular	process	|	phosphorylation	|	phosphate-containing	compound	metabolic	process	|	primary	metabolic	process	|	macromolecule	metabolic	process	|	protein	modification	process	|	cellular	protein	modification	process	|	macromolecule	modification	|	cellular	metabolic	process	|	organic	substance	metabolic	process	|
OG5_139101	unc-93	homolog	B1	(C.	elegans)	Function	unknown
OG5_131337	cyclin	T1	Cell	cycle	control,	cell	division,	chromosome	partitioning	regulation	of	transferase	activity	|	regulation	of	cellular	protein	metabolic	process	|	regulation	of	primary	metabolic	process	|	regulation	of	biosynthetic	process	|	regulation	of	phosphate	metabolic	process	|	regulation	of	molecular	function	|	regulation	of	cell	cycle	|	regulation
OG5_132243	Lin-7	homolog	C	(C.	elegans)	Extracellular	structures	maintenance	of	epithelial	cell	apical/basal	polarity	|	cellular	process	|	establishment	or	maintenance	of	epithelial	cell	apical/basal	polarity	|	maintenance	of	apical/basal	cell	polarity	|	maintenance	of	cell	polarity	|	single-organism	process	|	establishment	or	maintenance	of	apical/basal	cell	polarity	|	establishment
OG5_147962	interleukin	21	receptor	Signal	transduction	mechanisms	cellular	process	|	cell	surface	receptor	signaling	pathway	|	response	to	cytokine	stimulus	|	response	to	stimulus	|	response	to	organic	substance	|	cytokine-mediated	signaling	pathway	|	regulation	of	biological	process	|	regulation	of	cellular	process	|	single-organism	process	|	signal	transduction	|
OG5_196449	interleukin	21	receptor	Signal	transduction	mechanisms	cellular	process	|	cell	surface	receptor	signaling	pathway	|	response	to	cytokine	stimulus	|	response	to	stimulus	|	response	to	organic	substance	|	cytokine-mediated	signaling	pathway	|	regulation	of	biological	process	|	regulation	of	cellular	process	|	single-organism	process	|	signal	transduction	|
OG5_128622	phosphatidylinositol	glycan	anchor	biosynthesis,	class	B	Carbohydrate	transport	and	metabolism	organophosphate	biosynthetic	process	|	lipid	biosynthetic	process	|	carbohydrate	derivative	metabolic	process	|	macromolecule	modification	|	organic	substance	metabolic	process	|	cellular	macromolecule	biosynthetic	process	|	single-organism	metabolic	process	|	GPI	anchor	biosynthetic	process	|	metabolic	process	|	cellular
OG5_127116	Serpentine	type	7TM	GPCR	chemoreceptor	Srx	Signal	transduction	mechanisms	cellular	process	|	cell	surface	receptor	signaling	pathway	|	response	to	stimulus	|	G-protein	coupled	receptor	signaling	pathway	|	regulation	of	biological	process	|	regulation	of	cellular	process	|	single-organism	process	|	signal	transduction	|	biological	regulation	|	signaling	|
OG5_139782	BCL2-like	13	(apoptosis	facilitator)	Signal	transduction	mechanisms	regulation	of	apoptotic	process	|	regulation	of	cell	death	|	regulation	of	biological	process	|	regulation	of	cellular	process	|	biological	regulation	|	regulation	of	programmed	cell	death	GO:0042981	|	GO:0010941	|	GO:0050789	|	GO:0050794	|	GO:0065007	|	GO:0043067
OG5_133037	nitric	oxide	synthase	trafficker	Cytoskeleton	cellular	process	|	response	to	stimulus	|	regulation	of	biological	process	|	regulation	of	cellular	process	|	single-organism	process	|	signal	transduction	|	biological	regulation	|	signaling	|	single	organism	signaling	|	cell	communication	|	cellular	response	to	stimulus	|	single-organism	cellular	process	GO:0009987
OG5_198116	PMP-22/EMP/MP20/Claudin	family	Function	unknown	hepaticobiliary	system	development	|	multicellular	organismal	development	|	liver	development	|	system	development	|	single-multicellular	organism	process	|	single-organism	developmental	process	|	multicellular	organismal	process	|	organ	development	|	single-organism	process	|	anatomical	structure	development	|	intrahepatic	bile	duct	development	|	developmental	process	GO:0061008	|
OG5_127483	chaperonin	containing	TCP1,	subunit	3	(gamma)	Posttranslational	modification,	protein	turnover,	chaperones	protein	folding	|	system	development	|	embryonic	organ	morphogenesis	|	single-organism	process	|	multicellular	organismal	process	|	regulation	of	programmed	cell	death	|	organic	substance	metabolic	process	|	metabolic	process	|	developmental	process	|	cellular	macromolecule	metabolic	process
OG5_130919	DEAD	(Asp-Glu-Ala-Asp)	box	helicase	1	RNA	processing	and	modification	nucleobase-containing	compound	catabolic	process	|	nucleoside	phosphate	catabolic	process	|	glycosyl	compound	catabolic	process	|	carbohydrate	derivative	metabolic	process	|	organonitrogen	compound	catabolic	process	|	aromatic	compound	catabolic	process	|	nitrogen	compound	metabolic	process	|	ribonucleoside	metabolic	process	|	nucleotide
OG5_138371	SH3-domain	binding	protein	5	(BTK-associated)	Signal	transduction	mechanisms
OG5_140709	colony	stimulating	factor	2	receptor,	beta,	low-affinity	(granulocyte-macrophage)	Signal	transduction	mechanisms
OG5_140459	cyclin	D-type	binding-protein	1	Function	unknown	cellular	process	|	cell	cycle	|	single-organism	cellular	process	|	single-organism	process	GO:0009987	|	GO:0007049	|	GO:0044763	|	GO:0044699	intracellular	|	nucleus	|	cell	part	|	intracellular	part	|	cytoplasm	|	intracellular	membrane-bounded	organelle	|	organelle	|	membrane-bounded	organelle	|	intracellular	organelle	|
OG5_129499	exocyst	complex	component	3	Intracellular	trafficking,	secretion,	and	vesicular	transport	single-organism	transport	|	cellular	process	|	exocytosis	|	establishment	of	localization	|	secretion	|	single-organism	process	|	vesicle-mediated	transport	|	secretion	by	cell	|	establishment	of	localization	in	cell	|	cellular	localization	|	localization	|	transport	|	single-organism	cellular
OG5_135298	Mitochondrial	ribosomal	protein	L39	Translation,	ribosomal	structure	and	biogenesis	intracellular	|	macromolecular	complex	|	cell	part	|	intracellular	part	|	cytoplasm	|	ribonucleoprotein	complex	|	non-membrane-bounded	organelle	|	organelle	|	intracellular	non-membrane-bounded	organelle	|	ribosome	|	cytoplasmic	part	|	intracellular	organelle	|	cell	GO:0005622	|	GO:0032991	|	GO:0044464	|
OG5_136424	transmembrane	channel-like	5	Intracellular	trafficking,	secretion,	and	vesicular	transport	membrane	|	integral	to	membrane	|	intrinsic	to	membrane	|	membrane	part	GO:0016020	|	GO:0016021	|	GO:0031224	|	GO:0044425
OG5_128697	excision	repair	cross-complementing	rodent	repair	deficiency,	complementation	group	1	(includes	overlapping	antisense	sequence)	Replication,	recombination	and	repair	response	to	stress	|	response	to	stimulus	|	nitrogen	compound	metabolic	process	|	single-organism	process	|	response	to	DNA	damage	stimulus	|	organic	substance	metabolic	process	|	metabolic	process	|	cellular	macromolecule
OG5_134766	sterile	alpha	and	TIR	motif	containing	1	Extracellular	structures	cellular	process	|	response	to	stimulus	|	regulation	of	biological	process	|	regulation	of	cellular	process	|	single-organism	process	|	signal	transduction	|	biological	regulation	|	signaling	|	single	organism	signaling	|	cell	communication	|	cellular	response	to	stimulus	|
OG5_197877	coiled-coil	domain	containing	136	Function	unknown
OG5_129560	NFKB	activating	protein	Function	unknown
OG5_197951	Fes/CIP4,	and	EFC/F-BAR	homology	domain	Cytoskeleton
OG5_134084	SH3-domain	kinase	binding	protein	1	Signal	transduction	mechanisms
OG5_230091	GDP	dissociation	inhibitor	Posttranslational	modification,	protein	turnover,	chaperones	establishment	of	localization	|	regulation	of	biological	process	|	regulation	of	catalytic	activity	|	biological	regulation	|	macromolecule	localization	|	regulation	of	molecular	function	|	organic	substance	transport	|	protein	localization	|	establishment	of	protein	localization	|	regulation	of	metabolic	process
OG5_128023	sorting	and	assembly	machinery	component	50	homolog	(S.	cerevisiae)	Intracellular	trafficking,	secretion,	and	vesicular	transport	mitochondrial	membrane	|	organelle	part	|	membrane	|	intracellular	|	cell	part	|	intracellular	part	|	envelope	|	intracellular	organelle	part	|	cell	|	integral	to	membrane	|	outer	membrane	|	organelle	membrane	|
OG5_131933	methyl-CpG	binding	domain	protein	2	Chromatin	structure	and	dynamics	|	Transcription	intracellular	|	nucleus	|	cell	part	|	intracellular	part	|	intracellular	membrane-bounded	organelle	|	organelle	|	membrane-bounded	organelle	|	intracellular	organelle	|	cell	GO:0005622	|	GO:0005634	|	GO:0044464	|	GO:0044424	|	GO:0043231	|	GO:0043226	|	GO:0043227	|	GO:0043229
OG5_129176	Tctex1	domain	containing	2	Cell	motility
OG5_137800	WSC	domain	containing	1	Carbohydrate	transport	and	metabolism	|	Posttranslational	modification,	protein	turnover,	chaperones	metabolic	process	GO:0008152	catalytic	activity	|	transferase	activity,	transferring	sulfur-containing	groups	|	sulfotransferase	activity	|	transferase	activity	GO:0003824	|	GO:0016782	|	GO:0008146	|	GO:0016740
OG5_132368	Fanconi	anemia,	complementation	group	L	Posttranslational	modification,	protein	turnover,	chaperones	reproductive	process	|	response	to	stress	|	oocyte	differentiation	|	response	to	stimulus	|	cell	differentiation	|	macromolecule	modification	|	cellular	process	involved	in	reproduction	in	multicellular	organism	|	nitrogen	compound	metabolic	process	|	single-organism	process	|	response	to
OG5_135445	frizzled	family	receptor	9	Signal	transduction	mechanisms	hematopoietic	or	lymphoid	organ	development	|	cell	surface	receptor	signaling	pathway	|	neural	precursor	cell	proliferation	|	reproductive	process	|	brain	development	|	response	to	stimulus	|	cell	differentiation	|	system	development	|	single-organism	process	|	multicellular	organismal	process	|	leukocyte	activation
OG5_128454	PQ	loop	repeat	containing	2	Function	unknown
OG5_141870	receptor-interacting	serine-threonine	kinase	2	Signal	transduction	mechanisms	macromolecule	modification	|	positive	regulation	of	biological	process	|	regulation	of	programmed	cell	death	|	organic	substance	metabolic	process	|	metabolic	process	|	positive	regulation	of	programmed	cell	death	|	cellular	macromolecule	metabolic	process	|	phosphorus	metabolic	process	|	regulation	of	apoptotic
OG5_206996	carbohydrate	(chondroitin	4)	sulfotransferase	12	Extracellular	structures	|	Cell	wall/membrane/envelope	biogenesis	carbohydrate	biosynthetic	process	|	primary	metabolic	process	|	biosynthetic	process	|	carbohydrate	metabolic	process	|	organic	substance	metabolic	process	|	metabolic	process	|	organic	substance	biosynthetic	process	|	single-organism	carbohydrate	metabolic	process	GO:0016051	|	GO:0044238	|	GO:0009058	|
OG5_129713	Signal	transducing	adaptor	molecule	(SH3	domain	and	ITAM	motif)	1	Signal	transduction	mechanisms	cellular	process	|	cellular	protein	localization	|	establishment	of	localization	|	cellular	macromolecule	localization	|	intracellular	protein	transport	|	intracellular	transport	|	single-organism	process	|	macromolecule	localization	|	establishment	of	localization	in	cell	|	organic	substance
OG5_169466	Serpentine	type	7TM	GPCR	chemoreceptor	Srsx	Signal	transduction	mechanisms	cellular	process	|	cell	surface	receptor	signaling	pathway	|	response	to	stimulus	|	G-protein	coupled	receptor	signaling	pathway	|	regulation	of	biological	process	|	regulation	of	cellular	process	|	single-organism	process	|	signal	transduction	|	biological	regulation	|	signaling	|
OG5_148128	neuropeptide	B	Signal	transduction	mechanisms	cellular	process	|	cell	surface	receptor	signaling	pathway	|	response	to	stimulus	|	G-protein	coupled	receptor	signaling	pathway	|	regulation	of	biological	process	|	regulation	of	cellular	process	|	single-organism	process	|	signal	transduction	|	biological	regulation	|	signaling	|	single	organism	signaling	|
OG5_143136	phospholipid	transfer	protein	Defense	mechanisms	lipid	binding	|	binding	GO:0008289	|	GO:0005488
OG5_142030	WD	repeat	domain	41	Function	unknown
OG5_150922	NA	Function	unknown
OG5_143758	SO	Extracellular	structures	|	Posttranslational	modification,	protein	turnover,	chaperones	immune	response	|	establishment	of	localization	|	response	to	stimulus	|	vesicle-mediated	transport	|	endocytosis	|	immune	system	process	|	receptor-mediated	endocytosis	|	localization	|	transport	GO:0006955	|	GO:0051234	|	GO:0050896	|	GO:0016192	|	GO:0006897	|	GO:0002376	|	GO:0006898	|
OG5_130626	adaptor-related	protein	complex	4,	epsilon	1	subunit	Intracellular	trafficking,	secretion,	and	vesicular	transport	cellular	process	|	cellular	protein	localization	|	establishment	of	localization	|	cellular	macromolecule	localization	|	intracellular	protein	transport	|	intracellular	transport	|	single-organism	process	|	vesicle-mediated	transport	|	macromolecule	localization	|	establishment	of	localization	in	cell
OG5_143567	ST3	beta-galactoside	alpha-2,3-sialyltransferase	5	Carbohydrate	transport	and	metabolism	carbohydrate	derivative	metabolic	process	|	macromolecule	modification	|	macromolecule	glycosylation	|	organic	substance	metabolic	process	|	cellular	macromolecule	biosynthetic	process	|	metabolic	process	|	cellular	macromolecule	metabolic	process	|	cellular	process	|	primary	metabolic	process	|	cellular	metabolic	process	|	biosynthetic
OG5_230100	FH	Transcription	regulation	of	T	cell	activation	|	negative	regulation	of	immunoglobulin	mediated	immune	response	|	regulation	of	GTP	catabolic	process	|	negative	regulation	of	lymphocyte	proliferation	|	regulation	of	transcription	from	RNA	polymerase	II	promoter	|	negative	regulation	of	immune	response	|	positive	regulation	of	B	cell	tolerance
OG5_159093	Zinc	finger,	C2H2	type	Transcription	cation	binding	|	heterocyclic	compound	binding	|	binding	|	transition	metal	ion	binding	|	organic	cyclic	compound	binding	|	metal	ion	binding	|	ion	binding	|	nucleic	acid	binding	|	zinc	ion	binding	GO:0043169	|	GO:1901363	|	GO:0005488	|	GO:0046914	|	GO:0097159	|	GO:0046872
OG5_141431	zinc	finger	and	BTB	domain	containing	49	Transcription	intracellular	|	nucleus	|	cell	part	|	intracellular	part	|	intracellular	membrane-bounded	organelle	|	organelle	|	membrane-bounded	organelle	|	intracellular	organelle	|	cell	GO:0005622	|	GO:0005634	|	GO:0044464	|	GO:0044424	|	GO:0043231	|	GO:0043226	|	GO:0043227	|	GO:0043229	|	GO:0005623	cation
OG5_143349	syntaxin	11	Intracellular	trafficking,	secretion,	and	vesicular	transport	cellular	process	|	cellular	protein	localization	|	establishment	of	localization	|	cellular	macromolecule	localization	|	intracellular	protein	transport	|	intracellular	transport	|	single-organism	process	|	vesicle-mediated	transport	|	macromolecule	localization	|	establishment	of	localization	in	cell	|	organic	substance	transport	|
OG5_130076	Positively	regulates	the	activity	of	the	minus-end	directed	microtubule	motor	protein	dynein.	May	enhance	dynein-	mediated	microtubule	sliding	by	targeting	dynein	to	the	microtubule	plus	end.	Required	for	several	dynein-	and	microtubule-dependent	processes	such	as	the	maintenance	of	Golgi	integrity,	the	peripheral	transport	of	microtubule	fragments	and	the	coupling
OG5_166161	NA	Function	unknown
OG5_134988	Kv	channel	interacting	protein	1	Signal	transduction	mechanisms	cation	binding	|	metal	ion	binding	|	ion	binding	|	binding	|	calcium	ion	binding	GO:0043169	|	GO:0046872	|	GO:0043167	|	GO:0005488	|	GO:0005509
OG5_138695	aspartate	beta-hydroxylase	domain	containing	2	Posttranslational	modification,	protein	turnover,	chaperones	cellular	process	|	protein	modification	process	|	primary	metabolic	process	|	macromolecule	metabolic	process	|	cellular	metabolic	process	|	cellular	protein	modification	process	|	macromolecule	modification	|	oxidation-reduction	process	|	peptidyl-amino	acid	modification	|	organic	substance	metabolic	process	|
OG5_144244	tribbles	homolog	1	(Drosophila)	Signal	transduction	mechanisms	phosphorus	metabolic	process	|	cellular	process	|	phosphorylation	|	phosphate-containing	compound	metabolic	process	|	primary	metabolic	process	|	macromolecule	metabolic	process	|	protein	modification	process	|	cellular	protein	modification	process	|	macromolecule	modification	|	cellular	metabolic	process	|	organic	substance	metabolic	process
OG5_131631	Mitochondrial	carrier	protein	Energy	production	and	conversion	localization	|	establishment	of	localization	|	transport	GO:0051179	|	GO:0051234	|	GO:0006810	membrane	|	integral	to	membrane	|	intrinsic	to	membrane	|	membrane	part	GO:0016020	|	GO:0016021	|	GO:0031224	|	GO:0044425
OG5_128517	Signal-recognition-particle	assembly	has	a	crucial	role	in	targeting	secretory	proteins	to	the	rough	endoplasmic	reticulum	membrane	(By	similarity)	Intracellular	trafficking,	secretion,	and	vesicular	transport	single-organism	transport	|	cellular	protein	localization	|	intracellular	protein	transport	|	intracellular	transport	|	single-organism	process	|	protein	localization	to	endoplasmic	reticulum	|	organic	substance
OG5_154254	IG	Signal	transduction	mechanisms
OG5_194548	Ion	channel	Inorganic	ion	transport	and	metabolism	single-organism	transport	|	cellular	process	|	cation	transport	|	establishment	of	localization	|	potassium	ion	transport	|	cellular	potassium	ion	transport	|	metal	ion	transport	|	monovalent	inorganic	cation	transport	|	ion	transport	|	single-organism	process	|	ion	transmembrane	transport	|	localization
OG5_126923	Eukaryotic	translation	elongation	factor	2	Translation,	ribosomal	structure	and	biogenesis	purine	ribonucleotide	catabolic	process	|	nucleoside	phosphate	catabolic	process	|	glycosyl	compound	catabolic	process	|	cellular	protein	metabolic	process	|	carbohydrate	derivative	metabolic	process	|	cellular	biosynthetic	process	|	organonitrogen	compound	catabolic	process	|	translational	elongation	|	aromatic	compound
OG5_129182	Esterase	D	Function	unknown	cellular	process	|	aldehyde	catabolic	process	|	formaldehyde	catabolic	process	|	catabolic	process	|	formaldehyde	metabolic	process	|	cellular	metabolic	process	|	cellular	catabolic	process	|	single-organism	catabolic	process	|	small	molecule	metabolic	process	|	organic	substance	metabolic	process	|	single-organism	metabolic	process	|	cellular
OG5_143464	interferon	regulatory	factor	1	Signal	transduction	mechanisms	regulation	of	primary	metabolic	process	|	regulation	of	nucleobase-containing	compound	metabolic	process	|	regulation	of	biosynthetic	process	|	regulation	of	gene	expression	|	regulation	of	cellular	macromolecule	biosynthetic	process	|	regulation	of	biological	process	|	regulation	of	cellular	process	|	regulation	of
OG5_214959	SET	domain	Transcription	cation	binding	|	heterocyclic	compound	binding	|	binding	|	transition	metal	ion	binding	|	organic	cyclic	compound	binding	|	metal	ion	binding	|	ion	binding	|	nucleic	acid	binding	|	zinc	ion	binding	GO:0043169	|	GO:1901363	|	GO:0005488	|	GO:0046914	|	GO:0097159	|	GO:0046872	|	GO:0043167
OG5_131421	rhomboid,	veinlet-like	3	(Drosophila)	Signal	transduction	mechanisms	proteolysis	|	primary	metabolic	process	|	macromolecule	metabolic	process	|	organic	substance	metabolic	process	|	metabolic	process	|	protein	metabolic	process	GO:0006508	|	GO:0044238	|	GO:0043170	|	GO:0071704	|	GO:0008152	|	GO:0019538	membrane	|	integral	to	membrane	|	intrinsic	to	membrane	|
OG5_139153	RAB11	family	interacting	protein	3	(class	II)	Cytoskeleton	single-organism	transport	|	cellular	process	|	cell	cycle	|	cell	cycle	process	|	endocytic	recycling	|	establishment	of	localization	|	intracellular	transport	|	endosomal	transport	|	single-organism	process	|	vesicle-mediated	transport	|	cell	division	|	establishment	of	localization	in	cell	|
OG5_138882	family	with	sequence	similarity	78,	member	A	Function	unknown
OG5_127537	importin	5	Intracellular	trafficking,	secretion,	and	vesicular	transport	|	Nuclear	structure
OG5_126569	histone	H3	Chromatin	structure	and	dynamics	chromatin	assembly	or	disassembly	|	nitrogen	compound	metabolic	process	|	single-organism	process	|	DNA	conformation	change	|	organic	substance	metabolic	process	|	chromatin	assembly	|	metabolic	process	|	cellular	macromolecule	metabolic	process	|	cellular	process	|	primary	metabolic	process	|	cellular	metabolic	process
OG5_143271	sprouty	homolog	1,	antagonist	of	FGF	signaling	(Drosophila)	Signal	transduction	mechanisms	regulation	of	signal	transduction	|	multicellular	organismal	development	|	regulation	of	biological	process	|	regulation	of	cellular	process	|	single-multicellular	organism	process	|	regulation	of	signaling	|	multicellular	organismal	process	|	biological	regulation	|	regulation	of	cell	communication
OG5_138065	leucine-rich	repeats	and	WD	repeat	domain	containing	1	Signal	transduction	mechanisms	cellular	protein	localization	|	nitrogen	compound	metabolic	process	|	single-organism	process	|	G1	phase	of	mitotic	cell	cycle	|	organic	substance	metabolic	process	|	cellular	macromolecule	biosynthetic	process	|	mitotic	cell	cycle	|	metabolic	process	|	establishment	of
OG5_134969	codanin	1	Function	unknown
OG5_129813	KTI12	homolog,	chromatin	associated	(S.	cerevisiae)	Nucleotide	transport	and	metabolism	purine	ribonucleoside	triphosphate	binding	|	heterocyclic	compound	binding	|	small	molecule	binding	|	ribonucleotide	binding	|	ATP	binding	|	nucleoside	phosphate	binding	|	purine	nucleotide	binding	|	nucleoside	binding	|	binding	|	anion	binding	|	organic	cyclic	compound	binding
OG5_129676	Tubulin	polymerization-promoting	protein	family	member	3	Signal	transduction	mechanisms	cation	binding	|	metal	ion	binding	|	ion	binding	|	binding	|	calcium	ion	binding	GO:0043169	|	GO:0046872	|	GO:0043167	|	GO:0005488	|	GO:0005509
OG5_129987	MAPEG	family	Posttranslational	modification,	protein	turnover,	chaperones	oxidation-reduction	process	|	single-organism	metabolic	process	|	metabolic	process	GO:0055114	|	GO:0044710	|	GO:0008152	nuclear	envelope	|	intracellular	|	nucleus	|	nuclear	part	|	organelle	envelope	|	cell	part	|	intracellular	part	|	cytoplasm	|	endomembrane	system	|	endoplasmic	reticulum	|	organelle
OG5_128752	DNA-dependent	RNA	polymerase	catalyzes	the	transcription	of	DNA	into	RNA	using	the	four	ribonucleoside	triphosphates	as	substrates	(By	similarity)	Transcription	nitrogen	compound	metabolic	process	|	aromatic	compound	biosynthetic	process	|	organic	substance	metabolic	process	|	cellular	macromolecule	biosynthetic	process	|	metabolic	process	|	cellular	macromolecule	metabolic	process	|	cellular
OG5_132055	phenylethanolamine	N-methyltransferase	Amino	acid	transport	and	metabolism	methylation	|	metabolic	process	GO:0032259	|	GO:0008152	methyltransferase	activity	|	catalytic	activity	|	transferase	activity,	transferring	one-carbon	groups	|	transferase	activity	GO:0008168	|	GO:0003824	|	GO:0016741	|	GO:0016740
OG5_143486	opioid	growth	factor	receptor-like	1	Transcription	membrane	GO:0016020	receptor	activity	GO:0004872
OG5_140184	pseudouridylate	synthase	7	homolog	(S.	cerevisiae)-like	Translation,	ribosomal	structure	and	biogenesis	macromolecule	modification	|	nitrogen	compound	metabolic	process	|	organic	substance	metabolic	process	|	metabolic	process	|	cellular	macromolecule	metabolic	process	|	cellular	process	|	primary	metabolic	process	|	cellular	metabolic	process	|	RNA	processing	|	cellular	nitrogen	compound
OG5_134286	leucine	zipper	and	CTNNBIP1	domain	containing	Function	unknown	cellular	process	|	multicellular	organismal	development	|	cell	differentiation	|	system	development	|	single-multicellular	organism	process	|	single-organism	process	|	multicellular	organismal	process	|	anatomical	structure	development	|	developmental	process	|	nervous	system	development	|	cellular	developmental	process	|	central	nervous
OG5_196415	Tissue	factor	Signal	transduction	mechanisms	cellular	process	|	cell	surface	receptor	signaling	pathway	|	response	to	cytokine	stimulus	|	response	to	stimulus	|	response	to	organic	substance	|	cytokine-mediated	signaling	pathway	|	regulation	of	biological	process	|	regulation	of	cellular	process	|	single-organism	process	|	signal	transduction	|	cellular
OG5_144207	CIDE-N	domain	Function	unknown	cellular	process	|	single-organism	process	|	death	|	programmed	cell	death	|	cell	death	|	apoptotic	process	|	single-organism	cellular	process	GO:0009987	|	GO:0044699	|	GO:0016265	|	GO:0012501	|	GO:0008219	|	GO:0006915	|	GO:0044763	cell	part	|	intracellular	|	cell	GO:0044464	|	GO:0005622	|	GO:0005623
OG5_133256	fasciculation	and	elongation	protein	zeta	2	(zygin	II)	Intracellular	trafficking,	secretion,	and	vesicular	transport
OG5_128263	Protein	kinase	domain	Signal	transduction	mechanisms	phosphorus	metabolic	process	|	cellular	process	|	phosphorylation	|	phosphate-containing	compound	metabolic	process	|	primary	metabolic	process	|	macromolecule	metabolic	process	|	protein	modification	process	|	cellular	protein	modification	process	|	macromolecule	modification	|	cellular	metabolic	process	|	organic	substance	metabolic	process	|
OG5_145420	vaccinia	related	kinase	3	Signal	transduction	mechanisms	phosphorus	metabolic	process	|	cellular	process	|	phosphorylation	|	phosphate-containing	compound	metabolic	process	|	primary	metabolic	process	|	macromolecule	metabolic	process	|	protein	modification	process	|	cellular	protein	modification	process	|	macromolecule	modification	|	cellular	metabolic	process	|	organic	substance	metabolic	process
OG5_128341	Ran	binding	protein	10	Function	unknown
OG5_138978	Zinc	finger,	C2H2	type	Transcription	cation	binding	|	heterocyclic	compound	binding	|	binding	|	transition	metal	ion	binding	|	organic	cyclic	compound	binding	|	metal	ion	binding	|	ion	binding	|	nucleic	acid	binding	|	zinc	ion	binding	GO:0043169	|	GO:1901363	|	GO:0005488	|	GO:0046914	|	GO:0097159	|	GO:0046872
OG5_144770	death-associated	protein	kinase	3	Signal	transduction	mechanisms	phosphorus	metabolic	process	|	cellular	process	|	phosphorylation	|	phosphate-containing	compound	metabolic	process	|	primary	metabolic	process	|	macromolecule	metabolic	process	|	protein	modification	process	|	cellular	protein	modification	process	|	macromolecule	modification	|	cellular	metabolic	process	|	organic	substance	metabolic	process
OG5_144851	phospholipase	C,	zeta	1	Signal	transduction	mechanisms	cellular	process	|	primary	metabolic	process	|	response	to	stimulus	|	regulation	of	biological	process	|	regulation	of	cellular	process	|	intracellular	signal	transduction	|	signal	transduction	|	single-organism	process	|	biological	regulation	|	organic	substance	metabolic	process	|	signaling	|	single
OG5_127740	sideroflexin	3	Inorganic	ion	transport	and	metabolism	single-organism	transport	|	cellular	process	|	cation	transport	|	establishment	of	localization	|	single-organism	process	|	ion	transport	|	ion	transmembrane	transport	|	localization	|	transmembrane	transport	|	transport	|	single-organism	cellular	process	GO:0044765	|	GO:0009987	|	GO:0006812	|	GO:0051234	|	GO:0044699
OG5_137608	family	with	sequence	similarity	183,	member	B	Function	unknown
OG5_129288	cytochrome	P450,	family	51,	subfamily	A,	polypeptide	1	Secondary	metabolites	biosynthesis,	transport	and	catabolism	oxidation-reduction	process	|	methylation	|	single-organism	metabolic	process	|	metabolic	process	GO:0055114	|	GO:0032259	|	GO:0044710	|	GO:0008152	cation	binding	|	heterocyclic	compound	binding	|	heme	binding	|	electron	carrier	activity	|	monooxygenase	activity	|
OG5_129213	endonuclease	V	Replication,	recombination	and	repair	response	to	stress	|	response	to	stimulus	|	nitrogen	compound	metabolic	process	|	single-organism	process	|	response	to	DNA	damage	stimulus	|	organic	substance	metabolic	process	|	metabolic	process	|	cellular	macromolecule	metabolic	process	|	cellular	process	|	primary	metabolic	process	|	cellular
OG5_145222	Leucine	rich	repeat	N-terminal	domain	Signal	transduction	mechanisms	system	development	|	embryonic	organ	morphogenesis	|	single-organism	process	|	multicellular	organismal	process	|	developmental	process	|	collagen	fibril	organization	|	sensory	organ	development	|	extracellular	structure	organization	|	cellular	process	|	eye	development	|	extracellular	matrix	organization	|	eye	morphogenesis
OG5_127211	coenzyme	Q5	homolog,	methyltransferase	(S.	cerevisiae)	Coenzyme	transport	and	metabolism	coenzyme	biosynthetic	process	|	ubiquinone	biosynthetic	process	|	quinone	cofactor	metabolic	process	|	single-organism	biosynthetic	process	|	organic	substance	metabolic	process	|	metabolic	process	|	single-organism	metabolic	process	|	ketone	biosynthetic	process	|	cellular	process	|	cellular	metabolic	process
OG5_129820	ADP-ribosylation	factor	related	protein	1	Intracellular	trafficking,	secretion,	and	vesicular	transport	cellular	process	|	response	to	stimulus	|	small	GTPase	mediated	signal	transduction	|	regulation	of	biological	process	|	regulation	of	cellular	process	|	intracellular	signal	transduction	|	signal	transduction	|	single-organism	process	|	biological	regulation	|	signaling	|
OG5_157389	G	protein-coupled	receptor	25	Signal	transduction	mechanisms	cellular	process	|	cell	surface	receptor	signaling	pathway	|	response	to	stimulus	|	G-protein	coupled	receptor	signaling	pathway	|	purinergic	nucleotide	receptor	signaling	pathway	|	G-protein	coupled	purinergic	receptor	signaling	pathway	|	regulation	of	biological	process	|	regulation	of	cellular	process	|
OG5_139254	protein	phosphatase,	Mg2	Mn2	dependent,	1K	Signal	transduction	mechanisms	hepaticobiliary	system	development	|	brain	development	|	macromolecule	modification	|	liver	development	|	system	development	|	single-organism	process	|	multicellular	organismal	process	|	regulation	of	programmed	cell	death	|	organic	substance	metabolic	process	|	dephosphorylation	|	metabolic	process	|	pancreas
OG5_128432	phosphopantothenoylcysteine	synthetase	Coenzyme	transport	and	metabolism
OG5_137254	centrosomal	protein	89kDa	Cytoskeleton	cytoskeletal	part	|	intracellular	|	microtubule	cytoskeleton	|	macromolecular	complex	|	cell	part	|	intracellular	part	|	cytoplasm	|	spindle	|	protein	complex	|	non-membrane-bounded	organelle	|	organelle	|	centrosome	|	cytoskeleton	|	intracellular	organelle	part	|	spindle	pole	|	intracellular	non-membrane-bounded	organelle	|	organelle
OG5_126785	thioredoxin	reductase	2	Posttranslational	modification,	protein	turnover,	chaperones	cellular	homeostasis	|	cellular	process	|	oxidation-reduction	process	|	regulation	of	biological	quality	|	regulation	of	biological	process	|	regulation	of	cellular	process	|	single-organism	process	|	biological	regulation	|	cell	redox	homeostasis	|	single-organism	metabolic	process	|	homeostatic	process	|
OG5_135807	LIM	domain	and	actin	binding	1	Signal	transduction	mechanisms	cation	binding	|	binding	|	transition	metal	ion	binding	|	metal	ion	binding	|	ion	binding	|	zinc	ion	binding	GO:0043169	|	GO:0005488	|	GO:0046914	|	GO:0046872	|	GO:0043167	|	GO:0008270
OG5_229773	IQ	motif	containing	with	AAA	domain	1	Posttranslational	modification,	protein	turnover,	chaperones	metabolic	process	GO:0008152	purine	nucleotide	binding	|	purine	nucleoside	binding	|	hydrolase	activity,	acting	on	acid	anhydrides,	in	phosphorus-containing	anhydrides	|	purine	ribonucleoside	triphosphate	binding	|	ribonucleotide	binding	|	hydrolase	activity	|	nucleoside	phosphate	binding	|	binding
OG5_130909	akt	interacting	protein	Posttranslational	modification,	protein	turnover,	chaperones	single-organism	transport	|	endosome	organization	|	lysosome	organization	|	intracellular	transport	|	single-organism	process	|	vesicle-mediated	transport	|	metabolic	process	|	organic	substance	transport	|	establishment	of	protein	localization	|	protein	transport	|	programmed	cell	death	|	transport	|	cellular	process
OG5_170005	target	of	myb1	(chicken)	Intracellular	trafficking,	secretion,	and	vesicular	transport	cellular	process	|	cellular	protein	localization	|	establishment	of	localization	|	cellular	macromolecule	localization	|	intracellular	protein	transport	|	intracellular	transport	|	single-organism	process	|	macromolecule	localization	|	establishment	of	localization	in	cell	|	organic	substance	transport	|	protein
OG5_142050	Interleukin	10	Extracellular	structures	immune	system	process	|	immune	response	|	response	to	chemical	stimulus	|	response	to	stimulus	GO:0002376	|	GO:0006955	|	GO:0042221	|	GO:0050896	extracellular	region	GO:0005576
OG5_131808	Snurportin	1	RNA	processing	and	modification	single-organism	transport	|	cellular	protein	localization	|	intracellular	protein	transport	|	snRNA	transport	|	intracellular	transport	|	nitrogen	compound	metabolic	process	|	single-organism	process	|	RNA	capping	|	organic	substance	metabolic	process	|	organic	substance	transport	|	metabolic	process	|	establishment	of	protein
OG5_128877	SET	and	MYND	domain	containing	3	Chromatin	structure	and	dynamics	heart	development	|	muscle	structure	development	|	skeletal	muscle	organ	development	|	multicellular	organismal	development	|	system	development	|	single-multicellular	organism	process	|	single-organism	developmental	process	|	multicellular	organismal	process	|	organ	development	|	single-organism	process	|	anatomical	structure
OG5_149547	troponin	I	type	2	(skeletal,	fast)	Cytoskeleton	non-membrane-bounded	organelle	|	troponin	complex	|	organelle	part	|	myofilament	|	intracellular	|	macromolecular	complex	|	cell	part	|	intracellular	part	|	actin	cytoskeleton	|	intracellular	organelle	part	|	cell	|	sarcomere	|	striated	muscle	thin	filament	|	cytoplasmic	part	|	myofibril
OG5_198140	Homeobox	domain	Transcription	regulation	of	primary	metabolic	process	|	regulation	of	biosynthetic	process	|	system	development	|	embryonic	organ	morphogenesis	|	single-organism	process	|	multicellular	organismal	process	|	developmental	process	|	regulation	of	macromolecule	biosynthetic	process	|	sensory	organ	development	|	regulation	of	nitrogen	compound	metabolic	process	|	eye
OG5_196293	FBG	Function	unknown
OG5_135620	solute	carrier	family	2,	facilitated	glucose	transporter	member	Carbohydrate	transport	and	metabolism	single-organism	transport	|	cellular	process	|	establishment	of	localization	|	single-organism	process	|	localization	|	transmembrane	transport	|	transport	|	single-organism	cellular	process	GO:0044765	|	GO:0009987	|	GO:0051234	|	GO:0044699	|	GO:0051179	|	GO:0055085	|	GO:0006810	|
OG5_134632	synaptotagmin	VI	Intracellular	trafficking,	secretion,	and	vesicular	transport	|	Signal	transduction	mechanisms	localization	|	establishment	of	localization	|	transport	GO:0051179	|	GO:0051234	|	GO:0006810	membrane	|	intracellular	|	synapse	|	membrane-bounded	vesicle	|	clathrin-coated	vesicle	|	intracellular	part	|	cell	part	|	cytoplasm	|	cytoplasmic	membrane-bounded	vesicle	|	intracellular
OG5_135006	leucine-rich	pentatricopeptide	repeat	containing	RNA	processing	and	modification
OG5_128410	Dihydrofolate	reductase	Coenzyme	transport	and	metabolism	organophosphate	biosynthetic	process	|	organic	acid	metabolic	process	|	nitrogen	compound	metabolic	process	|	aromatic	compound	biosynthetic	process	|	cellular	amino	acid	metabolic	process	|	nucleotide	metabolic	process	|	single-organism	biosynthetic	process	|	organic	substance	metabolic	process	|	single-organism	metabolic	process	|	metabolic
OG5_133982	aquaporin	12A	Carbohydrate	transport	and	metabolism	establishment	of	localization	|	localization	|	response	to	chemical	stimulus	|	transport	|	response	to	stimulus	GO:0051234	|	GO:0051179	|	GO:0042221	|	GO:0006810	|	GO:0050896	membrane	|	integral	to	membrane	|	intrinsic	to	membrane	|	membrane	part	GO:0016020	|	GO:0016021	|	GO:0031224	|
OG5_131844	leucine	rich	repeat	containing	57	Signal	transduction	mechanisms
OG5_127226	Phosphoglucomutase/phosphomannomutase,	alpha/beta/alpha	domain	III	Carbohydrate	transport	and	metabolism	carbohydrate	biosynthetic	process	|	glucan	metabolic	process	|	cellular	carbohydrate	metabolic	process	|	cellular	polysaccharide	metabolic	process	|	organic	substance	metabolic	process	|	cellular	macromolecule	biosynthetic	process	|	metabolic	process	|	single-organism	metabolic	process	|	cellular	macromolecule	metabolic	process	|	polysaccharide
OG5_130946	Flavin	containing	amine	oxidoreductase	Secondary	metabolites	biosynthesis,	transport	and	catabolism	oxidation-reduction	process	|	single-organism	metabolic	process	|	metabolic	process	GO:0055114	|	GO:0044710	|	GO:0008152	oxidoreductase	activity	|	catalytic	activity	GO:0016491	|	GO:0003824
OG5_181923	Pentaxin	family	Chromatin	structure	and	dynamics
OG5_147931	TAP	binding	protein-like	Signal	transduction	mechanisms	proteolysis	|	primary	metabolic	process	|	macromolecule	metabolic	process	|	antigen	processing	and	presentation	of	peptide	antigen	via	MHC	class	I	|	antigen	processing	and	presentation	|	antigen	processing	and	presentation	of	endogenous	peptide	antigen	|	antigen	processing	and	presentation	of	endogenous	antigen
OG5_127825	NAD-dependent	lysine	demalonylase	and	desuccinylase	that	specifically	removes	malonyl	and	succinyl	groups	on	target	proteins.	Has	weak	NAD-dependent	protein	deacetylase	activity	Posttranslational	modification,	protein	turnover,	chaperones	cellular	process	|	protein	modification	process	|	primary	metabolic	process	|	macromolecule	metabolic	process	|	cellular	metabolic	process	|	peptidyl-lysine	desuccinylation	|	macromolecule
OG5_143623	Neutrophil	cytosolic	factor	1	Energy	production	and	conversion	defense	response	to	fungus	|	cellular	process	|	response	to	stress	|	respiratory	burst	|	response	to	stimulus	|	oxidation-reduction	process	|	single-organism	process	|	response	to	other	organism	|	response	to	biotic	stimulus	|	cell	communication	|	single-organism	metabolic	process
OG5_128467	Nuclear	VCP-like	Posttranslational	modification,	protein	turnover,	chaperones	metabolic	process	GO:0008152	purine	nucleotide	binding	|	purine	nucleoside	binding	|	hydrolase	activity,	acting	on	acid	anhydrides,	in	phosphorus-containing	anhydrides	|	purine	ribonucleoside	triphosphate	binding	|	ribonucleotide	binding	|	hydrolase	activity	|	nucleoside	phosphate	binding	|	binding	|	anion	binding	|	ribonucleoside
OG5_131746	biliverdin	reductase	B	(flavin	reductase	(NADPH))	Function	unknown
OG5_145454	chromosome	8	open	reading	frame	4	Function	unknown
OG5_142632	zinc	finger,	CCHC	domain	containing	2	Posttranslational	modification,	protein	turnover,	chaperones	cation	binding	|	heterocyclic	compound	binding	|	binding	|	transition	metal	ion	binding	|	organic	cyclic	compound	binding	|	metal	ion	binding	|	ion	binding	|	nucleic	acid	binding	|	zinc	ion	binding	GO:0043169	|	GO:1901363	|	GO:0005488
OG5_139366	serine	arginine-rich	splicing	factor	RNA	processing	and	modification	heterocyclic	compound	binding	|	small	molecule	binding	|	nucleoside	phosphate	binding	|	binding	|	organic	cyclic	compound	binding	|	nucleotide	binding	|	nucleic	acid	binding	GO:1901363	|	GO:0036094	|	GO:1901265	|	GO:0005488	|	GO:0097159	|	GO:0000166	|	GO:0003676
OG5_136676	Ras	association	(RalGDS	AF-6)	domain	family	member	1	Signal	transduction	mechanisms	cellular	process	|	response	to	stimulus	|	regulation	of	biological	process	|	regulation	of	cellular	process	|	intracellular	signal	transduction	|	signal	transduction	|	single-organism	process	|	biological	regulation	|	signaling	|	single	organism	signaling	|	cell	communication
OG5_137826	VMA21	vacuolar	H	-ATPase	homolog	(S.	cerevisiae)	Intracellular	trafficking,	secretion,	and	vesicular	transport	cellular	component	assembly	|	protein	complex	biogenesis	|	cellular	protein	complex	assembly	|	cellular	component	organization	|	macromolecular	complex	subunit	organization	|	protein	complex	assembly	|	proton-transporting	V-type	ATPase	complex	assembly	|	cellular	component	biogenesis	|
OG5_129612	vacuolar	protein	sorting	8	homolog	(S.	cerevisiae)	Intracellular	trafficking,	secretion,	and	vesicular	transport	cellular	process	|	cellular	protein	localization	|	establishment	of	localization	|	cellular	macromolecule	localization	|	intracellular	protein	transport	|	intracellular	transport	|	single-organism	process	|	vesicle-mediated	transport	|	macromolecule	localization	|	establishment	of	localization	in	cell
OG5_196302	ankyrin	repeat	and	sterile	alpha	motif	domain	containing	1A	Signal	transduction	mechanisms
OG5_128631	NOP2	Sun	domain	family,	member	5	Cell	cycle	control,	cell	division,	chromosome	partitioning
OG5_142608	CREB	ATF	bZIP	transcription	factor	Transcription	regulation	of	primary	metabolic	process	|	regulation	of	nucleobase-containing	compound	metabolic	process	|	regulation	of	biosynthetic	process	|	regulation	of	gene	expression	|	regulation	of	cellular	macromolecule	biosynthetic	process	|	regulation	of	biological	process	|	regulation	of	cellular	process	|	regulation	of	RNA
OG5_133691	kazrin,	periplakin	interacting	protein	Signal	transduction	mechanisms
OG5_154105	Myelin	protein	zero	Intracellular	trafficking,	secretion,	and	vesicular	transport	membrane	|	cell	part	|	myelin	sheath	|	cell	GO:0016020	|	GO:0044464	|	GO:0043209	|	GO:0005623
OG5_132529	Wilms	tumor	1	interacting	protein	Transcription	nitrogen	compound	metabolic	process	|	multicellular	organismal	process	|	cellular	macromolecule	biosynthetic	process	|	establishment	of	spindle	localization	|	metabolic	process	|	cellular	macromolecule	metabolic	process	|	cellular	process	|	anatomical	structure	formation	involved	in	morphogenesis	|	regulation	of	biological	process	|	cloaca
OG5_131990	ring	finger	protein,	transmembrane	2	Posttranslational	modification,	protein	turnover,	chaperones	cation	binding	|	binding	|	transition	metal	ion	binding	|	metal	ion	binding	|	ion	binding	|	zinc	ion	binding	GO:0043169	|	GO:0005488	|	GO:0046914	|	GO:0046872	|	GO:0043167	|	GO:0008270
OG5_193260	Inherit	from	veNOG:	Protein	phosphatase	1,	regulatory	subunit	Posttranslational	modification,	protein	turnover,	chaperones	|	Signal	transduction	mechanisms
OG5_126816	elaC	homolog	2	(E.	coli)	Function	unknown	metabolic	process	GO:0008152	hydrolase	activity	|	catalytic	activity	GO:0016787	|	GO:0003824
OG5_132687	DEAH	(Asp-Glu-Ala-His)	box	polypeptide	34	Transcription	nitrogen	compound	metabolic	process	|	multicellular	organismal	process	|	metabolic	process	|	macromolecule	catabolic	process	|	cellular	macromolecule	metabolic	process	|	nucleoside	monophosphate	catabolic	process	|	purine	ribonucleoside	triphosphate	metabolic	process	|	cellular	process	|	nucleoside	catabolic	process	|	ribonucleoside	triphosphate	metabolic	process
OG5_129405	DENN	MADD	domain	containing	6B	Function	unknown
OG5_145249	family	with	sequence	similarity	46,	member	D	Function	unknown
OG5_147857	One	gap	junction	consists	of	a	cluster	of	closely	packed	pairs	of	transmembrane	channels,	the	connexons,	through	which	materials	of	low	MW	diffuse	from	one	cell	to	a	neighboring	cell	(By	similarity)	Signal	transduction	mechanisms	single-organism	transport	|	cellular	process	|	establishment	of	localization	|	single-organism	process	|	cell
OG5_198061	Transglutaminase	family,	C-terminal	ig	like	domain	Posttranslational	modification,	protein	turnover,	chaperones	cellular	process	|	protein	modification	process	|	primary	metabolic	process	|	macromolecule	metabolic	process	|	cellular	metabolic	process	|	cellular	protein	modification	process	|	macromolecule	modification	|	peptide	cross-linking	|	organic	substance	metabolic	process	|	metabolic	process	|
OG5_139137	amyloid	beta	(A4)	precursor-like	protein	1	Intracellular	trafficking,	secretion,	and	vesicular	transport	membrane	|	integral	to	membrane	|	intrinsic	to	membrane	|	membrane	part	GO:0016020	|	GO:0016021	|	GO:0031224	|	GO:0044425	cation	binding	|	glycosaminoglycan	binding	|	sulfur	compound	binding	|	binding	|	anion	binding	|	transition	metal	ion
OG5_130168	Importin	9	Intracellular	trafficking,	secretion,	and	vesicular	transport	|	Nuclear	structure	cellular	process	|	cellular	protein	localization	|	establishment	of	localization	|	cellular	macromolecule	localization	|	intracellular	protein	transport	|	intracellular	transport	|	single-organism	process	|	macromolecule	localization	|	establishment	of	localization	in	cell	|	organic	substance	transport	|
OG5_127638	DnaJ	(Hsp40)	homolog,	subfamily	B,	member	12	Posttranslational	modification,	protein	turnover,	chaperones
OG5_132825	SET	and	MYND	domain	containing	4	Chromatin	structure	and	dynamics	cation	binding	|	binding	|	transition	metal	ion	binding	|	metal	ion	binding	|	ion	binding	|	zinc	ion	binding	GO:0043169	|	GO:0005488	|	GO:0046914	|	GO:0046872	|	GO:0043167	|	GO:0008270
OG5_135415	SWI5	recombination	repair	homolog	(yeast)	Replication,	recombination	and	repair
OG5_130328	tubulin	tyrosine	ligase-like	family,	member	9	Posttranslational	modification,	protein	turnover,	chaperones	cellular	process	|	protein	modification	process	|	primary	metabolic	process	|	macromolecule	metabolic	process	|	cellular	metabolic	process	|	cellular	protein	modification	process	|	macromolecule	modification	|	organic	substance	metabolic	process	|	metabolic	process	|	cellular	macromolecule	metabolic
OG5_129438	Ezrin/radixin/moesin	family	Function	unknown	system	development	|	blood	vessel	development	|	single-organism	process	|	multicellular	organismal	process	|	developmental	process	|	endothelial	tube	morphogenesis	|	epithelial	tube	morphogenesis	|	single-multicellular	organism	process	|	single-organism	developmental	process	|	morphogenesis	of	an	epithelium	|	morphogenesis	of	an	endothelium	|	circulatory	system
OG5_159050	Cathepsin	L1	Posttranslational	modification,	protein	turnover,	chaperones	proteolysis	|	primary	metabolic	process	|	macromolecule	metabolic	process	|	organic	substance	metabolic	process	|	metabolic	process	|	protein	metabolic	process	GO:0006508	|	GO:0044238	|	GO:0043170	|	GO:0071704	|	GO:0008152	|	GO:0019538	hydrolase	activity	|	cysteine-type	peptidase	activity	|	catalytic	activity	|
OG5_128575	asparagine-linked	glycosylation	2,	alpha-1,3-mannosyltransferase	homolog	(S.	cerevisiae)	Cell	wall/membrane/envelope	biogenesis	biosynthetic	process	|	metabolic	process	GO:0009058	|	GO:0008152	intracellular	|	nucleus	|	cell	part	|	intracellular	part	|	intracellular	membrane-bounded	organelle	|	organelle	|	membrane-bounded	organelle	|	intracellular	organelle	|	cell	GO:0005622	|	GO:0005634	|	GO:0044464	|	GO:0044424	|
OG5_142978	RNA	binding	motif	protein	6	Function	unknown	cation	binding	|	heterocyclic	compound	binding	|	small	molecule	binding	|	nucleoside	phosphate	binding	|	binding	|	transition	metal	ion	binding	|	organic	cyclic	compound	binding	|	nucleotide	binding	|	metal	ion	binding	|	ion	binding	|	nucleic	acid	binding	|	zinc
OG5_141201	Fas	ligand	(TNF	superfamily,	member	6)	Signal	transduction	mechanisms	immune	system	process	|	immune	response	|	response	to	stimulus	GO:0002376	|	GO:0006955	|	GO:0050896	membrane	|	extracellular	region	|	extracellular	space	|	extracellular	region	part	GO:0016020	|	GO:0005576	|	GO:0005615	|	GO:0044421
OG5_138089	transcription	factor	EC	Transcription	regulation	of	primary	metabolic	process	|	regulation	of	nucleobase-containing	compound	metabolic	process	|	regulation	of	biosynthetic	process	|	regulation	of	gene	expression	|	regulation	of	cellular	macromolecule	biosynthetic	process	|	regulation	of	biological	process	|	regulation	of	cellular	process	|	regulation	of	RNA	metabolic	process
OG5_127813	ADP-ribosylation	factor	GTPase	activating	protein	1	Signal	transduction	mechanisms	regulation	of	GTP	catabolic	process	|	regulation	of	primary	metabolic	process	|	positive	regulation	of	hydrolase	activity	|	regulation	of	ARF	GTPase	activity	|	regulation	of	hydrolase	activity	|	regulation	of	phosphate	metabolic	process	|	regulation	of	molecular	function	|
OG5_140743	ring	finger	protein	(C3H2C3	type)	6	Posttranslational	modification,	protein	turnover,	chaperones	cation	binding	|	binding	|	transition	metal	ion	binding	|	metal	ion	binding	|	ion	binding	|	zinc	ion	binding	GO:0043169	|	GO:0005488	|	GO:0046914	|	GO:0046872	|	GO:0043167	|	GO:0008270
OG5_129711	origin	recognition	complex,	subunit	4	Replication,	recombination	and	repair	cellular	process	|	primary	metabolic	process	|	cellular	aromatic	compound	metabolic	process	|	macromolecule	metabolic	process	|	biosynthetic	process	|	cellular	metabolic	process	|	macromolecule	biosynthetic	process	|	DNA	metabolic	process	|	nitrogen	compound	metabolic	process	|	cellular	nitrogen	compound
OG5_131776	excision	repair	cross-complementing	rodent	repair	deficiency,	complementation	group	6-like	Replication,	recombination	and	repair	single-organism	process	|	intein-mediated	protein	splicing	|	organic	substance	metabolic	process	|	metabolic	process	|	mitotic	cell	cycle	|	protein	maturation	|	cellular	process	|	primary	metabolic	process	|	cell	division	|	organelle	organization	|	mitosis
OG5_130811	glucosaminyl	(N-acetyl)	transferase	Carbohydrate	transport	and	metabolism	metabolic	process	GO:0008152	membrane	GO:0016020	transferase	activity,	transferring	glycosyl	groups	|	transferase	activity	|	catalytic	activity	|	UDP-glycosyltransferase	activity	|	transferase	activity,	transferring	hexosyl	groups	|	acetylglucosaminyltransferase	activity	GO:0016757	|	GO:0016740	|	GO:0003824	|	GO:0008194	|	GO:0016758	|	GO:0008375
OG5_146938	C-type	lectin	domain	family	3,	member	Defense	mechanisms	|	Signal	transduction	mechanisms	carbohydrate	binding	|	binding	GO:0030246	|	GO:0005488
OG5_226751	kelch	domain	containing	1	Function	unknown
OG5_150856	interleukin	17	receptor	E	Signal	transduction	mechanisms
OG5_133450	chromosome	20	open	reading	frame	72	Function	unknown
OG5_141963	glycoprotein	(transmembrane)	nmb	Function	unknown
OG5_137844	KR	domain	Secondary	metabolites	biosynthesis,	transport	and	catabolism	oxidation-reduction	process	|	single-organism	metabolic	process	|	metabolic	process	GO:0055114	|	GO:0044710	|	GO:0008152	oxidoreductase	activity	|	catalytic	activity	GO:0016491	|	GO:0003824
OG5_140729	family	with	sequence	similarity	124A	Function	unknown
OG5_128885	SFT2	domain	containing	3	Intracellular	trafficking,	secretion,	and	vesicular	transport	vesicle-mediated	transport	|	localization	|	establishment	of	localization	|	transport	GO:0016192	|	GO:0051179	|	GO:0051234	|	GO:0006810	membrane	|	integral	to	membrane	|	intrinsic	to	membrane	|	membrane	part	GO:0016020	|	GO:0016021	|	GO:0031224	|	GO:0044425
OG5_138431	ankyrin	repeat	and	sterile	alpha	motif	domain	containing	6	Cell	wall/membrane/envelope	biogenesis
OG5_138495	stathmin-like	2	Cytoskeleton	regulation	of	cytoskeleton	organization	|	multicellular	organismal	development	|	regulation	of	organelle	organization	|	regulation	of	microtubule	cytoskeleton	organization	|	regulation	of	microtubule	polymerization	or	depolymerization	|	regulation	of	biological	process	|	regulation	of	microtubule-based	process	|	regulation	of	cellular	process	|	multicellular	organismal	process	|
OG5_137147	chromosome	8	open	reading	frame	37	Function	unknown
OG5_150944	RELT-like	1	Intracellular	trafficking,	secretion,	and	vesicular	transport
OG5_126995	ras-related	C3	botulinum	toxin	substrate	1	(rho	family,	small	GTP	binding	protein	Rac1)	Signal	transduction	mechanisms	cellular	process	|	response	to	stimulus	|	small	GTPase	mediated	signal	transduction	|	regulation	of	biological	process	|	regulation	of	cellular	process	|	intracellular	signal	transduction	|	signal	transduction	|	single-organism	process	|
OG5_128975	mitochondrial	ribosomal	protein	L43	Translation,	ribosomal	structure	and	biogenesis
OG5_132312	BRO1	domain	and	CAAX	motif	containing	Function	unknown	membrane	GO:0016020
OG5_142011	chymotrypsin-like	elastase	family,	member	1	Amino	acid	transport	and	metabolism	proteolysis	|	primary	metabolic	process	|	macromolecule	metabolic	process	|	organic	substance	metabolic	process	|	metabolic	process	|	protein	metabolic	process	GO:0006508	|	GO:0044238	|	GO:0043170	|	GO:0071704	|	GO:0008152	|	GO:0019538	peptidase	activity,	acting	on	L-amino	acid	peptides
OG5_126890	ribosomal	protein	S4X	pseudogene	21	Translation,	ribosomal	structure	and	biogenesis	brain	development	|	system	development	|	single-organism	process	|	multicellular	organismal	process	|	organic	substance	metabolic	process	|	cellular	macromolecule	biosynthetic	process	|	metabolic	process	|	developmental	process	|	cellular	macromolecule	metabolic	process	|	cellular	process	|	primary	metabolic
OG5_126847	Peptide	methionine	sulfoxide	reductase	Posttranslational	modification,	protein	turnover,	chaperones	oxidation-reduction	process	|	single-organism	metabolic	process	|	metabolic	process	GO:0055114	|	GO:0044710	|	GO:0008152	peptide-methionine	(S)-S-oxide	reductase	activity	|	oxidoreductase	activity	|	catalytic	activity	|	oxidoreductase	activity,	acting	on	a	sulfur	group	of	donors	|	oxidoreductase	activity,	acting	on	a
OG5_135529	dynactin	3	(p22)	Cytoskeleton
OG5_134643	thioredoxin	domain	containing	11	Posttranslational	modification,	protein	turnover,	chaperones	cellular	homeostasis	|	cellular	process	|	regulation	of	biological	quality	|	regulation	of	biological	process	|	regulation	of	cellular	process	|	single-organism	process	|	biological	regulation	|	cell	redox	homeostasis	|	homeostatic	process	|	single-organism	cellular	process	GO:0019725	|	GO:0009987
OG5_127252	aldehyde	oxidase	1	Nucleotide	transport	and	metabolism	oxidation-reduction	process	|	single-organism	metabolic	process	|	metabolic	process	GO:0055114	|	GO:0044710	|	GO:0008152	xanthine	oxidase	activity	|	coenzyme	binding	|	cofactor	binding	|	2	iron,	2	sulfur	cluster	binding	|	oxidoreductase	activity,	acting	on	CH-OH	group	of	donors	|	cation	binding
OG5_143824	Aryl-hydrocarbon	receptor	repressor	Transcription	regulation	of	transcription	from	RNA	polymerase	II	promoter	|	regulation	of	primary	metabolic	process	|	response	to	stimulus	|	regulation	of	biosynthetic	process	|	nitrogen	compound	metabolic	process	|	single-organism	process	|	aromatic	compound	biosynthetic	process	|	organic	substance	metabolic	process	|	cellular	macromolecule	biosynthetic
OG5_142029	T-box	transcription	factor	TBX5-A-like	Transcription	nitrogen	compound	metabolic	process	|	determination	of	bilateral	symmetry	|	multicellular	organismal	process	|	cellular	macromolecule	biosynthetic	process	|	metabolic	process	|	cellular	macromolecule	metabolic	process	|	pericardium	morphogenesis	|	heart	valve	formation	|	cellular	process	|	anatomical	structure	formation	involved	in	morphogenesis	|
OG5_143470	family	with	sequence	similarity	84,	member	B	Posttranslational	modification,	protein	turnover,	chaperones
OG5_140633	coiled-coil	alpha-helical	rod	protein	1	Intracellular	trafficking,	secretion,	and	vesicular	transport	cellular	process	|	cell	differentiation	|	single-organism	process	|	developmental	process	|	cellular	developmental	process	|	single-organism	cellular	process	GO:0009987	|	GO:0030154	|	GO:0044699	|	GO:0032502	|	GO:0048869	|	GO:0044763	intracellular	|	nucleus	|	cell	part	|	intracellular
OG5_129351	phospholipase	A2,	group	VII	(platelet-activating	factor	acetylhydrolase,	plasma)	Lipid	transport	and	metabolism	catabolic	process	|	primary	metabolic	process	|	lipid	catabolic	process	|	organic	substance	metabolic	process	|	single-organism	metabolic	process	|	lipid	metabolic	process	|	metabolic	process	|	organic	substance	catabolic	process	GO:0009056	|	GO:0044238	|	GO:0016042	|
OG5_129808	EFh	Intracellular	trafficking,	secretion,	and	vesicular	transport	|	Signal	transduction	mechanisms	endoplasmic	reticulum	lumen	|	vesicle	|	sarcoplasmic	reticulum	lumen	|	organelle	part	|	membrane-bounded	vesicle	|	intracellular	|	pigment	granule	|	sarcoplasm	|	cell	part	|	intracellular	part	|	organelle	lumen	|	cytoplasmic	membrane-bounded	vesicle	|	endoplasmic	reticulum
OG5_127781	K(lysine)	acetyltransferase	2B	Chromatin	structure	and	dynamics	|	Transcription	histone	modification	|	regulation	of	primary	metabolic	process	|	peptidyl-lysine	acetylation	|	regulation	of	biosynthetic	process	|	macromolecule	modification	|	single-organism	process	|	internal	peptidyl-lysine	acetylation	|	organic	substance	metabolic	process	|	metabolic	process	|	regulation	of	macromolecule	biosynthetic	process
OG5_127933	Proteasome	(Prosome,	macropain)	26S	subunit,	non-ATPase,	7	Posttranslational	modification,	protein	turnover,	chaperones	glycosyl	compound	biosynthetic	process	|	purine-containing	compound	biosynthetic	process	|	carbohydrate	derivative	metabolic	process	|	system	development	|	nitrogen	compound	metabolic	process	|	single-organism	process	|	aromatic	compound	biosynthetic	process	|	multicellular	organismal	process	|	nucleoside	salvage
OG5_147687	Inherit	from	opiNOG:	receptor	(chemosensory)	transporter	protein	Signal	transduction	mechanisms
OG5_134681	mitochondrial	ribosomal	protein	L55	Translation,	ribosomal	structure	and	biogenesis
OG5_135538	Mpv17	/	PMP22	family	Function	unknown	membrane	|	integral	to	membrane	|	intrinsic	to	membrane	|	membrane	part	GO:0016020	|	GO:0016021	|	GO:0031224	|	GO:0044425
OG5_134448	homeobox	Transcription	regulation	of	primary	metabolic	process	|	regulation	of	biosynthetic	process	|	nitrogen	compound	metabolic	process	|	single-organism	process	|	aromatic	compound	biosynthetic	process	|	multicellular	organismal	process	|	organic	substance	metabolic	process	|	cellular	macromolecule	biosynthetic	process	|	metabolic	process	|	developmental	process	|	regulation	of	macromolecule
OG5_134843	GRAN	Signal	transduction	mechanisms	hepaticobiliary	system	development	|	cell	projection	morphogenesis	|	cell	differentiation	|	cellular	component	morphogenesis	|	liver	development	|	system	development	|	cell	morphogenesis	|	single-organism	process	|	multicellular	organismal	process	|	axon	extension	|	neurogenesis	|	developmental	growth	|	developmental	process	|	developmental	cell	growth
OG5_139695	F-box	protein	4	Posttranslational	modification,	protein	turnover,	chaperones
OG5_127963	SGT1,	suppressor	of	G2	allele	of	SKP1	(S.	cerevisiae)	Posttranslational	modification,	protein	turnover,	chaperones	|	Signal	transduction	mechanisms
OG5_127805	eukaryotic	translation	initiation	factor	2B,	subunit	1	alpha	Translation,	ribosomal	structure	and	biogenesis	regulation	of	cellular	protein	metabolic	process	|	regulation	of	primary	metabolic	process	|	regulation	of	biosynthetic	process	|	organic	substance	metabolic	process	|	cellular	macromolecule	biosynthetic	process	|	metabolic	process	|	regulation	of	molecular	function	|
OG5_132969	ubiquitin	specific	peptidase	49	Posttranslational	modification,	protein	turnover,	chaperones	protein	metabolic	process	|	cellular	process	|	proteolysis	|	catabolic	process	|	primary	metabolic	process	|	modification-dependent	protein	catabolic	process	|	cellular	metabolic	process	|	macromolecule	metabolic	process	|	modification-dependent	macromolecule	catabolic	process	|	protein	catabolic	process	|	cellular	catabolic
OG5_208412	PDGF/VEGF	domain	Function	unknown	regulation	of	cell	division	|	regulation	of	biological	process	|	regulation	of	cellular	process	|	positive	regulation	of	biological	process	|	biological	regulation	|	positive	regulation	of	cell	division	|	positive	regulation	of	cellular	process	GO:0051302	|	GO:0050789	|	GO:0050794	|	GO:0048518	|	GO:0065007	|
OG5_143454	Leucine	rich	repeat	containing	10	Signal	transduction	mechanisms	heart	process	|	blood	circulation	|	system	development	|	embryonic	organ	morphogenesis	|	single-organism	process	|	multicellular	organismal	process	|	system	process	|	determination	of	bilateral	symmetry	|	heart	looping	|	developmental	process	|	determination	of	heart	left/right	asymmetry	|	circulatory
OG5_151337	TBOX	Transcription	regulation	of	primary	metabolic	process	|	regulation	of	biosynthetic	process	|	nitrogen	compound	metabolic	process	|	aromatic	compound	biosynthetic	process	|	organic	substance	metabolic	process	|	cellular	macromolecule	biosynthetic	process	|	metabolic	process	|	regulation	of	macromolecule	biosynthetic	process	|	cellular	macromolecule	metabolic	process	|	regulation	of
OG5_138554	Hypothetical	methyltransferase	Function	unknown	methylation	|	metabolic	process	GO:0032259	|	GO:0008152	methyltransferase	activity	|	catalytic	activity	|	transferase	activity,	transferring	one-carbon	groups	|	transferase	activity	GO:0008168	|	GO:0003824	|	GO:0016741	|	GO:0016740
OG5_134864	NA	Function	unknown
OG5_181926	C1q	domain	Function	unknown
OG5_137403	PR	domain	containing	7	Transcription	single-organism	cellular	process	|	histone	modification	|	peptidyl-lysine	methylation	|	regulation	of	primary	metabolic	process	|	regulation	of	biosynthetic	process	|	macromolecule	modification	|	nitrogen	compound	metabolic	process	|	macromolecule	methylation	|	single-organism	process	|	aromatic	compound	biosynthetic	process	|	organic	substance	metabolic	process
OG5_161570	phosphatidylinositol-4-phosphate	5-kinase,	type	I,	gamma	Signal	transduction	mechanisms	cellular	process	|	organophosphate	metabolic	process	|	phosphatidylinositol	phosphorylation	|	phosphorylation	|	primary	metabolic	process	|	phosphate-containing	compound	metabolic	process	|	cellular	metabolic	process	|	glycerophospholipid	metabolic	process	|	cellular	lipid	metabolic	process	|	lipid	phosphorylation	|	organic	substance	metabolic	process
OG5_142288	NACHT,	LRR	and	PYD	domains-containing	protein	Function	unknown	purine	ribonucleoside	triphosphate	binding	|	heterocyclic	compound	binding	|	small	molecule	binding	|	ATP	binding	|	ribonucleotide	binding	|	nucleoside	phosphate	binding	|	nucleoside	binding	|	purine	nucleotide	binding	|	binding	|	anion	binding	|	ribonucleoside	binding	|	organic	cyclic	compound
OG5_157481	low	density	lipoprotein	receptor	class	A	domain	containing	2	Signal	transduction	mechanisms
OG5_128788	splicing	factor	3b,	subunit	5	RNA	processing	and	modification
OG5_133675	GLIS	family	zinc	finger	Transcription	cation	binding	|	heterocyclic	compound	binding	|	binding	|	transition	metal	ion	binding	|	organic	cyclic	compound	binding	|	metal	ion	binding	|	ion	binding	|	nucleic	acid	binding	|	zinc	ion	binding	GO:0043169	|	GO:1901363	|	GO:0005488	|	GO:0046914	|	GO:0097159	|	GO:0046872
OG5_127517	mitochondrial	ribosomal	protein	L16	Translation,	ribosomal	structure	and	biogenesis	cellular	biosynthetic	process	|	cellular	process	|	translation	|	primary	metabolic	process	|	macromolecule	metabolic	process	|	cellular	metabolic	process	|	biosynthetic	process	|	macromolecule	biosynthetic	process	|	gene	expression	|	organic	substance	metabolic	process	|	cellular	macromolecule	biosynthetic	process
OG5_132519	Dpy-30	motif	Nucleotide	transport	and	metabolism	cellular	process	involved	in	reproduction	in	multicellular	organism	|	nitrogen	compound	metabolic	process	|	multicellular	organismal	process	|	metabolic	process	|	male	gamete	generation	|	pyrimidine	nucleoside	biosynthetic	process	|	purine	ribonucleoside	triphosphate	metabolic	process	|	pyrimidine-containing	compound	biosynthetic	process	|	cellular	process
OG5_230005	family	with	sequence	similarity	107,	member	A	Function	unknown
OG5_140418	neurensin	1	Intracellular	trafficking,	secretion,	and	vesicular	transport
OG5_131280	arylamine	N-acetyltransferase	Carbohydrate	transport	and	metabolism	metabolic	process	GO:0008152	catalytic	activity	|	acetyltransferase	activity	|	transferase	activity,	transferring	acyl	groups	|	transferase	activity,	transferring	acyl	groups	other	than	amino-acyl	groups	|	transferase	activity	GO:0003824	|	GO:0016407	|	GO:0016746	|	GO:0016747	|	GO:0016740
OG5_136777	plasminogen	receptor,	C-terminal	lysine	transmembrane	protein	Function	unknown
OG5_133013	TH1-like	(Drosophila)	Transcription	regulation	of	primary	metabolic	process	|	negative	regulation	of	nucleobase-containing	compound	metabolic	process	|	regulation	of	biosynthetic	process	|	negative	regulation	of	metabolic	process	|	negative	regulation	of	cellular	biosynthetic	process	|	regulation	of	macromolecule	biosynthetic	process	|	negative	regulation	of	cellular	macromolecule	biosynthetic	process	|
OG5_128860	Inherit	from	veNOG:	Solute	carrier	family	9,	subfamily	B	(NHA2,	cation	proton	antiporter	2),	member	2	Inorganic	ion	transport	and	metabolism	single-organism	transport	|	cellular	process	|	cation	transport	|	establishment	of	localization	|	monovalent	inorganic	cation	transport	|	ion	transport	|	hydrogen	transport	|	single-organism	process	|	proton
OG5_150911	family	with	sequence	similarity	123B	Signal	transduction	mechanisms	cell	surface	receptor	signaling	pathway	|	response	to	stimulus	|	positive	regulation	of	biological	process	|	single-organism	process	|	positive	regulation	of	signaling	|	negative	regulation	of	cell	communication	|	positive	regulation	of	cell	communication	|	positive	regulation	of	signal	transduction
OG5_139716	potassium	channel,	subfamily	V,	member	Inorganic	ion	transport	and	metabolism	single-organism	transport	|	protein	complex	subunit	organization	|	potassium	ion	transport	|	single-organism	process	|	monovalent	inorganic	cation	transport	|	protein	complex	assembly	|	ion	transmembrane	transport	|	potassium	ion	transmembrane	transport	|	transport	|	cellular	process	|	protein
OG5_130953	coiled-coil	domain	containing	37	Function	unknown
OG5_140348	transmembrane	protein	59	Intracellular	trafficking,	secretion,	and	vesicular	transport
OG5_151315	Rap	guanine	nucleotide	exchange	factor	(GEF)-like	1	Signal	transduction	mechanisms	response	to	stimulus	|	single-organism	process	|	regulation	of	molecular	function	|	cellular	process	|	small	GTPase	mediated	signal	transduction	|	regulation	of	biological	process	|	regulation	of	signaling	|	biological	regulation	|	signaling	|	single	organism	signaling	|
OG5_136326	protein	associated	with	topoisomerase	II	homolog	1	(yeast)	Translation,	ribosomal	structure	and	biogenesis	nuclear-transcribed	mRNA	catabolic	process	|	mRNA	catabolic	process	|	aromatic	compound	catabolic	process	|	nitrogen	compound	metabolic	process	|	single-organism	process	|	cytoplasmic	mRNA	processing	body	assembly	|	organic	substance	metabolic	process	|	metabolic	process	|
OG5_131252	Islet	cell	autoantigen	Intracellular	trafficking,	secretion,	and	vesicular	transport	|	Signal	transduction	mechanisms
OG5_128512	Pyroglutamyl	peptidase	Posttranslational	modification,	protein	turnover,	chaperones	proteolysis	|	primary	metabolic	process	|	macromolecule	metabolic	process	|	organic	substance	metabolic	process	|	metabolic	process	|	protein	metabolic	process	GO:0006508	|	GO:0044238	|	GO:0043170	|	GO:0071704	|	GO:0008152	|	GO:0019538
OG5_133551	THAP	domain	containing	4	Function	unknown
OG5_232223	protein	tyrosine	phosphatase-like	A	domain	containing	2	Function	unknown
OG5_198209	NK3	homeobox	1	Transcription	regulation	of	primary	metabolic	process	|	regulation	of	nucleobase-containing	compound	metabolic	process	|	regulation	of	biosynthetic	process	|	regulation	of	gene	expression	|	regulation	of	cellular	macromolecule	biosynthetic	process	|	regulation	of	biological	process	|	regulation	of	cellular	process	|	regulation	of	RNA	metabolic	process
OG5_127829	RNA	recognition	motif.	(a.k.a.	RRM,	RBD,	or	RNP	domain)	RNA	processing	and	modification	heterocyclic	compound	binding	|	small	molecule	binding	|	nucleoside	phosphate	binding	|	binding	|	organic	cyclic	compound	binding	|	nucleotide	binding	|	nucleic	acid	binding	GO:1901363	|	GO:0036094	|	GO:1901265	|	GO:0005488	|	GO:0097159	|	GO:0000166
OG5_143422	protein	phosphatase	1,	regulatory	subunit	32	Signal	transduction	mechanisms
OG5_157512	death	domain	containing	1	Function	unknown	cellular	process	|	response	to	stimulus	|	regulation	of	biological	process	|	regulation	of	cellular	process	|	single-organism	process	|	signal	transduction	|	biological	regulation	|	signaling	|	single	organism	signaling	|	cell	communication	|	cellular	response	to	stimulus	|	single-organism	cellular	process
OG5_140849	olfactomedin	4	Extracellular	structures
OG5_132703	ecto-NOX	disulfide-thiol	exchanger	1	Function	unknown	heterocyclic	compound	binding	|	small	molecule	binding	|	nucleoside	phosphate	binding	|	binding	|	organic	cyclic	compound	binding	|	nucleotide	binding	|	nucleic	acid	binding	GO:1901363	|	GO:0036094	|	GO:1901265	|	GO:0005488	|	GO:0097159	|	GO:0000166	|	GO:0003676
OG5_157836	Inherit	from	veNOG:	chromosome	2	open	reading	frame	82	Function	unknown
OG5_197872	cytohesin	4	Intracellular	trafficking,	secretion,	and	vesicular	transport	regulation	of	signal	transduction	|	regulation	of	biological	process	|	regulation	of	cellular	process	|	regulation	of	catalytic	activity	|	regulation	of	small	GTPase	mediated	signal	transduction	|	regulation	of	signaling	|	biological	regulation	|	regulation	of	cell	communication	|	regulation
OG5_143468	meiosis	inhibitor	1	Function	unknown
OG5_142163	urotensin	2	receptor	Signal	transduction	mechanisms	cell	surface	receptor	signaling	pathway	|	elevation	of	cytosolic	calcium	ion	concentration	|	response	to	stimulus	|	calcium	ion	homeostasis	|	cellular	divalent	inorganic	cation	homeostasis	|	blood	circulation	|	single-organism	process	|	system	process	|	multicellular	organismal	process	|	cellular	calcium	ion
OG5_130307	enhancer	of	yellow	2	homolog	(Drosophila)	Transcription	positive	regulation	of	transcription,	DNA-dependent	|	regulation	of	primary	metabolic	process	|	regulation	of	biosynthetic	process	|	positive	regulation	of	RNA	metabolic	process	|	nitrogen	compound	metabolic	process	|	mRNA	transport	|	single-organism	process	|	positive	regulation	of	biological	process	|	aromatic
OG5_141834	pancreatic	polypeptide	receptor	1	Signal	transduction	mechanisms	cell	surface	receptor	signaling	pathway	|	neuropeptide	signaling	pathway	|	response	to	stimulus	|	single-organism	process	|	system	process	|	multicellular	organismal	process	|	cellular	process	|	multicellular	organismal	signaling	|	regulation	of	biological	process	|	single-multicellular	organism	process	|	biological	regulation
OG5_132263	gamma-aminobutyric	acid	(GABA)	B	receptor,	2	Signal	transduction	mechanisms	cellular	process	|	cell	surface	receptor	signaling	pathway	|	response	to	stimulus	|	G-protein	coupled	receptor	signaling	pathway	|	regulation	of	biological	process	|	regulation	of	cellular	process	|	single-organism	process	|	signal	transduction	|	biological	regulation	|	signaling	|
OG5_229662	interferon	(alpha,	beta	and	omega)	receptor	1	Signal	transduction	mechanisms	membrane	|	integral	to	membrane	|	intrinsic	to	membrane	|	membrane	part	GO:0016020	|	GO:0016021	|	GO:0031224	|	GO:0044425
OG5_147807	interferon	induced	transmembrane	protein	5	Intracellular	trafficking,	secretion,	and	vesicular	transport	response	to	biotic	stimulus	|	response	to	stimulus	GO:0009607	|	GO:0050896	membrane	|	integral	to	membrane	|	intrinsic	to	membrane	|	membrane	part	GO:0016020	|	GO:0016021	|	GO:0031224	|	GO:0044425
OG5_142555	homeobox	B5	Transcription	regulation	of	primary	metabolic	process	|	regulation	of	biosynthetic	process	|	single-organism	process	|	multicellular	organismal	process	|	developmental	process	|	regulation	of	macromolecule	biosynthetic	process	|	regulation	of	nitrogen	compound	metabolic	process	|	regulation	of	biological	process	|	single-multicellular	organism	process	|	biological	regulation	|
OG5_196480	oxoeicosanoid	(OXE)	receptor	1	Signal	transduction	mechanisms	cellular	process	|	cell	surface	receptor	signaling	pathway	|	response	to	stimulus	|	G-protein	coupled	receptor	signaling	pathway	|	regulation	of	biological	process	|	regulation	of	cellular	process	|	single-organism	process	|	signal	transduction	|	biological	regulation	|	signaling	|	single	organism
OG5_161190	ZnF_C2H2	Function	unknown
OG5_141202	Helix-loop-helix	DNA-binding	domain	Transcription
OG5_126714	Stomatin	Energy	production	and	conversion	membrane	GO:0016020
OG5_133696	chromosome	7	open	reading	frame	60	Function	unknown
OG5_142441	Arrestin_C	Function	unknown
OG5_224852	Interleukin-1	/	18	Function	unknown	immune	response	|	response	to	stress	|	response	to	stimulus	|	inflammatory	response	|	immune	system	process	|	response	to	wounding	|	defense	response	GO:0006955	|	GO:0006950	|	GO:0050896	|	GO:0006954	|	GO:0002376	|	GO:0009611	|	GO:0006952	extracellular	region	|	extracellular	space	|	extracellular
OG5_147493	glucocorticoid	modulatory	element	binding	protein	2	Transcription	|	Cell	cycle	control,	cell	division,	chromosome	partitioning	regulation	of	primary	metabolic	process	|	regulation	of	nucleobase-containing	compound	metabolic	process	|	regulation	of	biosynthetic	process	|	regulation	of	biological	process	|	regulation	of	cellular	process	|	regulation	of	RNA	metabolic	process	|
OG5_144733	Zinc	finger,	C2H2	type	Transcription	tissue	morphogenesis	|	mesoderm	development	|	single-organism	process	|	single-organism	developmental	process	|	anatomical	structure	development	|	anatomical	structure	morphogenesis	|	developmental	process	|	tissue	development	|	mesoderm	morphogenesis	GO:0048729	|	GO:0007498	|	GO:0044699	|	GO:0044767	|	GO:0048856	|	GO:0009653	|	GO:0032502	|	GO:0009888
OG5_132774	Major	vault	protein	Cytoskeleton	brain	development	|	eye	development	|	multicellular	organismal	development	|	system	development	|	single-multicellular	organism	process	|	single-organism	developmental	process	|	multicellular	organismal	process	|	organ	development	|	single-organism	process	|	anatomical	structure	development	|	developmental	process	|	nervous	system	development	|	sensory	organ	development
OG5_134097	solute	carrier	family	29	(nucleoside	transporters),	member	4	Inorganic	ion	transport	and	metabolism	single-organism	transport	|	cellular	process	|	nucleobase-containing	compound	transport	|	establishment	of	localization	|	nitrogen	compound	transport	|	single-organism	process	|	organic	substance	transport	|	localization	|	transmembrane	transport	|	transport	|	single-organism	cellular	process	GO:0044765
OG5_195984	Ligand	for	members	of	the	frizzled	family	of	seven	transmembrane	receptors	(By	similarity)	Signal	transduction	mechanisms	positive	regulation	of	developmental	process	|	regulation	of	transcription	from	RNA	polymerase	II	promoter	|	muscle	organ	morphogenesis	|	multicellular	organismal	process	|	axis	specification	|	cellular	process	|	positive	regulation	of	multicellular
OG5_133071	coronin	7	Cytoskeleton	cellular	process	|	actin	filament-based	process	|	cellular	component	organization	|	single-organism	process	|	cytoskeleton	organization	|	cellular	component	organization	or	biogenesis	|	organelle	organization	|	actin	cytoskeleton	organization	|	single-organism	cellular	process	GO:0009987	|	GO:0030029	|	GO:0016043	|	GO:0044699	|	GO:0007010	|	GO:0071840	|	GO:0006996
OG5_127874	polymerase	(DNA	directed),	delta	2,	accessory	subunit	Replication,	recombination	and	repair	cellular	process	|	primary	metabolic	process	|	cellular	aromatic	compound	metabolic	process	|	macromolecule	metabolic	process	|	biosynthetic	process	|	cellular	metabolic	process	|	macromolecule	biosynthetic	process	|	DNA	metabolic	process	|	nitrogen	compound	metabolic	process	|	cellular
OG5_132569	chromosome	6	open	reading	frame	57	Function	unknown
OG5_139676	Activated	leukocyte	cell	adhesion	molecule	Signal	transduction	mechanisms	biological	adhesion	|	retina	morphogenesis	in	camera-type	eye	|	multicellular	organismal	process	|	determination	of	bilateral	symmetry	|	response	to	chemical	stimulus	|	axonogenesis	involved	in	innervation	|	cellular	process	|	neuron	differentiation	|	eye	development	|	eye	morphogenesis	|	organ
OG5_154137	ankyrin	repeat	domain	61	Cell	wall/membrane/envelope	biogenesis
OG5_248729	Helix-loop-helix	DNA-binding	domain	Transcription	cell	projection	morphogenesis	|	regulation	of	primary	metabolic	process	|	cell	differentiation	|	cellular	component	morphogenesis	|	regulation	of	biosynthetic	process	|	system	development	|	nitrogen	compound	metabolic	process	|	cell	morphogenesis	|	single-organism	process	|	aromatic	compound	biosynthetic	process	|	multicellular	organismal	process	|
OG5_248744	zinc	fingers	and	homeoboxes	3	Function	unknown	regulation	of	primary	metabolic	process	|	regulation	of	nucleobase-containing	compound	metabolic	process	|	regulation	of	biosynthetic	process	|	regulation	of	gene	expression	|	regulation	of	cellular	macromolecule	biosynthetic	process	|	regulation	of	biological	process	|	regulation	of	cellular	process	|	regulation	of
OG5_137306	frizzled	family	receptor	4	Signal	transduction	mechanisms	cellular	process	|	cell	surface	receptor	signaling	pathway	|	response	to	stimulus	|	G-protein	coupled	receptor	signaling	pathway	|	multicellular	organismal	development	|	regulation	of	biological	process	|	regulation	of	cellular	process	|	single-multicellular	organism	process	|	signal	transduction	|	multicellular	organismal
OG5_131031	dicarbonyl	L-xylulose	reductase	Secondary	metabolites	biosynthesis,	transport	and	catabolism	oxidation-reduction	process	|	single-organism	metabolic	process	|	metabolic	process	GO:0055114	|	GO:0044710	|	GO:0008152	oxidoreductase	activity	|	catalytic	activity	GO:0016491	|	GO:0003824
OG5_127345	polymerase	(RNA)	II	(DNA	directed)	polypeptide	F	Transcription	nitrogen	compound	metabolic	process	|	aromatic	compound	biosynthetic	process	|	organic	substance	metabolic	process	|	cellular	macromolecule	biosynthetic	process	|	metabolic	process	|	cellular	macromolecule	metabolic	process	|	cellular	process	|	primary	metabolic	process	|	cellular	metabolic	process	|	biosynthetic	process
OG5_134450	pentatricopeptide	repeat	domain	3	Function	unknown	single-organism	cellular	process	|	regulation	of	cellular	protein	metabolic	process	|	regulation	of	primary	metabolic	process	|	regulation	of	biosynthetic	process	|	single-organism	process	|	organic	substance	metabolic	process	|	cellular	macromolecule	biosynthetic	process	|	metabolic	process	|	regulation	of	macromolecule	biosynthetic	process
OG5_127048	ATPase	type	13A2	Inorganic	ion	transport	and	metabolism	nitrogen	compound	metabolic	process	|	multicellular	organismal	process	|	metabolic	process	|	nucleoside	monophosphate	catabolic	process	|	purine	ribonucleoside	triphosphate	metabolic	process	|	cellular	process	|	behavior	|	nucleoside	catabolic	process	|	ribonucleoside	triphosphate	metabolic	process	|	catabolic	process	|	organophosphate
OG5_144170	proline-serine-threonine	phosphatase	interacting	protein	2	Cell	cycle	control,	cell	division,	chromosome	partitioning
OG5_136196	death-associated	protein	kinase	1	Signal	transduction	mechanisms	response	to	stimulus	|	macromolecule	modification	|	single-organism	process	|	organic	substance	metabolic	process	|	metabolic	process	|	cellular	macromolecule	metabolic	process	|	phosphorus	metabolic	process	|	cellular	process	|	primary	metabolic	process	|	cellular	metabolic	process	|	regulation	of	biological	process
OG5_137852	myogenic	factor	6	Transcription	regulation	of	primary	metabolic	process	|	cell	differentiation	|	regulation	of	biosynthetic	process	|	system	development	|	single-organism	process	|	multicellular	organismal	process	|	developmental	process	|	regulation	of	macromolecule	biosynthetic	process	|	regulation	of	nitrogen	compound	metabolic	process	|	cellular	process	|	skeletal	muscle
OG5_146316	pleckstrin	homology	domain	containing,	family	A	member	6	Signal	transduction	mechanisms	ion	binding	|	binding	|	anion	binding	|	phospholipid	binding	|	lipid	binding	GO:0043167	|	GO:0005488	|	GO:0043168	|	GO:0005543	|	GO:0008289
OG5_134634	LSM11,	U7	small	nuclear	RNA	associated	RNA	processing	and	modification
OG5_134443	mitochondrial	ribosomal	protein	L10	Translation,	ribosomal	structure	and	biogenesis	cellular	biosynthetic	process	|	cellular	process	|	translation	|	primary	metabolic	process	|	macromolecule	metabolic	process	|	cellular	metabolic	process	|	biosynthetic	process	|	macromolecule	biosynthetic	process	|	gene	expression	|	cellular	component	biogenesis	|	cellular	component	organization	or	biogenesis
OG5_140851	leucine	rich	repeat	containing	18	Signal	transduction	mechanisms
OG5_127070	ubiquitin-like	modifier	activating	enzyme	6	Posttranslational	modification,	protein	turnover,	chaperones	cellular	process	|	protein	modification	process	|	primary	metabolic	process	|	macromolecule	metabolic	process	|	cellular	metabolic	process	|	cellular	protein	modification	process	|	macromolecule	modification	|	organic	substance	metabolic	process	|	metabolic	process	|	cellular	macromolecule	metabolic	process
OG5_248687	STYKc	Signal	transduction	mechanisms	phosphorus	metabolic	process	|	cellular	process	|	phosphorylation	|	phosphate-containing	compound	metabolic	process	|	primary	metabolic	process	|	macromolecule	metabolic	process	|	protein	modification	process	|	cellular	protein	modification	process	|	macromolecule	modification	|	cellular	metabolic	process	|	organic	substance	metabolic	process	|	metabolic	process
OG5_248919	myogenic	differentiation	1	Transcription	regulation	of	primary	metabolic	process	|	regulation	of	biosynthetic	process	|	system	development	|	single-organism	process	|	multicellular	organismal	process	|	developmental	process	|	regulation	of	macromolecule	biosynthetic	process	|	regulation	of	nitrogen	compound	metabolic	process	|	regulation	of	biological	process	|	single-multicellular	organism	process
OG5_130120	origin	recognition	complex,	subunit	5	Replication,	recombination	and	repair	cellular	process	|	primary	metabolic	process	|	cellular	aromatic	compound	metabolic	process	|	macromolecule	metabolic	process	|	biosynthetic	process	|	cellular	metabolic	process	|	macromolecule	biosynthetic	process	|	DNA	metabolic	process	|	nitrogen	compound	metabolic	process	|	cellular	nitrogen	compound
OG5_131210	Solute	carrier	family	25	member	Energy	production	and	conversion	single-organism	transport	|	cellular	process	|	establishment	of	localization	|	single-organism	process	|	localization	|	transmembrane	transport	|	transport	|	single-organism	cellular	process	GO:0044765	|	GO:0009987	|	GO:0051234	|	GO:0044699	|	GO:0051179	|	GO:0055085	|	GO:0006810	|	GO:0044763	membrane	|
OG5_127471	glutaminyl-tRNA	synthetase	Translation,	ribosomal	structure	and	biogenesis	organic	acid	metabolic	process	|	nitrogen	compound	metabolic	process	|	cellular	amino	acid	metabolic	process	|	organic	substance	metabolic	process	|	cellular	macromolecule	biosynthetic	process	|	single-organism	metabolic	process	|	metabolic	process	|	cellular	macromolecule	metabolic	process	|	cellular	process	|	carboxylic
OG5_147102	CDKN2A	interacting	protein	Function	unknown
OG5_126889	Catalyzes	conversion	of	folates	to	polyglutamate	derivatives	allowing	concentration	of	folate	compounds	in	the	cell	and	the	intracellular	retention	of	these	cofactors,	which	are	important	substrates	for	most	of	the	folate-dependent	enzymes	that	are	involved	in	one-carbon	transfer	reactions	involved	in	purine,	pyrimidine	and	amino	acid	synthesis	(By	similarity)
OG5_137696	Ligand	for	members	of	the	frizzled	family	of	seven	transmembrane	receptors	(By	similarity)	Signal	transduction	mechanisms	cell	surface	receptor	signaling	pathway	|	response	to	stimulus	|	system	development	|	single-organism	process	|	multicellular	organismal	process	|	axis	specification	|	developmental	process	|	gonad	development	|	regulation	of	developmental	process
OG5_133078	chromosome	4	open	reading	frame	34	Function	unknown
OG5_132961	PIGY	upstream	reading	frame	Function	unknown
OG5_145628	F-box	and	leucine-rich	repeat	protein	22	Function	unknown
OG5_139641	synaptoporin	Intracellular	trafficking,	secretion,	and	vesicular	transport	localization	|	establishment	of	localization	|	transport	GO:0051179	|	GO:0051234	|	GO:0006810	vesicle	|	synaptic	vesicle	|	membrane-bounded	vesicle	|	membrane	|	intracellular	|	cell	part	|	intracellular	part	|	cytoplasmic	membrane-bounded	vesicle	|	synapse	part	|	coated	vesicle	|	synapse	|
OG5_137210	ninjurin	2	Function	unknown	cellular	process	|	biological	adhesion	|	response	to	stress	|	response	to	stimulus	|	cell	adhesion	|	regeneration	|	single-organism	process	|	single-organism	developmental	process	|	anatomical	structure	development	|	developmental	growth	|	developmental	process	|	tissue	development	|	tissue	regeneration	|	response	to	wounding
OG5_136268	cytochrome	P450,	family	20,	subfamily	A,	polypeptide	1	Secondary	metabolites	biosynthesis,	transport	and	catabolism	oxidation-reduction	process	|	single-organism	metabolic	process	|	metabolic	process	GO:0055114	|	GO:0044710	|	GO:0008152	intracellular	part	|	cell	part	|	cytoplasm	|	intracellular	|	cell	GO:0044424	|	GO:0044464	|	GO:0005737	|	GO:0005622	|	GO:0005623	cation
OG5_134222	endoplasmic	reticulum	protein	44	Posttranslational	modification,	protein	turnover,	chaperones	cellular	homeostasis	|	cellular	process	|	regulation	of	biological	quality	|	regulation	of	biological	process	|	regulation	of	cellular	process	|	single-organism	process	|	biological	regulation	|	cell	redox	homeostasis	|	homeostatic	process	|	single-organism	cellular	process	GO:0019725	|	GO:0009987
OG5_157086	Astacin	(Peptidase	family	M12A)	Posttranslational	modification,	protein	turnover,	chaperones	proteolysis	|	primary	metabolic	process	|	macromolecule	metabolic	process	|	oxidation-reduction	process	|	organic	substance	metabolic	process	|	metabolic	process	|	single-organism	metabolic	process	|	protein	metabolic	process	GO:0006508	|	GO:0044238	|	GO:0043170	|	GO:0055114	|	GO:0071704	|	GO:0008152	|
OG5_190778	Leucine	Rich	Repeat	Signal	transduction	mechanisms
OG5_135975	SH2	domain	containing	3C	Signal	transduction	mechanisms	cellular	process	|	response	to	stimulus	|	small	GTPase	mediated	signal	transduction	|	regulation	of	biological	process	|	regulation	of	cellular	process	|	regulation	of	catalytic	activity	|	signal	transduction	|	intracellular	signal	transduction	|	biological	regulation	|	single-organism	process	|	signaling
OG5_197912	WW	domain-binding	protein	1	Function	unknown
OG5_146298	EFh	Cytoskeleton	cation	binding	|	metal	ion	binding	|	ion	binding	|	binding	|	calcium	ion	binding	GO:0043169	|	GO:0046872	|	GO:0043167	|	GO:0005488	|	GO:0005509
OG5_133085	mitochondrial	ribosomal	protein	L38	Translation,	ribosomal	structure	and	biogenesis	intracellular	|	macromolecular	complex	|	cell	part	|	intracellular	part	|	cytoplasm	|	ribonucleoprotein	complex	|	non-membrane-bounded	organelle	|	organelle	|	intracellular	non-membrane-bounded	organelle	|	ribosome	|	cytoplasmic	part	|	intracellular	organelle	|	cell	GO:0005622	|	GO:0032991	|	GO:0044464	|
OG5_139115	Cyclin	G1	Cell	cycle	control,	cell	division,	chromosome	partitioning	intracellular	|	nucleus	|	cell	part	|	intracellular	part	|	intracellular	membrane-bounded	organelle	|	organelle	|	membrane-bounded	organelle	|	intracellular	organelle	|	cell	GO:0005622	|	GO:0005634	|	GO:0044464	|	GO:0044424	|	GO:0043231	|	GO:0043226	|	GO:0043227	|	GO:0043229	|	GO:0005623
OG5_141348	Carboxymuconolactone	decarboxylase	family	Function	unknown	oxidation-reduction	process	|	single-organism	metabolic	process	|	metabolic	process	GO:0055114	|	GO:0044710	|	GO:0008152	oxidoreductase	activity	|	peroxiredoxin	activity	|	catalytic	activity	|	oxidoreductase	activity,	acting	on	paired	donors,	with	incorporation	or	reduction	of	molecular	oxygen	GO:0016491	|	GO:0051920	|	GO:0003824	|	GO:0016705
OG5_140639	chromosome	12	open	reading	frame	29	Function	unknown	cell	projection	organization	|	cellular	process	|	cell	projection	morphogenesis	|	cellular	component	morphogenesis	|	cellular	component	organization	|	cell	morphogenesis	|	single-organism	process	|	single-organism	developmental	process	|	cellular	component	organization	or	biogenesis	|	anatomical	structure	development	|	anatomical	structure
OG5_138084	pleckstrin	homology	domain	containing,	family	A	(phosphoinositide	binding	specific)	member	3	Signal	transduction	mechanisms	ion	binding	|	binding	|	anion	binding	|	phospholipid	binding	|	lipid	binding	GO:0043167	|	GO:0005488	|	GO:0043168	|	GO:0005543	|	GO:0008289
OG5_222214	Melanocortin	2	receptor	Signal	transduction	mechanisms	cell	surface	receptor	signaling	pathway	|	regulation	of	cAMP	biosynthetic	process	|	neuropeptide	signaling	pathway	|	regulation	of	purine	nucleotide	biosynthetic	process	|	regulation	of	primary	metabolic	process	|	response	to	stimulus	|	regulation	of	biosynthetic	process	|	system	development	|	positive	regulation
OG5_146392	developing	brain	homeobox	2	Transcription	regulation	of	primary	metabolic	process	|	regulation	of	nucleobase-containing	compound	metabolic	process	|	regulation	of	biosynthetic	process	|	regulation	of	gene	expression	|	regulation	of	cellular	macromolecule	biosynthetic	process	|	regulation	of	biological	process	|	regulation	of	cellular	process	|	regulation	of	RNA	metabolic
OG5_138566	centlein,	centrosomal	protein	Function	unknown
OG5_134140	spire	homolog	1	(Drosophila)	Signal	transduction	mechanisms
OG5_152108	Ras	and	Rab	interactor	1	Intracellular	trafficking,	secretion,	and	vesicular	transport
OG5_126662	Cystathionine-beta-synthase	Amino	acid	transport	and	metabolism	organic	acid	metabolic	process	|	cysteine	biosynthetic	process	from	serine	|	nitrogen	compound	metabolic	process	|	cellular	amino	acid	metabolic	process	|	single-organism	biosynthetic	process	|	organic	substance	metabolic	process	|	single-organism	metabolic	process	|	metabolic	process	|	cellular	amino	acid	biosynthetic	process
OG5_138381	transmembrane	protease,	serine	15	Posttranslational	modification,	protein	turnover,	chaperones	proteolysis	|	primary	metabolic	process	|	macromolecule	metabolic	process	|	establishment	of	localization	|	vesicle-mediated	transport	|	organic	substance	metabolic	process	|	endocytosis	|	metabolic	process	|	receptor-mediated	endocytosis	|	localization	|	protein	metabolic	process	|	transport	GO:0006508	|	GO:0044238
OG5_126886	cytidine	monophosphate	(UMP-CMP)	kinase	1,	cytosolic	Nucleotide	transport	and	metabolism	organophosphate	biosynthetic	process	|	nitrogen	compound	metabolic	process	|	aromatic	compound	biosynthetic	process	|	pyrimidine	nucleotide	biosynthetic	process	|	pyrimidine-containing	compound	metabolic	process	|	nucleotide	metabolic	process	|	organic	substance	metabolic	process	|	single-organism	metabolic	process	|	metabolic	process
OG5_186890	Gonadotropin-releasing	hormone	Signal	transduction	mechanisms	cell	surface	receptor	signaling	pathway	|	cellular	response	to	hormone	stimulus	|	response	to	stimulus	|	single-organism	process	|	response	to	chemical	stimulus	|	response	to	hormone	stimulus	|	cellular	process	|	cellular	response	to	nitrogen	compound	|	regulation	of	biological	process	|	response
OG5_209099	Ammonium	Transporter	Family	Intracellular	trafficking,	secretion,	and	vesicular	transport	single-organism	transport	|	cellular	process	|	cation	transport	|	establishment	of	localization	|	anion	transport	|	organic	cation	transport	|	ammonium	transmembrane	transport	|	nitrogen	compound	transport	|	monovalent	inorganic	cation	transport	|	ion	transport	|	inorganic	anion	transport	|
OG5_128623	cleavage	and	polyadenylation	specific	factor	2	RNA	processing	and	modification	mRNA	polyadenylation	|	RNA	polyadenylation	|	nitrogen	compound	metabolic	process	|	organic	substance	metabolic	process	|	mRNA	3'-end	processing	|	RNA	3'-end	processing	|	metabolic	process	|	cellular	macromolecule	metabolic	process	|	mRNA	metabolic	process	|	cellular	process	|
OG5_137343	INO80	complex	subunit	D	Function	unknown
OG5_136029	KISc	Cytoskeleton	cellular	process	|	microtubule-based	process	|	microtubule-based	movement	|	cellular	component	movement	|	single-organism	process	|	metabolic	process	|	single-organism	cellular	process	GO:0009987	|	GO:0007017	|	GO:0007018	|	GO:0006928	|	GO:0044699	|	GO:0008152	|	GO:0044763	cytoskeletal	part	|	intracellular	|	microtubule	associated	complex	|	microtubule	cytoskeleton	|
OG5_129136	radial	spoke	head	4	homolog	A	(Chlamydomonas)	Function	unknown
OG5_144358	Prion	protein	1	Function	unknown	protein	oligomerization	|	regulation	of	cell-cell	adhesion	mediated	by	integrin	|	epiboly	involved	in	gastrulation	with	mouth	forming	second	|	biological	adhesion	|	regulation	of	cell-cell	adhesion	mediated	by	cadherin	|	system	development	|	protein	complex	assembly	|	single-organism	process	|	multicellular	organismal	process
OG5_131710	Crystallin,	lambda	1	Lipid	transport	and	metabolism	cellular	process	|	carboxylic	acid	metabolic	process	|	oxoacid	metabolic	process	|	fatty	acid	metabolic	process	|	primary	metabolic	process	|	organic	acid	metabolic	process	|	cellular	metabolic	process	|	oxidation-reduction	process	|	monocarboxylic	acid	metabolic	process	|	cellular	lipid	metabolic	process
OG5_134210	solute	carrier	family	19,	member	3	Coenzyme	transport	and	metabolism	single-organism	transport	|	cellular	process	|	establishment	of	localization	|	single-organism	process	|	localization	|	transmembrane	transport	|	transport	|	single-organism	cellular	process	GO:0044765	|	GO:0009987	|	GO:0051234	|	GO:0044699	|	GO:0051179	|	GO:0055085	|	GO:0006810	|	GO:0044763	membrane
OG5_135555	gremlin	1	Extracellular	structures
OG5_151017	CD99	molecule	Intracellular	trafficking,	secretion,	and	vesicular	transport
OG5_143572	purinergic	receptor	P2X,	ligand-gated	ion	channel	Inorganic	ion	transport	and	metabolism	single-organism	transport	|	cell	surface	receptor	signaling	pathway	|	response	to	stimulus	|	single-organism	process	|	purinergic	receptor	signaling	pathway	|	ion	transmembrane	transport	|	transport	|	cellular	process	|	purinergic	nucleotide	receptor	signaling	pathway	|	regulation	of
OG5_130488	Malate/L-lactate	dehydrogenase	Energy	production	and	conversion	oxidation-reduction	process	|	single-organism	metabolic	process	|	metabolic	process	GO:0055114	|	GO:0044710	|	GO:0008152	oxidoreductase	activity	|	catalytic	activity	GO:0016491	|	GO:0003824
OG5_139789	chromosome	X	open	reading	frame	57	Function	unknown
OG5_126939	stearoyl-CoA	desaturase	(delta-9-desaturase)	Lipid	transport	and	metabolism	lipid	biosynthetic	process	|	fatty	acid	metabolic	process	|	organic	acid	metabolic	process	|	fatty	acid	biosynthetic	process	|	single-organism	biosynthetic	process	|	organic	substance	metabolic	process	|	single-organism	metabolic	process	|	metabolic	process	|	cellular	process	|	carboxylic	acid	metabolic	process
OG5_129093	importin	4	Intracellular	trafficking,	secretion,	and	vesicular	transport	|	Nuclear	structure	cellular	process	|	cellular	protein	localization	|	establishment	of	localization	|	cellular	macromolecule	localization	|	intracellular	protein	transport	|	intracellular	transport	|	single-organism	process	|	macromolecule	localization	|	establishment	of	localization	in	cell	|	organic	substance	transport	|
OG5_131959	chromosome	19	open	reading	frame	6	Function	unknown
OG5_172027	Pfam:TBC	Signal	transduction	mechanisms	regulation	of	GTP	catabolic	process	|	regulation	of	primary	metabolic	process	|	positive	regulation	of	hydrolase	activity	|	regulation	of	hydrolase	activity	|	regulation	of	phosphate	metabolic	process	|	regulation	of	molecular	function	|	positive	regulation	of	Ras	GTPase	activity	|	regulation	of	nitrogen	compound
OG5_130682	endoplasmic	reticulum	lectin	1	Posttranslational	modification,	protein	turnover,	chaperones
OG5_136389	elongation	factor,	RNA	polymerase	II,	2	Transcription	nitrogen	compound	metabolic	process	|	aromatic	compound	biosynthetic	process	|	organic	substance	metabolic	process	|	cellular	macromolecule	biosynthetic	process	|	metabolic	process	|	cellular	macromolecule	metabolic	process	|	cellular	process	|	primary	metabolic	process	|	cellular	metabolic	process	|	biosynthetic	process	|
OG5_129170	CTD	(carboxy-terminal	domain,	RNA	polymerase	II,	polypeptide	A)	phosphatase,	subunit	1	Transcription	cellular	process	|	phosphate-containing	compound	metabolic	process	|	cellular	metabolic	process	|	dephosphorylation	|	metabolic	process	|	phosphorus	metabolic	process	GO:0009987	|	GO:0006796	|	GO:0044237	|	GO:0016311	|	GO:0008152	|	GO:0006793	intracellular	|	nucleus	|	cell	part
OG5_150797	tectonic	family	member	2	Posttranslational	modification,	protein	turnover,	chaperones
OG5_149249	GDNF	family	receptor	alpha	3	Signal	transduction	mechanisms	receptor	activity	GO:0004872
OG5_143766	Taste	receptor,	type	1,	member	3	Signal	transduction	mechanisms	cellular	process	|	cell	surface	receptor	signaling	pathway	|	response	to	stimulus	|	G-protein	coupled	receptor	signaling	pathway	|	regulation	of	biological	process	|	regulation	of	cellular	process	|	single-organism	process	|	signal	transduction	|	biological	regulation	|	signaling	|
OG5_133146	ubiquitin-conjugating	enzyme	E2T	Posttranslational	modification,	protein	turnover,	chaperones	response	to	stress	|	response	to	stimulus	|	macromolecule	modification	|	nitrogen	compound	metabolic	process	|	single-organism	process	|	response	to	DNA	damage	stimulus	|	protein	ubiquitination	|	organic	substance	metabolic	process	|	metabolic	process	|	protein	modification	by	small	protein
OG5_130245	tetratricopeptide	repeat	domain	8	Function	unknown	single-organism	transport	|	stem	cell	differentiation	|	mesenchymal	cell	development	|	establishment	of	organelle	localization	|	cell	differentiation	|	intracellular	transport	|	system	development	|	melanosome	transport	|	embryonic	organ	morphogenesis	|	single-organism	process	|	multicellular	organismal	process	|	neural	crest	cell	development
OG5_147948	protein	phosphatase	1,	regulatory	(inhibitor)	subunit	1B	Signal	transduction	mechanisms	cellular	process	|	response	to	stimulus	|	negative	regulation	of	molecular	function	|	regulation	of	biological	process	|	regulation	of	cellular	process	|	regulation	of	catalytic	activity	|	signal	transduction	|	single-organism	process	|	biological	regulation	|	signaling	|
OG5_230292	Responsible	for	the	deiodination	of	T4	(3,5,3',5'-	tetraiodothyronine)	(By	similarity)	Function	unknown	hormone	biosynthetic	process	|	biosynthetic	process	|	regulation	of	biological	quality	|	oxidation-reduction	process	|	biological	regulation	|	hormone	metabolic	process	|	single-organism	metabolic	process	|	metabolic	process	|	regulation	of	hormone	levels	GO:0042446	|	GO:0009058	|
OG5_142094	immunoglobulin-like	domain	containing	receptor	2	Signal	transduction	mechanisms	multicellular	organismal	development	|	system	development	|	single-multicellular	organism	process	|	single-organism	developmental	process	|	multicellular	organismal	process	|	organ	development	|	single-organism	process	|	anatomical	structure	development	|	pancreas	development	|	developmental	process	|	tissue	development	|	endoderm	development	GO:0007275
OG5_128248	sphingosine-1-phosphate	lyase	1	Amino	acid	transport	and	metabolism	cellular	process	|	carboxylic	acid	metabolic	process	|	oxoacid	metabolic	process	|	organic	acid	metabolic	process	|	cellular	metabolic	process	|	small	molecule	metabolic	process	|	organic	substance	metabolic	process	|	single-organism	metabolic	process	|	metabolic	process	GO:0009987	|	GO:0019752	|
OG5_179745	toll-like	receptor	Signal	transduction	mechanisms	response	to	stress	|	response	to	stimulus	|	regulation	of	defense	response	|	positive	regulation	of	biological	process	|	single-organism	process	|	activation	of	immune	response	|	innate	immune	response-activating	signal	transduction	|	response	to	wounding	|	defense	response	|	cellular	process	|	regulation
OG5_197863	ShK	domain-like	Extracellular	structures	|	Posttranslational	modification,	protein	turnover,	chaperones	proteolysis	|	hepaticobiliary	system	development	|	primary	metabolic	process	|	macromolecule	metabolic	process	|	multicellular	organismal	development	|	liver	development	|	system	development	|	single-multicellular	organism	process	|	single-organism	developmental	process	|	multicellular	organismal	process	|	organ	development	|
OG5_155155	Galactosyltransferase	Carbohydrate	transport	and	metabolism	carbohydrate	derivative	metabolic	process	|	macromolecule	modification	|	macromolecule	glycosylation	|	organic	substance	metabolic	process	|	cellular	macromolecule	biosynthetic	process	|	metabolic	process	|	cellular	macromolecule	metabolic	process	|	cellular	process	|	primary	metabolic	process	|	cellular	metabolic	process	|	biosynthetic	process	|	protein
OG5_135536	Ligand	for	members	of	the	frizzled	family	of	seven	transmembrane	receptors	(By	similarity)	Signal	transduction	mechanisms	cell	surface	receptor	signaling	pathway	|	brain	development	|	response	to	stimulus	|	brain	segmentation	|	cell	differentiation	|	system	development	|	single-organism	process	|	multicellular	organismal	process	|	neurogenesis	|	developmental	process
OG5_133247	methyltransferase	like	21A	RNA	processing	and	modification	methylation	|	cellular	process	|	peptidyl-lysine	methylation	|	primary	metabolic	process	|	macromolecule	metabolic	process	|	cellular	metabolic	process	|	cellular	protein	modification	process	|	macromolecule	modification	|	protein	modification	process	|	peptidyl-amino	acid	modification	|	macromolecule	methylation	|	protein	methylation	|
OG5_130255	N-acylaminoacyl-peptide	hydrolase	Posttranslational	modification,	protein	turnover,	chaperones	proteolysis	|	primary	metabolic	process	|	macromolecule	metabolic	process	|	organic	substance	metabolic	process	|	metabolic	process	|	protein	metabolic	process	GO:0006508	|	GO:0044238	|	GO:0043170	|	GO:0071704	|	GO:0008152	|	GO:0019538	peptidase	activity,	acting	on	L-amino	acid	peptides	|	serine-type	peptidase
OG5_130494	Cathepsin	C	Posttranslational	modification,	protein	turnover,	chaperones	proteolysis	|	primary	metabolic	process	|	macromolecule	metabolic	process	|	organic	substance	metabolic	process	|	metabolic	process	|	protein	metabolic	process	GO:0006508	|	GO:0044238	|	GO:0043170	|	GO:0071704	|	GO:0008152	|	GO:0019538	hydrolase	activity	|	cysteine-type	peptidase	activity	|	catalytic	activity	|
OG5_130936	prickle	homolog	2	(Drosophila)	Signal	transduction	mechanisms	cation	binding	|	binding	|	transition	metal	ion	binding	|	metal	ion	binding	|	ion	binding	|	zinc	ion	binding	GO:0043169	|	GO:0005488	|	GO:0046914	|	GO:0046872	|	GO:0043167	|	GO:0008270
OG5_181994	DISIN	Extracellular	structures	cell	surface	receptor	signaling	pathway	|	response	to	stimulus	|	single-organism	process	|	organic	substance	metabolic	process	|	metabolic	process	|	cellular	process	|	membrane	protein	proteolysis	|	primary	metabolic	process	|	Notch	signaling	pathway	|	regulation	of	biological	process	|	biological	regulation	|	signaling	|
OG5_132873	survival	of	motor	neuron	2,	centromeric	RNA	processing	and	modification	cell	projection	morphogenesis	|	cell	differentiation	|	cellular	component	morphogenesis	|	system	development	|	nitrogen	compound	metabolic	process	|	cell	morphogenesis	|	single-organism	process	|	multicellular	organismal	process	|	axon	extension	|	organic	substance	metabolic	process	|	neurogenesis	|
OG5_127173	methyltransferase	like	13	Amino	acid	transport	and	metabolism	methylation	|	metabolic	process	GO:0032259	|	GO:0008152	methyltransferase	activity	|	catalytic	activity	|	transferase	activity,	transferring	one-carbon	groups	|	transferase	activity	GO:0008168	|	GO:0003824	|	GO:0016741	|	GO:0016740
OG5_126999	Phosphorylase	is	an	important	allosteric	enzyme	in	carbohydrate	metabolism.	Enzymes	from	different	sources	differ	in	their	regulatory	mechanisms	and	in	their	natural	substrates.	However,	all	known	phosphorylases	share	catalytic	and	structural	properties	(By	similarity)	Carbohydrate	transport	and	metabolism	carbohydrate	metabolic	process	|	organic	substance	metabolic	process	|	primary	metabolic
OG5_127992	actin	related	protein	2	3	complex,	subunit	1B	Cytoskeleton	regulation	of	actin	cytoskeleton	organization	|	regulation	of	organelle	organization	|	single-organism	process	|	regulation	of	actin	filament-based	process	|	cellular	process	|	regulation	of	actin	polymerization	or	depolymerization	|	regulation	of	anatomical	structure	size	|	regulation	of	biological	process
OG5_128114	The	purine	nucleoside	phosphorylases	catalyze	the	phosphorolytic	breakdown	of	the	N-glycosidic	bond	in	the	beta-	(deoxy)ribonucleoside	molecules,	with	the	formation	of	the	corresponding	free	purine	bases	and	pentose-1-phosphate	(By	similarity)	Nucleotide	transport	and	metabolism	cellular	process	|	carbohydrate	derivative	metabolic	process	|	primary	metabolic	process	|	cellular	aromatic	compound
OG5_151079	G	protein-coupled	receptor	82	Signal	transduction	mechanisms	cellular	process	|	cell	surface	receptor	signaling	pathway	|	response	to	stimulus	|	G-protein	coupled	receptor	signaling	pathway	|	regulation	of	biological	process	|	regulation	of	cellular	process	|	single-organism	process	|	signal	transduction	|	biological	regulation	|	signaling	|	single	organism
OG5_151173	interleukin	34	Posttranslational	modification,	protein	turnover,	chaperones
OG5_129008	COP9	constitutive	photomorphogenic	homolog	subunit	7A	Posttranslational	modification,	protein	turnover,	chaperones	|	Signal	transduction	mechanisms	intracellular	|	nucleus	|	nuclear	part	|	COP9	signalosome	|	macromolecular	complex	|	cell	part	|	intracellular	part	|	cytoplasm	|	protein	complex	|	intracellular	membrane-bounded	organelle	|	organelle	|	intracellular	organelle	part	|
OG5_241973	TGFB-induced	factor	homeobox	2	Transcription	regulation	of	primary	metabolic	process	|	regulation	of	nucleobase-containing	compound	metabolic	process	|	regulation	of	biosynthetic	process	|	regulation	of	gene	expression	|	regulation	of	cellular	macromolecule	biosynthetic	process	|	regulation	of	biological	process	|	regulation	of	cellular	process	|	regulation	of	RNA	metabolic
OG5_144285	Carboxylesterase	family	Lipid	transport	and	metabolism	metabolic	process	GO:0008152	hydrolase	activity	|	catalytic	activity	GO:0016787	|	GO:0003824
OG5_130687	coiled-coil	domain	containing	40	Function	unknown	microtubule	cytoskeleton	organization	|	cell	projection	morphogenesis	|	axonemal	dynein	complex	assembly	|	cellular	component	morphogenesis	|	cellular	protein	complex	assembly	|	system	development	|	cell	morphogenesis	|	single-organism	process	|	embryonic	organ	morphogenesis	|	multicellular	organismal	process	|	determination	of	bilateral	symmetry
OG5_130653	phosphodiesterase	Signal	transduction	mechanisms	regulation	of	primary	metabolic	process	|	response	to	stimulus	|	regulation	of	biosynthetic	process	|	single-organism	process	|	metabolic	process	|	regulation	of	macromolecule	biosynthetic	process	|	regulation	of	nitrogen	compound	metabolic	process	|	cellular	process	|	regulation	of	biological	process	|	biological	regulation	|
OG5_133103	thymidine	kinase	2,	mitochondrial	Nucleotide	transport	and	metabolism	cellular	process	|	phosphorylation	|	phosphate-containing	compound	metabolic	process	|	primary	metabolic	process	|	cellular	aromatic	compound	metabolic	process	|	cellular	metabolic	process	|	nitrogen	compound	metabolic	process	|	cellular	nitrogen	compound	metabolic	process	|	organic	substance	metabolic	process	|	metabolic
OG5_127250	eukaryotic	translation	termination	factor	1	Translation,	ribosomal	structure	and	biogenesis	cellular	protein	metabolic	process	|	single-organism	cellular	process	|	protein	complex	disassembly	|	single-organism	process	|	organic	substance	metabolic	process	|	cellular	macromolecule	biosynthetic	process	|	metabolic	process	|	cellular	macromolecule	metabolic	process	|	cellular	process	|	primary	metabolic
OG5_248710	calcium	channel,	voltage-dependent,	gamma	subunit	Inorganic	ion	transport	and	metabolism	single-organism	transport	|	cation	transport	|	establishment	of	localization	|	metal	ion	transport	|	single-organism	process	|	ion	transport	|	divalent	metal	ion	transport	|	calcium	ion	transport	|	localization	|	divalent	inorganic	cation	transport	|	transport	GO:0044765	|
OG5_127512	malignant	T	cell	amplified	sequence	1	Transcription	regulation	of	primary	metabolic	process	|	regulation	of	biosynthetic	process	|	nitrogen	compound	metabolic	process	|	single-organism	process	|	aromatic	compound	biosynthetic	process	|	organic	substance	metabolic	process	|	cellular	macromolecule	biosynthetic	process	|	metabolic	process	|	regulation	of	macromolecule	biosynthetic	process
OG5_126907	ribosomal	protein	L31	Translation,	ribosomal	structure	and	biogenesis	cellular	biosynthetic	process	|	cellular	process	|	translation	|	primary	metabolic	process	|	macromolecule	metabolic	process	|	cellular	metabolic	process	|	biosynthetic	process	|	macromolecule	biosynthetic	process	|	gene	expression	|	organic	substance	metabolic	process	|	cellular	macromolecule	biosynthetic	process	|
OG5_144356	Rab	interacting	lysosomal	protein	Signal	transduction	mechanisms
OG5_129091	kelch	domain	containing	4	Function	unknown
OG5_138051	PHD-finger	Function	unknown	cation	binding	|	heterocyclic	compound	binding	|	DNA	binding	|	binding	|	transition	metal	ion	binding	|	organic	cyclic	compound	binding	|	metal	ion	binding	|	ion	binding	|	nucleic	acid	binding	|	zinc	ion	binding	GO:0043169	|	GO:1901363	|	GO:0003677	|	GO:0005488	|	GO:0046914	|
OG5_143016	ST3	beta-galactoside	alpha-2,3-sialyltransferase	2	Carbohydrate	transport	and	metabolism	carbohydrate	derivative	metabolic	process	|	macromolecule	modification	|	macromolecule	glycosylation	|	organic	substance	metabolic	process	|	cellular	macromolecule	biosynthetic	process	|	metabolic	process	|	cellular	macromolecule	metabolic	process	|	cellular	process	|	primary	metabolic	process	|	cellular	metabolic	process	|	biosynthetic
OG5_134839	solute	carrier	family	22	(organic	cation	transporter),	member	2	Inorganic	ion	transport	and	metabolism	single-organism	transport	|	cellular	process	|	establishment	of	localization	|	single-organism	process	|	ion	transport	|	ion	transmembrane	transport	|	localization	|	transmembrane	transport	|	transport	|	single-organism	cellular	process	GO:0044765	|	GO:0009987	|	GO:0051234
OG5_136000	jumping	translocation	breakpoint	Intracellular	trafficking,	secretion,	and	vesicular	transport	membrane	|	integral	to	membrane	|	intrinsic	to	membrane	|	membrane	part	GO:0016020	|	GO:0016021	|	GO:0031224	|	GO:0044425
OG5_127453	Syntaxin	binding	protein	2	Intracellular	trafficking,	secretion,	and	vesicular	transport	single-organism	transport	|	cellular	process	|	membrane	docking	|	vesicle	docking	involved	in	exocytosis	|	exocytosis	|	establishment	of	localization	|	secretion	|	single-organism	process	|	vesicle-mediated	transport	|	secretion	by	cell	|	establishment	of	localization	in	cell	|
OG5_137706	Zinc	finger	protein	385B	Function	unknown	intracellular	|	nucleus	|	cell	part	|	intracellular	part	|	intracellular	membrane-bounded	organelle	|	organelle	|	membrane-bounded	organelle	|	intracellular	organelle	|	cell	GO:0005622	|	GO:0005634	|	GO:0044464	|	GO:0044424	|	GO:0043231	|	GO:0043226	|	GO:0043227	|	GO:0043229	|	GO:0005623	cation	binding	|
OG5_128374	histocompatibility	(minor)	13	Intracellular	trafficking,	secretion,	and	vesicular	transport	regulation	of	apoptotic	process	|	regulation	of	cell	death	|	regulation	of	biological	process	|	regulation	of	cellular	process	|	biological	regulation	|	regulation	of	programmed	cell	death	|	metabolic	process	|	regulation	of	neuron	death	|	regulation	of	neuron
OG5_134444	steroid	receptor	RNA	activator	1	RNA	processing	and	modification	heart	process	|	blood	circulation	|	single-multicellular	organism	process	|	single-organism	process	|	multicellular	organismal	process	|	heart	contraction	|	system	process	|	circulatory	system	process	GO:0003015	|	GO:0008015	|	GO:0044707	|	GO:0044699	|	GO:0032501	|	GO:0060047	|	GO:0003008	|
OG5_127148	retinoblastoma	binding	protein	Chromatin	structure	and	dynamics	regulation	of	primary	metabolic	process	|	regulation	of	biosynthetic	process	|	nitrogen	compound	metabolic	process	|	single-organism	process	|	aromatic	compound	biosynthetic	process	|	organic	substance	metabolic	process	|	cellular	macromolecule	biosynthetic	process	|	metabolic	process	|	regulation	of	macromolecule	biosynthetic	process
OG5_140558	apelin	receptor	Signal	transduction	mechanisms	cell	surface	receptor	signaling	pathway	|	epiboly	involved	in	gastrulation	with	mouth	forming	second	|	response	to	stimulus	|	system	development	|	single-organism	process	|	multicellular	organismal	process	|	gastrulation	|	angiotensin-mediated	signaling	pathway	|	cardiac	muscle	tissue	development	|	localization	of	cell	|
OG5_140563	spermatogenesis	associated,	serine-rich	2	Function	unknown
OG5_131448	transmembrane	protein	181	Function	unknown
OG5_134985	solute	carrier	family	16,	member	12	(monocarboxylic	acid	transporter	12)	Inorganic	ion	transport	and	metabolism	single-organism	transport	|	cellular	process	|	establishment	of	localization	|	single-organism	process	|	localization	|	transmembrane	transport	|	transport	|	single-organism	cellular	process	GO:0044765	|	GO:0009987	|	GO:0051234	|	GO:0044699	|	GO:0051179	|	GO:0055085
OG5_142118	growth	hormone	receptor	Signal	transduction	mechanisms	cellular	process	|	cell	surface	receptor	signaling	pathway	|	response	to	cytokine	stimulus	|	response	to	stimulus	|	response	to	organic	substance	|	cytokine-mediated	signaling	pathway	|	regulation	of	biological	process	|	regulation	of	cellular	process	|	single-organism	process	|	signal	transduction	|
OG5_133408	microphthalmia-associated	transcription	factor	Transcription	developmental	pigmentation	|	regulation	of	primary	metabolic	process	|	cell	differentiation	|	regulation	of	biosynthetic	process	|	nitrogen	compound	metabolic	process	|	single-organism	process	|	aromatic	compound	biosynthetic	process	|	organic	substance	metabolic	process	|	cellular	macromolecule	biosynthetic	process	|	metabolic	process	|	developmental	process
OG5_132360	methenyltetrahydrofolate	synthetase	domain	containing	Coenzyme	transport	and	metabolism	organic	acid	metabolic	process	|	coenzyme	biosynthetic	process	|	nitrogen	compound	metabolic	process	|	pteridine-containing	compound	metabolic	process	|	aromatic	compound	biosynthetic	process	|	cellular	amino	acid	metabolic	process	|	organic	substance	metabolic	process	|	single-organism	biosynthetic	process	|	single-organism	metabolic
OG5_130503	LIM	and	senescent	cell	Cytoskeleton	|	Signal	transduction	mechanisms	heart	process	|	regulation	of	signal	transduction	|	blood	circulation	|	regulation	of	biological	process	|	regulation	of	cellular	process	|	single-multicellular	organism	process	|	regulation	of	signaling	|	multicellular	organismal	process	|	heart	contraction	|	biological	regulation	|	regulation
OG5_138963	chromosome	5	open	reading	frame	24	Function	unknown
OG5_144705	Fas	(tnfrsf6)-associated	via	death	domain	Signal	transduction	mechanisms	regulation	of	apoptotic	process	|	cellular	process	|	positive	regulation	of	cell	death	|	response	to	stimulus	|	regulation	of	cell	death	|	regulation	of	biological	process	|	regulation	of	cellular	process	|	single-organism	process	|	signal	transduction	|	positive	regulation
OG5_127021	Gamma-glutamyltranspeptidase	Amino	acid	transport	and	metabolism	cellular	amide	metabolic	process	|	cellular	process	|	carboxylic	acid	metabolic	process	|	glutathione	metabolic	process	|	organic	acid	metabolic	process	|	primary	metabolic	process	|	oxoacid	metabolic	process	|	cellular	metabolic	process	|	organonitrogen	compound	metabolic	process	|	nitrogen	compound	metabolic	process
OG5_129934	importin	11	Intracellular	trafficking,	secretion,	and	vesicular	transport	|	Nuclear	structure	cellular	process	|	cellular	protein	localization	|	establishment	of	localization	|	cellular	macromolecule	localization	|	intracellular	protein	transport	|	intracellular	transport	|	single-organism	process	|	macromolecule	localization	|	establishment	of	localization	in	cell	|	organic	substance	transport	|
OG5_229782	tumor	necrosis	factor	(ligand)	superfamily,	member	10	Signal	transduction	mechanisms	immune	system	process	|	immune	response	|	response	to	stimulus	GO:0002376	|	GO:0006955	|	GO:0050896	membrane	|	extracellular	region	|	extracellular	space	|	extracellular	region	part	GO:0016020	|	GO:0005576	|	GO:0005615	|	GO:0044421
OG5_128644	Coiled-coil	domain	containing	94	Function	unknown	negative	regulation	of	response	to	DNA	damage	stimulus	|	regulation	of	cellular	response	to	stress	|	regulation	of	programmed	cell	death	|	negative	regulation	of	cell	communication	|	regulation	of	neuron	death	|	negative	regulation	of	signal	transduction	by	p53	class	mediator	|
OG5_128890	ribosomal	L1	domain	containing	1	Function	unknown	cellular	biosynthetic	process	|	cellular	process	|	translation	|	primary	metabolic	process	|	macromolecule	metabolic	process	|	cellular	metabolic	process	|	biosynthetic	process	|	macromolecule	biosynthetic	process	|	gene	expression	|	organic	substance	metabolic	process	|	cellular	macromolecule	biosynthetic	process	|	metabolic
OG5_126884	mitochondrial	ribosomal	protein	L12	Translation,	ribosomal	structure	and	biogenesis	cellular	biosynthetic	process	|	cellular	process	|	translation	|	primary	metabolic	process	|	macromolecule	metabolic	process	|	cellular	metabolic	process	|	biosynthetic	process	|	macromolecule	biosynthetic	process	|	gene	expression	|	organic	substance	metabolic	process	|	cellular	macromolecule	biosynthetic	process
OG5_128861	PAN3	poly(A)	specific	ribonuclease	subunit	homolog	(S.	cerevisiae)	RNA	processing	and	modification	phosphorus	metabolic	process	|	cellular	process	|	phosphorylation	|	phosphate-containing	compound	metabolic	process	|	primary	metabolic	process	|	macromolecule	metabolic	process	|	protein	modification	process	|	cellular	protein	modification	process	|	macromolecule	modification	|	cellular	metabolic	process
OG5_130507	N-acetylneuraminic	acid	phosphatase	Carbohydrate	transport	and	metabolism	cellular	process	|	phosphate-containing	compound	metabolic	process	|	cellular	metabolic	process	|	dephosphorylation	|	metabolic	process	|	phosphorus	metabolic	process	GO:0009987	|	GO:0006796	|	GO:0044237	|	GO:0016311	|	GO:0008152	|	GO:0006793	hydrolase	activity	|	catalytic	activity	|	phosphoric	ester	hydrolase	activity	|
OG5_140480	exostoses	(multiple)-like	2	Extracellular	structures	|	Carbohydrate	transport	and	metabolism	|	Cell	wall/membrane/envelope	biogenesis	metabolic	process	GO:0008152	intrinsic	to	organelle	membrane	|	nuclear	outer	membrane-endoplasmic	reticulum	membrane	network	|	organelle	part	|	membrane	|	intracellular	|	cell	part	|	intracellular	part	|	endomembrane	system	|	endoplasmic	reticulum	part	|
OG5_134281	jagunal	homolog	1	(Drosophila)	Intracellular	trafficking,	secretion,	and	vesicular	transport	nuclear	outer	membrane-endoplasmic	reticulum	membrane	network	|	organelle	part	|	membrane	|	intracellular	|	cell	part	|	intracellular	part	|	endomembrane	system	|	endoplasmic	reticulum	part	|	intracellular	organelle	part	|	cell	|	integral	to	membrane	|	organelle	membrane
OG5_129860	F-box	and	WD	repeat	domain	containing	11	Function	unknown
OG5_127208	excision	repair	cross-complementing	rodent	repair	deficiency,	complementation	group	3	Replication,	recombination	and	repair	response	to	stress	|	macromolecule	modification	|	nitrogen	compound	metabolic	process	|	cellular	macromolecule	biosynthetic	process	|	metabolic	process	|	cellular	macromolecule	metabolic	process	|	nucleoside	monophosphate	catabolic	process	|	purine	ribonucleoside	triphosphate	metabolic	process	|
OG5_157478	NA	Function	unknown
OG5_197837	Glomulin,	FKBP	associated	protein	Function	unknown
OG5_128056	Proteasome	(Prosome,	macropain)	26S	subunit,	ATPase	2	Posttranslational	modification,	protein	turnover,	chaperones	catabolic	process	|	primary	metabolic	process	|	macromolecule	metabolic	process	|	protein	catabolic	process	|	organic	substance	metabolic	process	|	metabolic	process	|	macromolecule	catabolic	process	|	organic	substance	catabolic	process	|	protein	metabolic	process	GO:0009056	|
OG5_129927	intraflagellar	transport	52	homolog	(Chlamydomonas)	Extracellular	structures	cell	projection	organization	|	cellular	process	|	single-organism	transport	|	cilium	organization	|	establishment	of	localization	|	microtubule-based	process	|	cellular	component	organization	|	intracellular	transport	|	microtubule-based	movement	|	cellular	component	movement	|	microtubule-based	transport	|	single-organism	process	|	cellular	component
OG5_131738	tripartite	motif	containing	37	Posttranslational	modification,	protein	turnover,	chaperones	cell	part	|	intracellular	|	cell	GO:0044464	|	GO:0005622	|	GO:0005623	cation	binding	|	binding	|	transition	metal	ion	binding	|	metal	ion	binding	|	ion	binding	|	zinc	ion	binding	GO:0043169	|	GO:0005488	|	GO:0046914	|	GO:0046872	|	GO:0043167
OG5_229861	Inherit	from	opiNOG:	inverted	formin,	FH2	and	WH2	domain	containing	Cytoskeleton	|	Signal	transduction	mechanisms	cellular	process	|	actin	filament-based	process	|	cellular	component	organization	|	single-organism	process	|	cytoskeleton	organization	|	cellular	component	organization	or	biogenesis	|	organelle	organization	|	actin	cytoskeleton	organization	|	single-organism	cellular	process	GO:0009987
OG5_128551	UBX	domain	protein	1	Posttranslational	modification,	protein	turnover,	chaperones	regulation	of	protein	ubiquitination	|	regulation	of	cellular	protein	metabolic	process	|	regulation	of	primary	metabolic	process	|	negative	regulation	of	metabolic	process	|	regulation	of	proteolysis	|	negative	regulation	of	protein	catabolic	process	|	negative	regulation	of	protein	metabolic
OG5_127821	deoxyribose-phosphate	aldolase	Nucleotide	transport	and	metabolism	carbohydrate	derivative	metabolic	process	|	aromatic	compound	catabolic	process	|	nitrogen	compound	metabolic	process	|	nucleotide	metabolic	process	|	organic	substance	metabolic	process	|	deoxyribonucleotide	metabolic	process	|	single-organism	metabolic	process	|	metabolic	process	|	nucleoside	phosphate	metabolic	process	|	phosphorus	metabolic	process
OG5_138395	chordin-like	2	Posttranslational	modification,	protein	turnover,	chaperones	dorsal/ventral	pattern	formation	|	multicellular	organismal	development	|	single-multicellular	organism	process	|	single-organism	process	|	pattern	specification	process	|	multicellular	organismal	process	|	developmental	process	|	regionalization	GO:0009953	|	GO:0007275	|	GO:0044707	|	GO:0044699	|	GO:0007389	|	GO:0032501	|	GO:0032502	|	GO:0003002
OG5_127866	RNA	binding	motif	protein	19	Function	unknown	digestive	tract	morphogenesis	|	multicellular	organismal	development	|	system	development	|	single-multicellular	organism	process	|	single-organism	developmental	process	|	multicellular	organismal	process	|	digestive	tract	development	|	single-organism	process	|	anatomical	structure	development	|	anatomical	structure	morphogenesis	|	developmental	process	|	digestive
OG5_127500	ANTH	domain	Nucleotide	transport	and	metabolism	single-organism	transport	|	cellular	protein	complex	assembly	|	single-organism	process	|	protein	complex	assembly	|	vesicle-mediated	transport	|	cellular	membrane	organization	|	transport	|	cellular	process	|	vesicle	coating	|	protein	complex	biogenesis	|	clathrin	coat	assembly	|	cellular	component	biogenesis	|	organelle
OG5_143490	regulating	synaptic	membrane	exocytosis	3	Intracellular	trafficking,	secretion,	and	vesicular	transport
OG5_148005	transmembrane	protein	121	Function	unknown
OG5_129376	Indigoidine	synthase	A	like	protein	Carbohydrate	transport	and	metabolism	metabolic	process	GO:0008152	transferase	activity	|	hydrolase	activity	|	hydrolase	activity,	acting	on	glycosyl	bonds	|	phosphotransferase	activity,	alcohol	group	as	acceptor	|	catalytic	activity	|	transferase	activity,	transferring	phosphorus-containing	groups	GO:0016740	|	GO:0016787	|	GO:0016798	|	GO:0016773	|	GO:0003824
OG5_133934	MPN	domain	containing	Posttranslational	modification,	protein	turnover,	chaperones	proteolysis	|	primary	metabolic	process	|	macromolecule	metabolic	process	|	organic	substance	metabolic	process	|	metabolic	process	|	protein	metabolic	process	GO:0006508	|	GO:0044238	|	GO:0043170	|	GO:0071704	|	GO:0008152	|	GO:0019538	hydrolase	activity	|	catalytic	activity	|	peptidase	activity	GO:0016787
OG5_142880	odd-skipped	related	1	(Drosophila)	Transcription	regulation	of	transcription	from	RNA	polymerase	II	promoter	|	glomerulus	morphogenesis	|	nitrogen	compound	metabolic	process	|	multicellular	organismal	process	|	renal	tubule	development	|	cellular	macromolecule	biosynthetic	process	|	metabolic	process	|	negative	regulation	of	cellular	biosynthetic	process	|	cellular	macromolecule	metabolic	process
OG5_165712	tripartite	motif	containing	2	Posttranslational	modification,	protein	turnover,	chaperones	cell	part	|	intracellular	|	cell	GO:0044464	|	GO:0005622	|	GO:0005623	cation	binding	|	binding	|	transition	metal	ion	binding	|	metal	ion	binding	|	ion	binding	|	zinc	ion	binding	GO:0043169	|	GO:0005488	|	GO:0046914	|	GO:0046872	|	GO:0043167
OG5_134193	tweety	homolog	3	(Drosophila)	Intracellular	trafficking,	secretion,	and	vesicular	transport	single-organism	transport	|	cellular	process	|	establishment	of	localization	|	anion	transport	|	single-organism	process	|	ion	transport	|	inorganic	anion	transport	|	ion	transmembrane	transport	|	chloride	transport	|	localization	|	transmembrane	transport	|	transport	|	single-organism	cellular
OG5_141948	Src-like-adaptor	Signal	transduction	mechanisms
OG5_215761	glucoside	xylosyltransferase	1	Carbohydrate	transport	and	metabolism	metabolic	process	GO:0008152	transferase	activity,	transferring	glycosyl	groups	|	catalytic	activity	|	transferase	activity	GO:0016757	|	GO:0003824	|	GO:0016740
OG5_136434	Enah	Vasp-like	Signal	transduction	mechanisms	protein	complex	subunit	organization	|	intracellular	transport	|	single-organism	process	|	protein	complex	assembly	|	actin	polymerization	or	depolymerization	|	transport	|	cellular	process	|	protein	homotetramerization	|	protein	complex	biogenesis	|	cellular	component	biogenesis	|	organelle	organization	|	establishment	of	localization	in	cell
OG5_139735	leucine	rich	repeat	containing	3B	Extracellular	structures	|	Signal	transduction	mechanisms	membrane	|	integral	to	membrane	|	intrinsic	to	membrane	|	membrane	part	GO:0016020	|	GO:0016021	|	GO:0031224	|	GO:0044425
OG5_197883	ADP-ribosylation	factor-like	protein	3-like	Intracellular	trafficking,	secretion,	and	vesicular	transport	cellular	process	|	response	to	stimulus	|	small	GTPase	mediated	signal	transduction	|	regulation	of	biological	process	|	regulation	of	cellular	process	|	intracellular	signal	transduction	|	signal	transduction	|	single-organism	process	|	biological	regulation	|	signaling	|	single
OG5_132241	WD	repeat	domain	37	Function	unknown
OG5_132727	stromal	interaction	molecule	1	Intracellular	trafficking,	secretion,	and	vesicular	transport
OG5_160666	NIMA-related	kinase	5	Signal	transduction	mechanisms	phosphorus	metabolic	process	|	cellular	process	|	phosphorylation	|	phosphate-containing	compound	metabolic	process	|	primary	metabolic	process	|	macromolecule	metabolic	process	|	protein	modification	process	|	cellular	protein	modification	process	|	macromolecule	modification	|	cellular	metabolic	process	|	organic	substance	metabolic	process	|
OG5_130992	retinoblastoma-like	1	(p107)	Cell	cycle	control,	cell	division,	chromosome	partitioning	biological	regulation	|	regulation	of	biological	process	|	regulation	of	cellular	process	|	regulation	of	cell	cycle	GO:0065007	|	GO:0050789	|	GO:0050794	|	GO:0051726	intermediate	filament	|	intracellular	|	cytoskeletal	part	|	nucleus	|	intermediate	filament	cytoskeleton	|	macromolecular
OG5_142151	Glucagon	Signal	transduction	mechanisms	response	to	stress	|	response	to	stimulus	|	response	to	external	stimulus	|	response	to	starvation	|	response	to	extracellular	stimulus	|	response	to	nutrient	levels	GO:0006950	|	GO:0050896	|	GO:0009605	|	GO:0042594	|	GO:0009991	|	GO:0031667	extracellular	region	GO:0005576	glucagon	receptor	binding	|	receptor
OG5_197881	interleukin	Function	unknown	immune	system	process	|	immune	response	|	response	to	stimulus	GO:0002376	|	GO:0006955	|	GO:0050896	extracellular	region	|	extracellular	space	|	extracellular	region	part	GO:0005576	|	GO:0005615	|	GO:0044421
OG5_133414	DnaJ	(Hsp40)	homolog,	subfamily	C,	member	Posttranslational	modification,	protein	turnover,	chaperones
OG5_127564	Inherit	from	veNOG:	Adenylate	kinase	isoenzyme	Nucleotide	transport	and	metabolism
OG5_140391	SUMO1	sentrin	SMT3	specific	peptidase	2	Posttranslational	modification,	protein	turnover,	chaperones	proteolysis	|	primary	metabolic	process	|	macromolecule	metabolic	process	|	organic	substance	metabolic	process	|	metabolic	process	|	protein	metabolic	process	GO:0006508	|	GO:0044238	|	GO:0043170	|	GO:0071704	|	GO:0008152	|	GO:0019538	hydrolase	activity	|	cysteine-type	peptidase	activity
OG5_129729	peroxisomal	biogenesis	factor	2	Posttranslational	modification,	protein	turnover,	chaperones	cation	binding	|	binding	|	transition	metal	ion	binding	|	metal	ion	binding	|	ion	binding	|	zinc	ion	binding	GO:0043169	|	GO:0005488	|	GO:0046914	|	GO:0046872	|	GO:0043167	|	GO:0008270
OG5_130576	ATX1	antioxidant	protein	1	homolog	(yeast)	Inorganic	ion	transport	and	metabolism	single-organism	transport	|	cation	transport	|	establishment	of	localization	|	metal	ion	transport	|	single-organism	process	|	ion	transport	|	localization	|	transport	GO:0044765	|	GO:0006812	|	GO:0051234	|	GO:0030001	|	GO:0044699	|	GO:0006811	|	GO:0051179	|	GO:0006810
OG5_146514	ankyrin	repeat	and	sterile	alpha	motif	domain	containing	4B	Function	unknown
OG5_137278	microtubule	associated	tumor	suppressor	candidate	2	Cytoskeleton
OG5_129826	cyclin	C	Transcription	regulation	of	transferase	activity	|	regulation	of	cellular	protein	metabolic	process	|	regulation	of	primary	metabolic	process	|	regulation	of	biosynthetic	process	|	regulation	of	phosphate	metabolic	process	|	regulation	of	molecular	function	|	regulation	of	cell	cycle	|	regulation	of	macromolecule	biosynthetic	process	|	regulation
OG5_147977	proline	rich	Gla	(G-carboxyglutamic	acid)	1	Intracellular	trafficking,	secretion,	and	vesicular	transport	extracellular	region	GO:0005576	cation	binding	|	metal	ion	binding	|	ion	binding	|	binding	|	calcium	ion	binding	GO:0043169	|	GO:0046872	|	GO:0043167	|	GO:0005488	|	GO:0005509
OG5_136955	Cytochrome	P450	Secondary	metabolites	biosynthesis,	transport	and	catabolism	oxidation-reduction	process	|	single-organism	metabolic	process	|	metabolic	process	GO:0055114	|	GO:0044710	|	GO:0008152	cation	binding	|	heterocyclic	compound	binding	|	heme	binding	|	electron	carrier	activity	|	monooxygenase	activity	|	oxidoreductase	activity,	acting	on	paired	donors,	with	incorporation	or	reduction
OG5_132385	Tetraspanin	13	Function	unknown	membrane	|	integral	to	membrane	|	intrinsic	to	membrane	|	membrane	part	GO:0016020	|	GO:0016021	|	GO:0031224	|	GO:0044425
OG5_181960	ZP	Function	unknown
OG5_126687	ribosomal	protein	S15	Translation,	ribosomal	structure	and	biogenesis	single-organism	process	|	multicellular	organismal	process	|	organic	substance	metabolic	process	|	cellular	macromolecule	biosynthetic	process	|	metabolic	process	|	developmental	process	|	cellular	macromolecule	metabolic	process	|	cellular	process	|	primary	metabolic	process	|	cellular	metabolic	process	|	biosynthetic	process
OG5_150882	sphingosine-1-phosphate	receptor	3	Signal	transduction	mechanisms	cellular	process	|	cell	surface	receptor	signaling	pathway	|	sphingolipid	mediated	signaling	pathway	|	response	to	stimulus	|	G-protein	coupled	receptor	signaling	pathway	|	regulation	of	biological	process	|	regulation	of	cellular	process	|	single-organism	process	|	signal	transduction	|	sphingosine-1-phosphate	signaling	pathway
OG5_192033	B-box	zinc	finger	Posttranslational	modification,	protein	turnover,	chaperones	cell	part	|	intracellular	|	cell	GO:0044464	|	GO:0005622	|	GO:0005623	cation	binding	|	binding	|	transition	metal	ion	binding	|	metal	ion	binding	|	ion	binding	|	zinc	ion	binding	GO:0043169	|	GO:0005488	|	GO:0046914	|	GO:0046872	|	GO:0043167	|
OG5_133614	RAP1,	GTP-GDP	dissociation	stimulator	1	Signal	transduction	mechanisms
OG5_129811	DiGeorge	syndrome	critical	region	gene	14	Function	unknown
OG5_131730	single-minded	homolog	1	(Drosophila)	Transcription	brain	development	|	regulation	of	primary	metabolic	process	|	response	to	stimulus	|	cell	differentiation	|	regulation	of	biosynthetic	process	|	system	development	|	nitrogen	compound	metabolic	process	|	single-organism	process	|	aromatic	compound	biosynthetic	process	|	multicellular	organismal	process	|	organic	substance	metabolic
OG5_154155	proline	rich	7	(synaptic)	Intracellular	trafficking,	secretion,	and	vesicular	transport
OG5_140398	Inherit	from	veNOG:	Transmembrane	protein	241	Intracellular	trafficking,	secretion,	and	vesicular	transport	|	Carbohydrate	transport	and	metabolism	|	Posttranslational	modification,	protein	turnover,	chaperones
OG5_127894	MRS2	magnesium	homeostasis	factor	homolog	(S.	cerevisiae)	Inorganic	ion	transport	and	metabolism	single-organism	transport	|	cellular	process	|	cation	transport	|	establishment	of	localization	|	metal	ion	transport	|	single-organism	process	|	ion	transport	|	ion	transmembrane	transport	|	magnesium	ion	transport	|	divalent	metal	ion	transport	|	localization
OG5_133643	suppressor	of	fused	homolog	(Drosophila)	Signal	transduction	mechanisms
OG5_196781	Atrophin-1	family	Transcription
OG5_134165	A	kinase	(PRKA)	anchor	protein	Signal	transduction	mechanisms	cellular	process	|	phosphorylation	|	phosphate-containing	compound	metabolic	process	|	cellular	metabolic	process	|	metabolic	process	|	phosphorus	metabolic	process	GO:0009987	|	GO:0016310	|	GO:0006796	|	GO:0044237	|	GO:0008152	|	GO:0006793	RNA	binding	|	heterocyclic	compound	binding	|	kinase	activity	|
OG5_164216	Inherit	from	opiNOG:	general	transcription	factor	II-I	repeat	domain-containing	protein	Function	unknown	heterocyclic	compound	binding	|	nucleic	acid	binding	|	binding	|	organic	cyclic	compound	binding	GO:1901363	|	GO:0003676	|	GO:0005488	|	GO:0097159
OG5_165550	snail	homolog	1	(Drosophila)	Transcription	negative	regulation	of	cell	adhesion	|	negative	regulation	of	cell-cell	adhesion	|	single-organism	process	|	multicellular	organismal	process	|	gastrulation	|	localization	of	cell	|	developmental	process	|	formation	of	primary	germ	layer	|	cellular	process	|	anatomical	structure	formation	involved	in	morphogenesis	|
OG5_136402	cornichon	homolog	3	(Drosophila)	Intracellular	trafficking,	secretion,	and	vesicular	transport	|	Posttranslational	modification,	protein	turnover,	chaperones	|	Signal	transduction	mechanisms	cellular	process	|	response	to	stimulus	|	regulation	of	biological	process	|	regulation	of	cellular	process	|	intracellular	signal	transduction	|	signal	transduction	|	single-organism	process	|	biological	regulation
OG5_198183	FBG	Function	unknown
OG5_243481	transmembrane	emp24	protein	transport	domain	containing	1	Intracellular	trafficking,	secretion,	and	vesicular	transport	localization	|	establishment	of	localization	|	transport	GO:0051179	|	GO:0051234	|	GO:0006810	membrane	|	integral	to	membrane	|	intrinsic	to	membrane	|	membrane	part	GO:0016020	|	GO:0016021	|	GO:0031224	|	GO:0044425
OG5_130262	NADH	dehydrogenase	(Ubiquinone)	1	beta	subcomplex,	9	Energy	production	and	conversion
OG5_126728	solute	carrier	family	20	(phosphate	transporter),	member	1	Inorganic	ion	transport	and	metabolism	single-organism	transport	|	cellular	process	|	establishment	of	localization	|	anion	transport	|	single-organism	process	|	ion	transport	|	inorganic	anion	transport	|	localization	|	phosphate	ion	transport	|	transmembrane	transport	|	transport	|	single-organism	cellular
OG5_145703	G	protein-coupled	receptor	173	Signal	transduction	mechanisms	cellular	process	|	cell	surface	receptor	signaling	pathway	|	response	to	stimulus	|	G-protein	coupled	receptor	signaling	pathway	|	regulation	of	biological	process	|	regulation	of	cellular	process	|	single-organism	process	|	signal	transduction	|	biological	regulation	|	signaling	|	single	organism
OG5_128111	charged	multivesicular	body	protein	2A	Intracellular	trafficking,	secretion,	and	vesicular	transport	establishment	of	localization	|	macromolecule	localization	|	organic	substance	transport	|	protein	localization	|	establishment	of	protein	localization	|	protein	transport	|	localization	|	transport	GO:0051234	|	GO:0033036	|	GO:0071702	|	GO:0008104	|	GO:0045184	|	GO:0015031	|	GO:0051179
OG5_209903	Serpentine	type	7TM	GPCR	chemoreceptor	Srsx	Signal	transduction	mechanisms	cell	surface	receptor	signaling	pathway	|	regulation	of	primary	metabolic	process	|	response	to	stimulus	|	negative	regulation	of	nucleobase-containing	compound	metabolic	process	|	negative	regulation	of	metabolic	process	|	single-organism	process	|	system	process	|	multicellular	organismal	process	|
OG5_248567	peptide	YY	Function	unknown	extracellular	region	GO:0005576
OG5_161267	multiciliate	cell	differentiation	1	Signal	transduction	mechanisms	regulation	of	primary	metabolic	process	|	regulation	of	nucleobase-containing	compound	metabolic	process	|	regulation	of	DNA	replication	|	regulation	of	DNA	metabolic	process	|	regulation	of	biosynthetic	process	|	regulation	of	cellular	macromolecule	biosynthetic	process	|	regulation	of	biological	process	|	regulation
OG5_129371	Acyl-CoA	thioesterase	9	Lipid	transport	and	metabolism
OG5_128724	endoplasmic	reticulum	metallopeptidase	1	Posttranslational	modification,	protein	turnover,	chaperones	proteolysis	|	primary	metabolic	process	|	macromolecule	metabolic	process	|	organic	substance	metabolic	process	|	metabolic	process	|	protein	metabolic	process	GO:0006508	|	GO:0044238	|	GO:0043170	|	GO:0071704	|	GO:0008152	|	GO:0019538	hydrolase	activity	|	catalytic	activity	|	peptidase	activity
OG5_130197	COP9	constitutive	photomorphogenic	homolog	subunit	6	(Arabidopsis)	Posttranslational	modification,	protein	turnover,	chaperones	|	Signal	transduction	mechanisms	dorsal/ventral	pattern	formation	|	brain	development	|	system	development	|	single-organism	process	|	multicellular	organismal	process	|	developmental	process	|	central	nervous	system	morphogenesis	|	single-multicellular	organism	process	|	single-organism	developmental	process	|
OG5_194615	tripartite	motif	containing	69	Posttranslational	modification,	protein	turnover,	chaperones	cell	part	|	intracellular	|	cell	GO:0044464	|	GO:0005622	|	GO:0005623	cation	binding	|	binding	|	transition	metal	ion	binding	|	metal	ion	binding	|	ion	binding	|	zinc	ion	binding	GO:0043169	|	GO:0005488	|	GO:0046914	|	GO:0046872	|	GO:0043167
OG5_139179	cadherin-related	family	member	1	Intracellular	trafficking,	secretion,	and	vesicular	transport	cellular	process	|	biological	adhesion	|	cell	adhesion	|	single-organism	process	|	cell-cell	adhesion	|	single-organism	cellular	process	|	homophilic	cell	adhesion	GO:0009987	|	GO:0022610	|	GO:0007155	|	GO:0044699	|	GO:0016337	|	GO:0044763	|	GO:0007156	membrane	|	integral	to
OG5_135991	Rab9	effector	protein	with	kelch	motifs	Function	unknown
OG5_139643	protein	tyrosine	phosphatase,	non-receptor	type	Signal	transduction	mechanisms	phosphorus	metabolic	process	|	cellular	process	|	phosphate-containing	compound	metabolic	process	|	primary	metabolic	process	|	macromolecule	metabolic	process	|	protein	modification	process	|	cellular	protein	modification	process	|	macromolecule	modification	|	peptidyl-tyrosine	dephosphorylation	|	cellular	metabolic	process	|	organic	substance
OG5_145570	family	with	sequence	similarity	196,	member	A	Function	unknown
OG5_138049	SRY	(sex	determining	region	Y)-box	13	Transcription
OG5_130897	Suppression	of	tumorigenicity	5	Signal	transduction	mechanisms	cell	part	|	intracellular	|	cell	GO:0044464	|	GO:0005622	|	GO:0005623	cation	binding	|	binding	|	transition	metal	ion	binding	|	metal	ion	binding	|	ion	binding	|	zinc	ion	binding	GO:0043169	|	GO:0005488	|	GO:0046914	|	GO:0046872	|	GO:0043167	|	GO:0008270
OG5_126873	6-phosphofructo-2-kinase	fructose-2,6-biphosphatase	4	Carbohydrate	transport	and	metabolism	cellular	process	|	organophosphate	metabolic	process	|	phosphorylation	|	carbohydrate	derivative	metabolic	process	|	primary	metabolic	process	|	phosphate-containing	compound	metabolic	process	|	cellular	metabolic	process	|	fructose	metabolic	process	|	carbohydrate	phosphorylation	|	cellular	carbohydrate	metabolic	process	|	carbohydrate	metabolic	process
OG5_130512	DTW	domain	containing	1	Function	unknown
OG5_197989	caspase	8,	apoptosis-related	cysteine	peptidase	Cell	cycle	control,	cell	division,	chromosome	partitioning	single-organism	cellular	process	|	cellular	process	|	proteolysis	|	regulation	of	apoptotic	process	|	primary	metabolic	process	|	macromolecule	metabolic	process	|	regulation	of	cell	death	|	regulation	of	biological	process	|	regulation	of	cellular	process	|
OG5_142071	leucine	rich	repeat	containing	52	Signal	transduction	mechanisms
OG5_146282	SHC	SH2-domain	binding	protein	1	Signal	transduction	mechanisms
OG5_130040	minichromosome	maintenance	complex	component	9	Replication,	recombination	and	repair	single-organism	cellular	process	|	DNA	recombination	|	response	to	stress	|	response	to	stimulus	|	nitrogen	compound	metabolic	process	|	single-organism	process	|	response	to	DNA	damage	stimulus	|	organic	substance	metabolic	process	|	cellular	macromolecule	biosynthetic	process	|	metabolic
OG5_129056	interferon	Function	unknown	defense	response	to	bacterium	|	response	to	stress	|	regulation	of	defense	response	to	virus	|	response	to	stimulus	|	regulation	of	defense	response	|	regulation	of	programmed	cell	death	|	response	to	chemical	stimulus	|	regulation	of	response	to	biotic	stimulus	|	regulation	of	immune
OG5_134441	Mitochondrial	ribosomal	protein	L48	Translation,	ribosomal	structure	and	biogenesis	non-membrane-bounded	organelle	|	organelle	part	|	ribosome	|	intracellular	|	organellar	ribosome	|	macromolecular	complex	|	cell	part	|	intracellular	part	|	organelle	lumen	|	intracellular	organelle	part	|	intracellular	organelle	lumen	|	cell	|	membrane-enclosed	lumen	|	mitochondrial	matrix
OG5_196390	CD20-like	family	Function	unknown	membrane	|	integral	to	membrane	|	intrinsic	to	membrane	|	membrane	part	GO:0016020	|	GO:0016021	|	GO:0031224	|	GO:0044425
OG5_157264	RING	finger	protein	Posttranslational	modification,	protein	turnover,	chaperones	cation	binding	|	binding	|	transition	metal	ion	binding	|	metal	ion	binding	|	ion	binding	|	zinc	ion	binding	GO:0043169	|	GO:0005488	|	GO:0046914	|	GO:0046872	|	GO:0043167	|	GO:0008270
OG5_129827	RAN	binding	protein	3	Intracellular	trafficking,	secretion,	and	vesicular	transport	cellular	process	|	establishment	of	localization	|	intracellular	transport	|	single-organism	process	|	establishment	of	localization	in	cell	|	cellular	localization	|	localization	|	transport	|	single-organism	cellular	process	GO:0009987	|	GO:0051234	|	GO:0046907	|	GO:0044699	|	GO:0051649	|
OG5_209817	TGF-beta	propeptide	Signal	transduction	mechanisms	regulation	of	transcription	from	RNA	polymerase	II	promoter	|	determination	of	bilateral	symmetry	|	multicellular	organismal	process	|	cellular	process	|	negative	regulation	of	cell	differentiation	|	regulation	of	biological	process	|	cellular	component	biogenesis	|	negative	regulation	of	cellular	process	|	organ	morphogenesis
OG5_130407	zinc	finger,	DHHC-type	containing	16	Function	unknown	cation	binding	|	binding	|	transition	metal	ion	binding	|	metal	ion	binding	|	ion	binding	|	zinc	ion	binding	GO:0043169	|	GO:0005488	|	GO:0046914	|	GO:0046872	|	GO:0043167	|	GO:0008270
OG5_229966	zinc	activated	ligand-gated	ion	channel	Inorganic	ion	transport	and	metabolism	single-organism	transport	|	cellular	process	|	establishment	of	localization	|	single-organism	process	|	ion	transport	|	ion	transmembrane	transport	|	localization	|	transmembrane	transport	|	transport	|	single-organism	cellular	process	GO:0044765	|	GO:0009987	|	GO:0051234	|	GO:0044699	|	GO:0006811
OG5_231826	synaptotagmin	I	Intracellular	trafficking,	secretion,	and	vesicular	transport	|	Signal	transduction	mechanisms	localization	|	establishment	of	localization	|	transport	GO:0051179	|	GO:0051234	|	GO:0006810	membrane	|	intracellular	|	synapse	|	membrane-bounded	vesicle	|	clathrin-coated	vesicle	|	intracellular	part	|	cell	part	|	cytoplasm	|	cytoplasmic	membrane-bounded	vesicle	|	intracellular
OG5_145772	relaxin	3	Posttranslational	modification,	protein	turnover,	chaperones	extracellular	region	GO:0005576
OG5_140852	Ankyrin	repeat	and	SOCS	box	containing	Function	unknown	cell	surface	receptor	signaling	pathway	|	regulation	of	transcription	from	RNA	polymerase	II	promoter	|	positive	regulation	of	transcription,	DNA-dependent	|	regulation	of	primary	metabolic	process	|	response	to	stimulus	|	macromolecule	modification	|	regulation	of	biosynthetic	process	|	positive	regulation
OG5_126900	ribosomal	protein	L17	Translation,	ribosomal	structure	and	biogenesis	cellular	biosynthetic	process	|	cellular	process	|	translation	|	primary	metabolic	process	|	macromolecule	metabolic	process	|	cellular	metabolic	process	|	biosynthetic	process	|	macromolecule	biosynthetic	process	|	gene	expression	|	organic	substance	metabolic	process	|	cellular	macromolecule	biosynthetic	process	|
OG5_134108	chromosome	19	open	reading	frame	54	Function	unknown
OG5_133236	zinc	finger,	FYVE	domain	containing	28	Function	unknown	regulation	of	transferase	activity	|	regulation	of	cellular	protein	metabolic	process	|	regulation	of	primary	metabolic	process	|	negative	regulation	of	molecular	function	|	negative	regulation	of	ERBB	signaling	pathway	|	negative	regulation	of	metabolic	process	|	regulation	of	epidermal	growth
OG5_141949	zinc	finger	and	AT	hook	domain	containing	Transcription	cation	binding	|	heterocyclic	compound	binding	|	binding	|	transition	metal	ion	binding	|	organic	cyclic	compound	binding	|	metal	ion	binding	|	ion	binding	|	nucleic	acid	binding	|	zinc	ion	binding	GO:0043169	|	GO:1901363	|	GO:0005488	|	GO:0046914	|
OG5_145529	family	with	sequence	similarity	222,	member	A	Function	unknown
OG5_126975	kinesin	family	member	C1	Cytoskeleton	cellular	process	|	microtubule-based	process	|	microtubule-based	movement	|	cellular	component	movement	|	single-organism	process	|	metabolic	process	|	single-organism	cellular	process	GO:0009987	|	GO:0007017	|	GO:0007018	|	GO:0006928	|	GO:0044699	|	GO:0008152	|	GO:0044763	cytoskeletal	part	|	intracellular	|	microtubule	associated	complex	|
OG5_131320	Catalyzes	the	oxidation	of	uric	acid	to	5-	hydroxyisourate,	which	is	further	processed	to	form	(S)-allantoin	(By	similarity)	Secondary	metabolites	biosynthesis,	transport	and	catabolism	organic	acid	metabolic	process	|	organonitrogen	compound	catabolic	process	|	aromatic	compound	catabolic	process	|	nitrogen	compound	metabolic	process	|	single-organism	catabolic	process	|	organic
OG5_127662	aspartyl-tRNA	synthetase	2,	mitochondrial	Translation,	ribosomal	structure	and	biogenesis	organic	acid	metabolic	process	|	nitrogen	compound	metabolic	process	|	cellular	amino	acid	metabolic	process	|	organic	substance	metabolic	process	|	cellular	macromolecule	biosynthetic	process	|	single-organism	metabolic	process	|	metabolic	process	|	cellular	macromolecule	metabolic	process	|	cellular	process
OG5_133150	coiled-coil	domain	containing	59	Transcription
OG5_128797	Tetratricopeptide	repeat	domain	4	Posttranslational	modification,	protein	turnover,	chaperones
OG5_134486	bladder	cancer	associated	protein	Function	unknown	membrane	|	integral	to	membrane	|	intrinsic	to	membrane	|	membrane	part	GO:0016020	|	GO:0016021	|	GO:0031224	|	GO:0044425
OG5_166144	Trace	amine	associated	receptor	Signal	transduction	mechanisms	cellular	process	|	cell	surface	receptor	signaling	pathway	|	response	to	stimulus	|	G-protein	coupled	receptor	signaling	pathway	|	regulation	of	biological	process	|	regulation	of	cellular	process	|	single-organism	process	|	signal	transduction	|	biological	regulation	|	signaling	|	single	organism
OG5_132358	apoptosis-inducing	factor,	mitochondrion-associated,	1	Signal	transduction	mechanisms	cellular	homeostasis	|	cellular	process	|	oxidation-reduction	process	|	regulation	of	biological	quality	|	regulation	of	biological	process	|	regulation	of	cellular	process	|	single-organism	process	|	biological	regulation	|	cell	redox	homeostasis	|	single-organism	metabolic	process	|	homeostatic	process	|	metabolic
OG5_127577	ubiquitin	fusion	degradation	1	like	(yeast)	Posttranslational	modification,	protein	turnover,	chaperones	response	to	stimulus	|	modification-dependent	macromolecule	catabolic	process	|	organic	substance	metabolic	process	|	response	to	chemical	stimulus	|	metabolic	process	|	macromolecule	catabolic	process	|	cellular	macromolecule	metabolic	process	|	cellular	process	|	primary	metabolic	process	|
OG5_131582	dual	specificity	phosphatase	19	Defense	mechanisms	phosphorus	metabolic	process	|	cellular	process	|	phosphate-containing	compound	metabolic	process	|	primary	metabolic	process	|	macromolecule	metabolic	process	|	protein	modification	process	|	cellular	protein	modification	process	|	macromolecule	modification	|	cellular	metabolic	process	|	organic	substance	metabolic	process	|	dephosphorylation	|
OG5_132392	baculoviral	IAP	repeat	containing	3	Cell	cycle	control,	cell	division,	chromosome	partitioning	regulation	of	apoptotic	process	|	regulation	of	cell	death	|	regulation	of	biological	process	|	regulation	of	cellular	process	|	biological	regulation	|	regulation	of	programmed	cell	death	GO:0042981	|	GO:0010941	|	GO:0050789	|	GO:0050794	|	GO:0065007
OG5_248622	Zinc	finger,	C2H2	type	Transcription	cation	binding	|	heterocyclic	compound	binding	|	binding	|	transition	metal	ion	binding	|	organic	cyclic	compound	binding	|	metal	ion	binding	|	ion	binding	|	nucleic	acid	binding	|	zinc	ion	binding	GO:0043169	|	GO:1901363	|	GO:0005488	|	GO:0046914	|	GO:0097159	|	GO:0046872
OG5_135627	gametocyte	specific	factor	1	Function	unknown
OG5_146978	B-cell	CLL	lymphoma	7B	Function	unknown
OG5_132901	phosphatidylinositol	glycan	anchor	biosynthesis,	class	H	Posttranslational	modification,	protein	turnover,	chaperones	|	Cell	wall/membrane/envelope	biogenesis	metabolic	process	GO:0008152	transferase	activity,	transferring	glycosyl	groups	|	transferase	activity	|	catalytic	activity	|	UDP-glycosyltransferase	activity	|	transferase	activity,	transferring	hexosyl	groups	|	phosphatidylinositol	N-acetylglucosaminyltransferase	activity	|	acetylglucosaminyltransferase	activity	GO:0016757	|	GO:0016740	|
OG5_130416	leucine	rich	repeat	containing	48	Signal	transduction	mechanisms
OG5_131014	canopy	3	homolog	(zebrafish)	Function	unknown	immune	response	|	response	to	stress	|	response	to	stimulus	|	innate	immune	response	|	immune	system	process	|	defense	response	GO:0006955	|	GO:0006950	|	GO:0050896	|	GO:0045087	|	GO:0002376	|	GO:0006952	intracellular	|	cell	part	|	intracellular	part	|	cytoplasm	|	endoplasmic
OG5_138718	gypsy	retrotransposon	integrase	1	Function	unknown	cellular	process	|	primary	metabolic	process	|	cellular	aromatic	compound	metabolic	process	|	cellular	metabolic	process	|	macromolecule	metabolic	process	|	DNA	metabolic	process	|	DNA	integration	|	nitrogen	compound	metabolic	process	|	cellular	nitrogen	compound	metabolic	process	|	nucleic	acid	metabolic	process
OG5_140148	Rho	GTPase	activating	protein	27	Signal	transduction	mechanisms	regulation	of	GTP	catabolic	process	|	regulation	of	primary	metabolic	process	|	positive	regulation	of	hydrolase	activity	|	response	to	stimulus	|	single-organism	process	|	regulation	of	hydrolase	activity	|	regulation	of	phosphate	metabolic	process	|	regulation	of	molecular	function	|
OG5_135643	LIM	domain	only	4	Transcription	cation	binding	|	binding	|	transition	metal	ion	binding	|	metal	ion	binding	|	ion	binding	|	zinc	ion	binding	GO:0043169	|	GO:0005488	|	GO:0046914	|	GO:0046872	|	GO:0043167	|	GO:0008270
OG5_141897	BTB	POZ	domain-containing	protein	Function	unknown	cellular	component	assembly	|	protein	complex	biogenesis	|	cellular	component	organization	|	macromolecular	complex	subunit	organization	|	protein	complex	assembly	|	cellular	component	biogenesis	|	cellular	component	organization	or	biogenesis	|	protein	homooligomerization	|	macromolecular	complex	assembly	|	protein	oligomerization	|	protein	complex
OG5_134318	matrix	metallopeptidase	2	(gelatinase	A,	72kDa	gelatinase,	72kDa	type	IV	collagenase)	Extracellular	structures	|	Posttranslational	modification,	protein	turnover,	chaperones	proteolysis	|	primary	metabolic	process	|	macromolecule	metabolic	process	|	organic	substance	metabolic	process	|	metabolic	process	|	protein	metabolic	process	GO:0006508	|	GO:0044238	|	GO:0043170	|	GO:0071704	|	GO:0008152
OG5_130764	adenylate	kinase	7	Nucleotide	transport	and	metabolism	cellular	process	|	organophosphate	metabolic	process	|	phosphorylation	|	phosphate-containing	compound	metabolic	process	|	primary	metabolic	process	|	cellular	aromatic	compound	metabolic	process	|	cellular	metabolic	process	|	nucleotide	phosphorylation	|	nitrogen	compound	metabolic	process	|	cellular	nitrogen	compound	metabolic	process	|
OG5_150423	NHS-like	2	Posttranslational	modification,	protein	turnover,	chaperones
OG5_145194	fibulin	5	Signal	transduction	mechanisms	response	to	stress	|	response	to	stimulus	|	single-organism	process	|	multicellular	organismal	process	|	response	to	wounding	|	hemostasis	|	cellular	process	|	regulation	of	biological	process	|	single-multicellular	organism	process	|	biological	regulation	|	signaling	|	single	organism	signaling	|	cellular	response
OG5_133927	Ste20-related	kinase	adaptor	alpha	Signal	transduction	mechanisms	phosphorus	metabolic	process	|	cellular	process	|	phosphorylation	|	phosphate-containing	compound	metabolic	process	|	primary	metabolic	process	|	macromolecule	metabolic	process	|	protein	modification	process	|	cellular	protein	modification	process	|	macromolecule	modification	|	cellular	metabolic	process	|	organic	substance	metabolic	process
OG5_157756	PAS	fold	Transcription	regulation	of	transcription	from	RNA	polymerase	II	promoter	|	positive	regulation	of	transcription,	DNA-dependent	|	regulation	of	primary	metabolic	process	|	response	to	stimulus	|	regulation	of	biosynthetic	process	|	nitrogen	compound	metabolic	process	|	positive	regulation	of	RNA	metabolic	process	|	single-organism	process	|	aromatic
OG5_148001	family	with	sequence	similarity	174,	member	B	Function	unknown	membrane	|	integral	to	membrane	|	intrinsic	to	membrane	|	membrane	part	GO:0016020	|	GO:0016021	|	GO:0031224	|	GO:0044425
OG5_145368	clathrin	heavy	chain	linker	domain	containing	1	Intracellular	trafficking,	secretion,	and	vesicular	transport
OG5_143729	C1q	and	tumor	necrosis	factor	related	protein	2	Extracellular	structures	collagen	|	proteinaceous	extracellular	matrix	|	extracellular	matrix	part	|	extracellular	matrix	|	extracellular	region	|	extracellular	region	part	GO:0005581	|	GO:0005578	|	GO:0044420	|	GO:0031012	|	GO:0005576	|	GO:0044421
OG5_181938	CD20-like	family	Function	unknown	membrane	|	integral	to	membrane	|	intrinsic	to	membrane	|	membrane	part	GO:0016020	|	GO:0016021	|	GO:0031224	|	GO:0044425
OG5_127284	Promotes	mitochondrial	protein	synthesis.	May	act	as	a	fidelity	factor	of	the	translation	reaction,	by	catalyzing	a	one-	codon	backward	translocation	of	tRNAs	on	improperly	translocated	ribosomes.	Binds	to	mitochondrial	ribosomes	in	a	GTP-dependent	manner	(By	similarity)	Translation,	ribosomal	structure	and	biogenesis	regulation	of	cellular	protein	metabolic	process	|
OG5_137546	Calsequestrin	is	a	high-capacity,	moderate	affinity,	calcium-binding	protein	and	thus	acts	as	an	internal	calcium	store	in	muscle.	The	release	of	calcium	bound	to	calsequestrin	through	a	calcium	release	channel	triggers	muscle	contraction	(By	similarity)	Posttranslational	modification,	protein	turnover,	chaperones	cation	binding	|	heterocyclic	compound	binding	|	binding	|
OG5_172198	Interferon	regulatory	factor	transcription	factor	Function	unknown	regulation	of	primary	metabolic	process	|	regulation	of	nucleobase-containing	compound	metabolic	process	|	regulation	of	biosynthetic	process	|	regulation	of	gene	expression	|	regulation	of	cellular	macromolecule	biosynthetic	process	|	regulation	of	biological	process	|	regulation	of	cellular	process	|	regulation	of
OG5_126813	serine	threonine-protein	phosphatase	2A	56	kDa	regulatory	subunit	gamma	isoform-like	Signal	transduction	mechanisms	cellular	process	|	response	to	stimulus	|	regulation	of	biological	process	|	regulation	of	cellular	process	|	regulation	of	catalytic	activity	|	signal	transduction	|	single-organism	process	|	biological	regulation	|	signaling	|	regulation	of	molecular
OG5_165815	Pfam:efhand_2	Cytoskeleton	|	Cell	motility	|	Signal	transduction	mechanisms	membrane	|	cell	part	|	plasma	membrane	|	cell	periphery	|	cell	GO:0016020	|	GO:0044464	|	GO:0005886	|	GO:0071944	|	GO:0005623	cation	binding	|	binding	|	transition	metal	ion	binding	|	metal	ion	binding	|	ion	binding	|	calcium	ion
OG5_129447	breast	carcinoma	amplified	sequence	2	RNA	processing	and	modification	mRNA	metabolic	process	|	cellular	process	|	mRNA	processing	|	primary	metabolic	process	|	cellular	aromatic	compound	metabolic	process	|	cellular	metabolic	process	|	macromolecule	metabolic	process	|	RNA	processing	|	gene	expression	|	nitrogen	compound	metabolic	process	|	cellular
OG5_178881	phosphoribosyl	pyrophosphate	synthetase-associated	protein	1	Nucleotide	transport	and	metabolism	|	Amino	acid	transport	and	metabolism	organophosphate	biosynthetic	process	|	nitrogen	compound	metabolic	process	|	aromatic	compound	biosynthetic	process	|	nucleotide	metabolic	process	|	organic	substance	metabolic	process	|	single-organism	metabolic	process	|	metabolic	process	|	nucleoside	phosphate	metabolic	process
OG5_130357	MCF.2	cell	line	derived	transforming	sequence	Signal	transduction	mechanisms	response	to	stimulus	|	single-organism	process	|	regulation	of	molecular	function	|	cellular	process	|	regulation	of	biological	process	|	regulation	of	signaling	|	biological	regulation	|	signaling	|	single	organism	signaling	|	cellular	response	to	stimulus	|	regulation	of
OG5_138171	TPR	Function	unknown
OG5_146399	CDC42	small	effector	1	Cytoskeleton	regulation	of	cell	shape	|	regulation	of	biological	quality	|	regulation	of	biological	process	|	regulation	of	cellular	process	|	regulation	of	cell	morphogenesis	|	biological	regulation	|	regulation	of	anatomical	structure	morphogenesis	|	regulation	of	cellular	component	organization	|	regulation	of	developmental	process
OG5_131322	SAM	domain	(Sterile	alpha	motif)	Signal	transduction	mechanisms
OG5_130959	nucleic	acid	binding	protein	Function	unknown	DNA	recombination	|	response	to	stress	|	response	to	stimulus	|	nitrogen	compound	metabolic	process	|	single-organism	process	|	response	to	DNA	damage	stimulus	|	organic	substance	metabolic	process	|	metabolic	process	|	cellular	macromolecule	metabolic	process	|	cellular	process	|	primary	metabolic
OG5_150038	LYR	motif	containing	9	Function	unknown
OG5_127982	dual	specificity	phosphatase	12	Defense	mechanisms	regulation	of	transferase	activity	|	regulation	of	primary	metabolic	process	|	macromolecule	modification	|	positive	regulation	of	kinase	activity	|	regulation	of	phosphate	metabolic	process	|	organic	substance	metabolic	process	|	dephosphorylation	|	metabolic	process	|	regulation	of	molecular	function	|	cellular	macromolecule
OG5_134364	orthopedia	homeobox	Transcription	nitrogen	compound	metabolic	process	|	multicellular	organismal	process	|	cellular	macromolecule	biosynthetic	process	|	metabolic	process	|	cellular	macromolecule	metabolic	process	|	single-organism	reproductive	behavior	|	cellular	process	|	neuron	differentiation	|	behavior	|	regulation	of	biological	process	|	central	nervous	system	neuron	differentiation	|	diencephalon
OG5_143313	NDRG	family	member	4	Function	unknown	cardiac	muscle	tissue	growth	|	muscle	cell	proliferation	|	system	development	|	embryonic	organ	morphogenesis	|	single-organism	process	|	multicellular	organismal	process	|	determination	of	bilateral	symmetry	|	cardiac	muscle	tissue	development	|	heart	looping	|	developmental	process	|	determination	of	heart	left/right
OG5_188136	FOS-like	antigen	1	Transcription	regulation	of	primary	metabolic	process	|	regulation	of	nucleobase-containing	compound	metabolic	process	|	regulation	of	biosynthetic	process	|	regulation	of	gene	expression	|	regulation	of	cellular	macromolecule	biosynthetic	process	|	regulation	of	biological	process	|	regulation	of	cellular	process	|	regulation	of	RNA	metabolic	process
OG5_129465	glycogenin	1	Carbohydrate	transport	and	metabolism	metabolic	process	GO:0008152	transferase	activity,	transferring	glycosyl	groups	|	catalytic	activity	|	transferase	activity	GO:0016757	|	GO:0003824	|	GO:0016740
OG5_136210	phytanoyl-CoA	2-hydroxylase	Lipid	transport	and	metabolism
OG5_132603	Lectin	C-type	domain	Defense	mechanisms	|	Signal	transduction	mechanisms	carbohydrate	binding	|	binding	GO:0030246	|	GO:0005488
OG5_142961	ribosomal	protein	S19	binding	protein	1	Translation,	ribosomal	structure	and	biogenesis
OG5_229898	IGv	Function	unknown	membrane	|	integral	to	membrane	|	intrinsic	to	membrane	|	membrane	part	GO:0016020	|	GO:0016021	|	GO:0031224	|	GO:0044425
OG5_126838	ceramide	synthase	5	Intracellular	trafficking,	secretion,	and	vesicular	transport	regulation	of	primary	metabolic	process	|	regulation	of	nucleobase-containing	compound	metabolic	process	|	regulation	of	biosynthetic	process	|	regulation	of	gene	expression	|	regulation	of	cellular	macromolecule	biosynthetic	process	|	regulation	of	biological	process	|	regulation	of	cellular	process	|
OG5_143017	UDP-Gal	betaGlcNAc	beta	1,4-	galactosyltransferase,	polypeptide	4	Carbohydrate	transport	and	metabolism	carbohydrate	metabolic	process	|	organic	substance	metabolic	process	|	primary	metabolic	process	|	metabolic	process	GO:0005975	|	GO:0071704	|	GO:0044238	|	GO:0008152	transferase	activity,	transferring	glycosyl	groups	|	catalytic	activity	|	transferase	activity	GO:0016757	|	GO:0003824	|	GO:0016740
OG5_136275	dickkopf	3	homolog	(Xenopus	laevis)	Signal	transduction	mechanisms	regulation	of	protein	stability	|	single-organism	process	|	multicellular	organismal	process	|	negative	regulation	of	cell	communication	|	developmental	process	|	regulation	of	biological	process	|	regulation	of	signaling	|	negative	regulation	of	biological	process	|	single-multicellular	organism	process	|	biological
OG5_129523	adenylate	kinase	3	Nucleotide	transport	and	metabolism	cellular	process	|	organophosphate	metabolic	process	|	phosphorylation	|	phosphate-containing	compound	metabolic	process	|	primary	metabolic	process	|	cellular	aromatic	compound	metabolic	process	|	cellular	metabolic	process	|	nucleotide	phosphorylation	|	nitrogen	compound	metabolic	process	|	cellular	nitrogen	compound	metabolic	process	|
OG5_143390	synaptotagmin-like	1	Intracellular	trafficking,	secretion,	and	vesicular	transport	|	Signal	transduction	mechanisms	cellular	process	|	cellular	protein	localization	|	establishment	of	localization	|	cellular	macromolecule	localization	|	intracellular	protein	transport	|	intracellular	transport	|	single-organism	process	|	macromolecule	localization	|	establishment	of	localization	in	cell	|	organic	substance	transport
OG5_140338	Ligand	for	members	of	the	frizzled	family	of	seven	transmembrane	receptors	(By	similarity)	Signal	transduction	mechanisms	cell	surface	receptor	signaling	pathway	|	pharyngeal	system	development	|	response	to	stimulus	|	cell	differentiation	|	system	development	|	single-organism	process	|	embryonic	organ	morphogenesis	|	multicellular	organismal	process	|	neurogenesis	|
OG5_127600	replication	factor	C	(activator	1)	2	Replication,	recombination	and	repair	cellular	process	|	primary	metabolic	process	|	cellular	aromatic	compound	metabolic	process	|	macromolecule	metabolic	process	|	biosynthetic	process	|	cellular	metabolic	process	|	macromolecule	biosynthetic	process	|	DNA	metabolic	process	|	nitrogen	compound	metabolic	process	|	cellular	nitrogen
OG5_138773	chloride	channel,	voltage-sensitive	6	Inorganic	ion	transport	and	metabolism	single-organism	transport	|	single-organism	process	|	ion	transmembrane	transport	|	transport	|	cellular	process	|	anion	transport	|	regulation	of	transmembrane	transport	|	regulation	of	biological	process	|	regulation	of	localization	|	biological	regulation	|	regulation	of	transport	|	regulation
OG5_150900	interferon	regulatory	factor	3	Posttranslational	modification,	protein	turnover,	chaperones	regulation	of	primary	metabolic	process	|	regulation	of	nucleobase-containing	compound	metabolic	process	|	regulation	of	biosynthetic	process	|	regulation	of	gene	expression	|	regulation	of	cellular	macromolecule	biosynthetic	process	|	regulation	of	biological	process	|	regulation	of	cellular	process	|
OG5_147661	complement	component	1,	r	subcomponent	Amino	acid	transport	and	metabolism	protein	activation	cascade	|	response	to	stimulus	|	positive	regulation	of	biological	process	|	single-organism	process	|	organic	substance	metabolic	process	|	activation	of	immune	response	|	metabolic	process	|	humoral	immune	response	|	primary	metabolic	process	|	regulation
OG5_142667	RAB27B,	member	RAS	oncogene	family	Intracellular	trafficking,	secretion,	and	vesicular	transport	response	to	stimulus	|	single-organism	process	|	organic	substance	transport	|	establishment	of	protein	localization	|	protein	transport	|	transport	|	cellular	process	|	small	GTPase	mediated	signal	transduction	|	regulation	of	biological	process	|	biological	regulation	|
OG5_154370	lysophosphatidic	acid	receptor	6	Signal	transduction	mechanisms	cell	surface	receptor	signaling	pathway	|	response	to	stimulus	|	system	development	|	blood	vessel	development	|	single-organism	process	|	multicellular	organismal	process	|	purinergic	receptor	signaling	pathway	|	developmental	process	|	cellular	process	|	anatomical	structure	formation	involved	in	morphogenesis	|
OG5_129314	protein	kinase	C,	epsilon	Signal	transduction	mechanisms	response	to	stimulus	|	macromolecule	modification	|	single-organism	process	|	organic	substance	metabolic	process	|	metabolic	process	|	cellular	macromolecule	metabolic	process	|	phosphorus	metabolic	process	|	cellular	process	|	primary	metabolic	process	|	cellular	metabolic	process	|	regulation	of	biological	process
OG5_175027	growth	arrest	and	DNA-damage-inducible,	gamma	Replication,	recombination	and	repair	response	to	stress	|	response	to	stimulus	|	regulation	of	biological	process	|	regulation	of	cellular	process	|	biological	regulation	|	regulation	of	cell	cycle	GO:0006950	|	GO:0050896	|	GO:0050789	|	GO:0050794	|	GO:0065007	|	GO:0051726	intracellular	|	nucleus	|
OG5_129061	epoxide	hydrolase	2,	cytoplasmic	Lipid	transport	and	metabolism	metabolic	process	GO:0008152	hydrolase	activity	|	catalytic	activity	GO:0016787	|	GO:0003824
OG5_129659	UBX	domain	protein	7	Posttranslational	modification,	protein	turnover,	chaperones
OG5_139386	Aldo/keto	reductase	family	Energy	production	and	conversion	oxidation-reduction	process	|	single-organism	metabolic	process	|	metabolic	process	GO:0055114	|	GO:0044710	|	GO:0008152	oxidoreductase	activity	|	catalytic	activity	GO:0016491	|	GO:0003824
OG5_133803	WD	repeat	domain	31	Signal	transduction	mechanisms
OG5_130060	RhoGAP	domain	Signal	transduction	mechanisms	regulation	of	transferase	activity	|	regulation	of	primary	metabolic	process	|	response	to	stimulus	|	single-organism	process	|	regulation	of	phosphate	metabolic	process	|	regulation	of	molecular	function	|	metabolic	process	|	phosphorus	metabolic	process	|	cellular	process	|	regulation	of	lipid	metabolic	process
OG5_229681	SPEG	complex	locus	Signal	transduction	mechanisms	phosphorus	metabolic	process	|	cellular	process	|	phosphorylation	|	phosphate-containing	compound	metabolic	process	|	primary	metabolic	process	|	macromolecule	metabolic	process	|	protein	modification	process	|	cellular	protein	modification	process	|	macromolecule	modification	|	cellular	metabolic	process	|	organic	substance	metabolic	process	|
OG5_248877	B-box	zinc	finger	Posttranslational	modification,	protein	turnover,	chaperones	cellular	process	|	response	to	stimulus	|	regulation	of	biological	process	|	regulation	of	cellular	process	|	intracellular	signal	transduction	|	signal	transduction	|	single-organism	process	|	biological	regulation	|	signaling	|	single	organism	signaling	|	cell	communication	|	cellular	response
OG5_198137	regulator	of	G-protein	signaling	14	Signal	transduction	mechanisms	response	to	stimulus	|	single-organism	process	|	regulation	of	molecular	function	|	negative	regulation	of	cell	communication	|	cellular	process	|	regulation	of	biological	process	|	regulation	of	signaling	|	negative	regulation	of	biological	process	|	negative	regulation	of	signal	transduction
OG5_132307	hydroxysteroid	(17-beta)	dehydrogenase	7	Secondary	metabolites	biosynthesis,	transport	and	catabolism	oxidation-reduction	process	|	single-organism	metabolic	process	|	metabolic	process	GO:0055114	|	GO:0044710	|	GO:0008152	oxidoreductase	activity	|	catalytic	activity	GO:0016491	|	GO:0003824
OG5_128587	KIN,	antigenic	determinant	of	recA	protein	homolog	(Mouse)	RNA	processing	and	modification
OG5_136353	ArfGAP	with	FG	repeats	1	Signal	transduction	mechanisms	regulation	of	GTP	catabolic	process	|	regulation	of	primary	metabolic	process	|	positive	regulation	of	hydrolase	activity	|	regulation	of	ARF	GTPase	activity	|	regulation	of	hydrolase	activity	|	regulation	of	phosphate	metabolic	process	|	regulation	of	molecular	function	|	regulation
OG5_135207	von	Willebrand	factor	A	domain	containing	5B1	Function	unknown
OG5_143278	pleiomorphic	adenoma	gene-like	2	Transcription	regulation	of	transcription	from	RNA	polymerase	II	promoter	|	regulation	of	primary	metabolic	process	|	regulation	of	biosynthetic	process	|	nitrogen	compound	metabolic	process	|	positive	regulation	of	biological	process	|	induction	of	apoptosis	|	aromatic	compound	biosynthetic	process	|	regulation	of	programmed	cell
OG5_132579	glucokinase	(hexokinase	4)	regulator	Function	unknown	carbohydrate	metabolic	process	|	organic	substance	metabolic	process	|	primary	metabolic	process	|	metabolic	process	GO:0005975	|	GO:0071704	|	GO:0044238	|	GO:0008152	carbohydrate	binding	|	binding	GO:0030246	|	GO:0005488
OG5_128180	chromosome	9	open	reading	frame	41	Carbohydrate	transport	and	metabolism
OG5_127206	ribosomal	protein	L6	Translation,	ribosomal	structure	and	biogenesis	single-organism	process	|	multicellular	organismal	process	|	organic	substance	metabolic	process	|	cellular	macromolecule	biosynthetic	process	|	metabolic	process	|	developmental	process	|	cellular	macromolecule	metabolic	process	|	cellular	process	|	primary	metabolic	process	|	cellular	metabolic	process	|	biosynthetic	process
OG5_133870	chromosome	11	open	reading	frame	30	Function	unknown	regulation	of	primary	metabolic	process	|	response	to	stress	|	response	to	stimulus	|	regulation	of	biosynthetic	process	|	nitrogen	compound	metabolic	process	|	single-organism	process	|	aromatic	compound	biosynthetic	process	|	response	to	DNA	damage	stimulus	|	organic	substance	metabolic
OG5_134745	migration	and	invasion	enhancer	1	Posttranslational	modification,	protein	turnover,	chaperones	cellular	homeostasis	|	cellular	process	|	regulation	of	biological	quality	|	regulation	of	biological	process	|	regulation	of	cellular	process	|	single-organism	process	|	biological	regulation	|	cell	redox	homeostasis	|	homeostatic	process	|	single-organism	cellular	process	GO:0019725	|
OG5_126610	ATPase,	aminophospholipid	transporter,	class	I,	type	8B,	member	2	Inorganic	ion	transport	and	metabolism	nitrogen	compound	metabolic	process	|	metabolic	process	|	nucleoside	monophosphate	catabolic	process	|	purine	ribonucleoside	triphosphate	metabolic	process	|	cellular	process	|	lipid	transport	|	nucleoside	catabolic	process	|	ribonucleoside	triphosphate	metabolic	process	|	catabolic
OG5_132810	nucleoporin	160kDa	Intracellular	trafficking,	secretion,	and	vesicular	transport	|	Nuclear	structure
OG5_143552	BRI3	binding	protein	Intracellular	trafficking,	secretion,	and	vesicular	transport
OG5_166139	7	transmembrane	receptor	(rhodopsin	family)	Function	unknown	cellular	process	|	cell	surface	receptor	signaling	pathway	|	response	to	stimulus	|	purinergic	nucleotide	receptor	signaling	pathway	|	G-protein	coupled	receptor	signaling	pathway	|	G-protein	coupled	purinergic	receptor	signaling	pathway	|	regulation	of	biological	process	|	regulation	of	cellular	process	|
OG5_145595	neurotrophin	3	Signal	transduction	mechanisms	multicellular	organismal	development	|	regulation	of	cell	death	|	system	development	|	regulation	of	biological	process	|	peripheral	nervous	system	development	|	single-multicellular	organism	process	|	regulation	of	cellular	process	|	multicellular	organismal	process	|	biological	regulation	|	negative	regulation	of	cellular	process	|
OG5_142916	oxytocin	receptor	Signal	transduction	mechanisms	cellular	process	|	cell	surface	receptor	signaling	pathway	|	response	to	stimulus	|	G-protein	coupled	receptor	signaling	pathway	|	regulation	of	biological	process	|	regulation	of	cellular	process	|	single-organism	process	|	signal	transduction	|	biological	regulation	|	signaling	|	single	organism	signaling	|
OG5_145601	microfibrillar-associated	protein	2	Posttranslational	modification,	protein	turnover,	chaperones	system	development	|	blood	vessel	development	|	embryonic	organ	morphogenesis	|	single-organism	process	|	multicellular	organismal	process	|	developmental	process	|	sensory	organ	development	|	eye	development	|	eye	morphogenesis	|	embryonic	morphogenesis	|	embryonic	organ	development	|	single-multicellular	organism	process
OG5_197981	NA	Function	unknown	single-organism	transport	|	primary	metabolic	process	|	macromolecule	metabolic	process	|	establishment	of	localization	|	lipid	localization	|	lipid	transport	|	single-organism	process	|	macromolecule	localization	|	organic	substance	metabolic	process	|	lipoprotein	metabolic	process	|	metabolic	process	|	organic	substance	transport	|	localization	|	protein
OG5_248765	FH	Transcription	regulation	of	primary	metabolic	process	|	regulation	of	nucleobase-containing	compound	metabolic	process	|	regulation	of	biosynthetic	process	|	regulation	of	gene	expression	|	regulation	of	cellular	macromolecule	biosynthetic	process	|	regulation	of	biological	process	|	regulation	of	cellular	process	|	regulation	of	RNA	metabolic	process	|	regulation
OG5_127597	Adds	a	myristoyl	group	to	the	N-terminal	glycine	residue	of	certain	cellular	proteins	(By	similarity)	Lipid	transport	and	metabolism	macromolecule	modification	|	organic	substance	metabolic	process	|	cellular	macromolecule	biosynthetic	process	|	metabolic	process	|	cellular	macromolecule	metabolic	process	|	cellular	process	|	primary	metabolic	process	|	cellular	metabolic
OG5_177842	regulator	of	G-protein	signaling	Signal	transduction	mechanisms	regulation	of	GTP	catabolic	process	|	regulation	of	primary	metabolic	process	|	positive	regulation	of	hydrolase	activity	|	regulation	of	hydrolase	activity	|	regulation	of	phosphate	metabolic	process	|	regulation	of	molecular	function	|	negative	regulation	of	cell	communication	|	regulation	of
OG5_128003	GPN-loop	GTPase	3	Transcription	purine	ribonucleoside	triphosphate	binding	|	heterocyclic	compound	binding	|	guanyl	nucleotide	binding	|	GTP	binding	|	small	molecule	binding	|	ribonucleotide	binding	|	nucleoside	phosphate	binding	|	purine	nucleotide	binding	|	nucleoside	binding	|	binding	|	anion	binding	|	organic	cyclic	compound	binding	|	ribonucleoside
OG5_179842	Sugar	(and	other)	transporter	Inorganic	ion	transport	and	metabolism	single-organism	transport	|	cellular	process	|	establishment	of	localization	|	single-organism	process	|	ion	transport	|	ion	transmembrane	transport	|	localization	|	transmembrane	transport	|	transport	|	single-organism	cellular	process	GO:0044765	|	GO:0009987	|	GO:0051234	|	GO:0044699	|	GO:0006811	|
OG5_127979	minichromosome	maintenance	complex	component	5	Replication,	recombination	and	repair	nitrogen	compound	metabolic	process	|	single-organism	process	|	multicellular	organismal	process	|	regulation	of	programmed	cell	death	|	DNA	conformation	change	|	cellular	macromolecule	biosynthetic	process	|	organic	substance	metabolic	process	|	metabolic	process	|	developmental	process	|	mitotic	cell
OG5_127824	Pfam:DUF862	Function	unknown
OG5_131585	ORANGE	Transcription	regulation	of	primary	metabolic	process	|	cell	differentiation	|	regulation	of	biosynthetic	process	|	system	development	|	nitrogen	compound	metabolic	process	|	negative	regulation	of	cell	development	|	single-organism	process	|	aromatic	compound	biosynthetic	process	|	multicellular	organismal	process	|	regulation	of	neurogenesis	|	organic	substance	metabolic
OG5_133888	methyltransferase	like	22	Function	unknown
OG5_127977	Excision	repair	cross-complementing	rodent	repair	deficiency,	complementation	group	4	Replication,	recombination	and	repair	double-strand	break	repair	|	DNA	recombination	|	response	to	stress	|	chromosome	separation	|	response	to	stimulus	|	chromosome	segregation	|	nitrogen	compound	metabolic	process	|	single-organism	process	|	response	to	DNA	damage	stimulus	|	meiotic
OG5_131489	splA	ryanodine	receptor	domain	and	SOCS	box	containing	4	Posttranslational	modification,	protein	turnover,	chaperones	response	to	stimulus	|	macromolecule	modification	|	single-organism	process	|	protein	ubiquitination	|	organic	substance	metabolic	process	|	protein	modification	by	small	protein	conjugation	|	metabolic	process	|	cellular	macromolecule	metabolic	process	|	cellular	process
OG5_133553	BTB	(POZ)	domain	containing	9	Function	unknown	cell	adhesion	|	cellular	process	|	biological	adhesion	|	single-organism	cellular	process	|	single-organism	process	GO:0007155	|	GO:0009987	|	GO:0022610	|	GO:0044763	|	GO:0044699
OG5_143565	Hedgehog	interacting	protein	Signal	transduction	mechanisms	single-organism	process	|	multicellular	organismal	process	|	organic	substance	metabolic	process	|	single-organism	metabolic	process	|	metabolic	process	|	negative	regulation	of	cell	communication	|	developmental	process	|	regulation	of	developmental	process	|	negative	regulation	of	muscle	organ	development	|	primary	metabolic	process
OG5_126986	Ribosomal	protein	S11	Translation,	ribosomal	structure	and	biogenesis	cellular	biosynthetic	process	|	cellular	process	|	translation	|	primary	metabolic	process	|	macromolecule	metabolic	process	|	cellular	metabolic	process	|	biosynthetic	process	|	macromolecule	biosynthetic	process	|	gene	expression	|	organic	substance	metabolic	process	|	cellular	macromolecule	biosynthetic	process	|
OG5_140990	UDP-GlcNAc	betaGal	beta-1,3-N-acetylglucosaminyltransferase	5	Carbohydrate	transport	and	metabolism	carbohydrate	derivative	metabolic	process	|	macromolecule	modification	|	macromolecule	glycosylation	|	organic	substance	metabolic	process	|	cellular	macromolecule	biosynthetic	process	|	metabolic	process	|	cellular	macromolecule	metabolic	process	|	cellular	process	|	primary	metabolic	process	|	cellular	metabolic	process	|	biosynthetic
OG5_143298	tuftelin	1	Cytoskeleton
OG5_215782	Myostatin	Signal	transduction	mechanisms	growth	GO:0040007	extracellular	region	GO:0005576
OG5_224081	Stores	iron	in	a	soluble,	non-toxic,	readily	available	form.	Important	for	iron	homeostasis	(By	similarity)	Inorganic	ion	transport	and	metabolism	single-organism	transport	|	single-organism	process	|	cellular	cation	homeostasis	|	metabolic	process	|	single-organism	metabolic	process	|	transport	|	cation	homeostasis	|	cellular	transition	metal	ion	homeostasis	|	cellular
OG5_179130	CY	Function	unknown	negative	regulation	of	peptidase	activity	|	negative	regulation	of	molecular	function	|	negative	regulation	of	hydrolase	activity	|	regulation	of	biological	process	|	regulation	of	catalytic	activity	|	regulation	of	hydrolase	activity	|	regulation	of	endopeptidase	activity	|	biological	regulation	|	negative	regulation	of	catalytic	activity
OG5_133027	Mitochondrial	ribosomal	protein	L19	Translation,	ribosomal	structure	and	biogenesis	cellular	biosynthetic	process	|	cellular	process	|	translation	|	primary	metabolic	process	|	macromolecule	metabolic	process	|	cellular	metabolic	process	|	biosynthetic	process	|	macromolecule	biosynthetic	process	|	gene	expression	|	organic	substance	metabolic	process	|	cellular	macromolecule	biosynthetic	process
OG5_161698	Inherit	from	veNOG:	chromosome	11	open	reading	frame	89	Function	unknown
OG5_128735	isopentenyl-diphosphate	delta	isomerase	2	Secondary	metabolites	biosynthesis,	transport	and	catabolism	isoprenoid	metabolic	process	|	cellular	process	|	lipid	biosynthetic	process	|	primary	metabolic	process	|	isoprenoid	biosynthetic	process	|	cellular	metabolic	process	|	biosynthetic	process	|	cellular	lipid	metabolic	process	|	organic	substance	metabolic	process	|	single-organism	metabolic	process
OG5_181872	TBOX	Transcription	nitrogen	compound	metabolic	process	|	determination	of	bilateral	symmetry	|	multicellular	organismal	process	|	cellular	macromolecule	biosynthetic	process	|	metabolic	process	|	cellular	macromolecule	metabolic	process	|	cellular	process	|	pronephric	duct	development	|	anatomical	structure	formation	involved	in	morphogenesis	|	regulation	of	biological	process	|	organ
OG5_144737	solute	carrier	family	48	(heme	transporter),	member	Inorganic	ion	transport	and	metabolism	single-organism	transport	|	hematopoietic	or	lymphoid	organ	development	|	erythrocyte	differentiation	|	cell	differentiation	|	erythrocyte	homeostasis	|	system	development	|	myeloid	cell	homeostasis	|	single-organism	process	|	multicellular	organismal	process	|	organic	substance	transport	|	developmental
OG5_147845	ripply2	homolog	(zebrafish)	Function	unknown	somite	rostral/caudal	axis	specification	|	somite	development	|	single-organism	process	|	multicellular	organismal	process	|	axis	specification	|	developmental	process	|	anatomical	structure	formation	involved	in	morphogenesis	|	embryo	development	ending	in	birth	or	egg	hatching	|	somitogenesis	|	embryonic	axis	specification	|	single-multicellular
OG5_131338	ADP-ribosylation	factor	6	Intracellular	trafficking,	secretion,	and	vesicular	transport	epiboly	involved	in	gastrulation	with	mouth	forming	second	|	response	to	stimulus	|	single-organism	process	|	multicellular	organismal	process	|	gastrulation	|	developmental	process	|	cellular	process	|	embryonic	morphogenesis	|	small	GTPase	mediated	signal	transduction	|	regulation	of	biological
OG5_141208	Tetraspanin	family	Function	unknown	membrane	|	integral	to	membrane	|	intrinsic	to	membrane	|	membrane	part	GO:0016020	|	GO:0016021	|	GO:0031224	|	GO:0044425
OG5_157118	LRR_TYP	Signal	transduction	mechanisms
OG5_127177	glutamyl	aminopeptidase	(aminopeptidase	A)	Amino	acid	transport	and	metabolism	|	Posttranslational	modification,	protein	turnover,	chaperones	proteolysis	|	primary	metabolic	process	|	macromolecule	metabolic	process	|	organic	substance	metabolic	process	|	metabolic	process	|	protein	metabolic	process	GO:0006508	|	GO:0044238	|	GO:0043170	|	GO:0071704	|	GO:0008152	|	GO:0019538	cation	binding
OG5_137960	TFIIS	helical	bundle-like	domain	Transcription	nitrogen	compound	metabolic	process	|	aromatic	compound	biosynthetic	process	|	organic	substance	metabolic	process	|	cellular	macromolecule	biosynthetic	process	|	metabolic	process	|	cellular	macromolecule	metabolic	process	|	cellular	process	|	primary	metabolic	process	|	cellular	metabolic	process	|	biosynthetic	process	|	cellular	nitrogen
OG5_137509	TRAF-type	zinc	finger	domain	containing	1	Function	unknown	cation	binding	|	binding	|	transition	metal	ion	binding	|	metal	ion	binding	|	ion	binding	|	zinc	ion	binding	GO:0043169	|	GO:0005488	|	GO:0046914	|	GO:0046872	|	GO:0043167	|	GO:0008270
OG5_140676	chromosome	6	open	reading	frame	108	Nucleotide	transport	and	metabolism	nucleoside	phosphate	catabolic	process	|	aromatic	compound	catabolic	process	|	nitrogen	compound	metabolic	process	|	positive	regulation	of	biological	process	|	regulation	of	cell	growth	|	deoxyribonucleoside	monophosphate	metabolic	process	|	nucleotide	metabolic	process	|	organic	substance	metabolic	process
OG5_248615	melanoma	cell	adhesion	molecule	Signal	transduction	mechanisms	anatomical	structure	formation	involved	in	morphogenesis	|	multicellular	organismal	development	|	vasculature	development	|	system	development	|	blood	vessel	development	|	single-multicellular	organism	process	|	single-organism	developmental	process	|	multicellular	organismal	process	|	blood	vessel	morphogenesis	|	single-organism	process	|	anatomical	structure
OG5_229630	linker	histone	H1	and	H5	family	Chromatin	structure	and	dynamics	chromatin	assembly	or	disassembly	|	nitrogen	compound	metabolic	process	|	single-organism	process	|	DNA	conformation	change	|	organic	substance	metabolic	process	|	chromatin	assembly	|	metabolic	process	|	cellular	macromolecule	metabolic	process	|	cellular	process	|	primary	metabolic	process
OG5_142183	Zinc	finger,	C3HC4	type	(RING	finger)	Posttranslational	modification,	protein	turnover,	chaperones	cation	binding	|	binding	|	transition	metal	ion	binding	|	metal	ion	binding	|	ion	binding	|	zinc	ion	binding	GO:0043169	|	GO:0005488	|	GO:0046914	|	GO:0046872	|	GO:0043167	|	GO:0008270
OG5_225095	nuclear	receptor	coactivator	7	Replication,	recombination	and	repair
OG5_248734	proline	rich	5	(renal)	Function	unknown
OG5_134685	lysophosphatidylglycerol	acyltransferase	1	Lipid	transport	and	metabolism	metabolic	process	GO:0008152	catalytic	activity	|	transferase	activity,	transferring	acyl	groups	|	transferase	activity	GO:0003824	|	GO:0016746	|	GO:0016740
OG5_137524	Ets2	repressor	factor	Transcription	regulation	of	primary	metabolic	process	|	regulation	of	nucleobase-containing	compound	metabolic	process	|	regulation	of	biosynthetic	process	|	regulation	of	gene	expression	|	regulation	of	cellular	macromolecule	biosynthetic	process	|	regulation	of	biological	process	|	regulation	of	cellular	process	|	regulation	of	RNA	metabolic	process
OG5_130227	acyl-CoA	oxidase	3,	pristanoyl	Lipid	transport	and	metabolism	fatty	acid	metabolic	process	|	organic	acid	metabolic	process	|	single-organism	catabolic	process	|	organic	substance	metabolic	process	|	single-organism	metabolic	process	|	small	molecule	catabolic	process	|	metabolic	process	|	cellular	process	|	lipid	oxidation	|	carboxylic	acid	metabolic	process
OG5_157760	Zinc	finger,	C2H2	type	Transcription	cation	binding	|	heterocyclic	compound	binding	|	binding	|	transition	metal	ion	binding	|	organic	cyclic	compound	binding	|	metal	ion	binding	|	ion	binding	|	nucleic	acid	binding	|	zinc	ion	binding	GO:0043169	|	GO:1901363	|	GO:0005488	|	GO:0046914	|	GO:0097159	|	GO:0046872
OG5_145682	interleukin	1	receptor,	type	II	Signal	transduction	mechanisms	cellular	process	|	cell	surface	receptor	signaling	pathway	|	response	to	cytokine	stimulus	|	response	to	stimulus	|	response	to	organic	substance	|	cytokine-mediated	signaling	pathway	|	regulation	of	biological	process	|	regulation	of	cellular	process	|	single-organism	process	|	signal
OG5_142140	Complement	component	8,	gamma	polypeptide	Extracellular	structures	extracellular	region	GO:0005576	small	molecule	binding	|	binding	GO:0036094	|	GO:0005488
OG5_145423	sex	comb	on	midleg-like	4	(Drosophila)	Transcription	heterocyclic	compound	binding	|	nucleic	acid	binding	|	DNA	binding	|	binding	|	organic	cyclic	compound	binding	GO:1901363	|	GO:0003676	|	GO:0003677	|	GO:0005488	|	GO:0097159
OG5_140221	thioesterase	superfamily	member	4	Function	unknown
OG5_131491	F-box	protein	3	Inorganic	ion	transport	and	metabolism
OG5_141355	Inherit	from	veNOG:	Leucine	rich	repeat	containing	43	Signal	transduction	mechanisms
OG5_127523	Nfu_N	Posttranslational	modification,	protein	turnover,	chaperones	cellular	component	assembly	|	metallo-sulfur	cluster	assembly	|	biosynthetic	process	|	cellular	component	organization	|	iron-sulfur	cluster	assembly	|	cellular	component	biogenesis	|	cellular	component	organization	or	biogenesis	|	metabolic	process	GO:0022607	|	GO:0031163	|	GO:0009058	|	GO:0016043	|	GO:0016226	|	GO:0044085	|
OG5_128317	immunoglobulin	(CD79A)	binding	protein	1	Signal	transduction	mechanisms	regulation	of	signal	transduction	|	regulation	of	biological	process	|	regulation	of	cellular	process	|	regulation	of	signaling	|	biological	regulation	|	regulation	of	cell	communication	|	regulation	of	response	to	stimulus	GO:0009966	|	GO:0050789	|	GO:0050794	|	GO:0023051	|	GO:0065007
OG5_134810	SRY	(sex	determining	region	Y)-box	9	Transcription
OG5_126780	Casein	kinase	1	epsilon	Signal	transduction	mechanisms	phosphorus	metabolic	process	|	cellular	process	|	phosphorylation	|	phosphate-containing	compound	metabolic	process	|	primary	metabolic	process	|	macromolecule	metabolic	process	|	protein	modification	process	|	cellular	protein	modification	process	|	macromolecule	modification	|	cellular	metabolic	process	|	organic	substance	metabolic	process
OG5_128661	Component	of	the	coenzyme	Q	biosynthetic	pathway.	May	play	a	role	in	organizing	a	multi-subunit	COQ	enzyme	complex	required	for	coenzyme	Q	biosynthesis.	Required	for	steady-state	levels	of	other	COQ	polypeptides	(By	similarity)	Coenzyme	transport	and	metabolism	coenzyme	biosynthetic	process	|	ubiquinone	biosynthetic	process	|	quinone	cofactor	metabolic	process
OG5_129794	serine	dehydratase	Amino	acid	transport	and	metabolism	cellular	process	|	carboxylic	acid	metabolic	process	|	oxoacid	metabolic	process	|	organic	acid	metabolic	process	|	primary	metabolic	process	|	cellular	metabolic	process	|	organonitrogen	compound	metabolic	process	|	nitrogen	compound	metabolic	process	|	cellular	amino	acid	metabolic	process	|	small
OG5_144340	T,	brachyury	homolog	(mouse)	Transcription	regulation	of	primary	metabolic	process	|	regulation	of	biosynthetic	process	|	nitrogen	compound	metabolic	process	|	aromatic	compound	biosynthetic	process	|	organic	substance	metabolic	process	|	cellular	macromolecule	biosynthetic	process	|	metabolic	process	|	regulation	of	macromolecule	biosynthetic	process	|	cellular	macromolecule	metabolic	process
OG5_132253	Programmed	cell	death	Function	unknown	system	development	|	blood	vessel	development	|	single-organism	process	|	multicellular	organismal	process	|	developmental	process	|	programmed	cell	death	|	cellular	process	|	heart	morphogenesis	|	anatomical	structure	formation	involved	in	morphogenesis	|	single-multicellular	organism	process	|	single-organism	developmental	process	|	organ	morphogenesis
OG5_143671	chromosome	11	open	reading	frame	53	Function	unknown
OG5_141584	SUMO1	sentrin	specific	peptidase	5	Posttranslational	modification,	protein	turnover,	chaperones	proteolysis	|	primary	metabolic	process	|	macromolecule	metabolic	process	|	organic	substance	metabolic	process	|	metabolic	process	|	protein	metabolic	process	GO:0006508	|	GO:0044238	|	GO:0043170	|	GO:0071704	|	GO:0008152	|	GO:0019538	hydrolase	activity	|	cysteine-type	peptidase	activity	|
OG5_143580	chromosome	21	open	reading	frame	91	Function	unknown
OG5_132659	dual	specificity	phosphatase	14	Defense	mechanisms	regulation	of	transferase	activity	|	regulation	of	cellular	protein	metabolic	process	|	regulation	of	primary	metabolic	process	|	negative	regulation	of	molecular	function	|	macromolecule	modification	|	negative	regulation	of	protein	phosphorylation	|	negative	regulation	of	metabolic	process	|	negative	regulation	of	MAP
OG5_143785	nuclear	apoptosis	inducing	factor	1	Transcription	regulation	of	apoptotic	process	|	positive	regulation	of	cell	death	|	regulation	of	cell	death	|	induction	of	programmed	cell	death	|	regulation	of	biological	process	|	positive	regulation	of	biological	process	|	induction	of	apoptosis	|	regulation	of	cellular	process	|	biological
OG5_198015	solute	carrier	family	27	(fatty	acid	transporter),	member	3	Lipid	transport	and	metabolism	metabolic	process	GO:0008152	catalytic	activity	GO:0003824
OG5_146405	JAB_MPN	Signal	transduction	mechanisms
OG5_197938	netrin	5	Signal	transduction	mechanisms	oxidation-reduction	process	|	single-organism	metabolic	process	|	metabolic	process	GO:0055114	|	GO:0044710	|	GO:0008152	extracellular	region	GO:0005576	iron-sulfur	cluster	binding	|	oxidoreductase	activity	|	2	iron,	2	sulfur	cluster	binding	|	catalytic	activity	|	binding	|	metal	cluster	binding	GO:0051536	|	GO:0016491	|	GO:0051537
OG5_140413	NMDA	receptor	regulated	2	Signal	transduction	mechanisms
OG5_131483	Mitogen-activated	protein	kinase-activated	protein	kinase	3	Signal	transduction	mechanisms	phosphorus	metabolic	process	|	cellular	process	|	phosphorylation	|	phosphate-containing	compound	metabolic	process	|	primary	metabolic	process	|	macromolecule	metabolic	process	|	protein	modification	process	|	cellular	protein	modification	process	|	macromolecule	modification	|	cellular	metabolic	process	|	organic	substance
OG5_127588	hydroxyacyl-CoA	dehydrogenase	3-ketoacyl-CoA	thiolase	enoyl-CoA	hydratase	(trifunctional	protein),	alpha	subunit	Lipid	transport	and	metabolism	fatty	acid	metabolic	process	|	organic	acid	metabolic	process	|	single-organism	catabolic	process	|	organic	substance	metabolic	process	|	single-organism	metabolic	process	|	small	molecule	catabolic	process	|	metabolic	process	|	cellular	process	|	lipid
OG5_141325	STEAP	family	member	3,	metalloreductase	Function	unknown	oxidation-reduction	process	|	single-organism	metabolic	process	|	metabolic	process	GO:0055114	|	GO:0044710	|	GO:0008152	oxidoreductase	activity	|	catalytic	activity	GO:0016491	|	GO:0003824
OG5_182035	Inherit	from	opiNOG:	interleukin	4	receptor	Signal	transduction	mechanisms	cell	surface	receptor	signaling	pathway	|	response	to	stress	|	response	to	stimulus	|	cytokine-mediated	signaling	pathway	|	single-organism	process	|	multicellular	organismal	process	|	response	to	chemical	stimulus	|	response	to	wounding	|	defense	response	|	cellular	process	|
OG5_126763	Fumarylacetoacetate	hydrolase	domain	containing	Secondary	metabolites	biosynthesis,	transport	and	catabolism	metabolic	process	GO:0008152	catalytic	activity	GO:0003824
OG5_139798	reticulon	4	receptor-like	1	Signal	transduction	mechanisms
OG5_130331	protein	tyrosine	phosphatase,	non-receptor	type	11	Signal	transduction	mechanisms	macromolecule	modification	|	system	development	|	embryonic	organ	morphogenesis	|	single-organism	process	|	determination	of	bilateral	symmetry	|	gastrulation	|	multicellular	organismal	process	|	organic	substance	metabolic	process	|	dephosphorylation	|	metabolic	process	|	developmental	process	|	cellular	macromolecule	metabolic
OG5_193565	LRR_TYP	Signal	transduction	mechanisms	response	to	stress	|	response	to	stimulus	|	regulation	of	defense	response	|	positive	regulation	of	biological	process	|	single-organism	process	|	activation	of	immune	response	|	innate	immune	response-activating	signal	transduction	|	response	to	wounding	|	defense	response	|	cellular	process	|	regulation	of
OG5_176658	UDP-glucoronosyl	and	UDP-glucosyl	transferase	Carbohydrate	transport	and	metabolism	metabolic	process	GO:0008152	transferase	activity,	transferring	glycosyl	groups	|	transferase	activity,	transferring	hexosyl	groups	|	catalytic	activity	|	transferase	activity	GO:0016757	|	GO:0016758	|	GO:0003824	|	GO:0016740
OG5_136461	Pentaxin	family	Chromatin	structure	and	dynamics	intracellular	|	nucleus	|	cell	part	|	intracellular	part	|	intracellular	membrane-bounded	organelle	|	organelle	|	membrane-bounded	organelle	|	intracellular	organelle	|	cell	GO:0005622	|	GO:0005634	|	GO:0044464	|	GO:0044424	|	GO:0043231	|	GO:0043226	|	GO:0043227	|	GO:0043229	|	GO:0005623
OG5_143375	nodal	homolog	(mouse)	Signal	transduction	mechanisms	determination	of	bilateral	symmetry	|	multicellular	organismal	process	|	response	to	chemical	stimulus	|	floor	plate	formation	|	formation	of	primary	germ	layer	|	cellular	process	|	neuron	differentiation	|	anatomical	structure	formation	involved	in	morphogenesis	|	eye	development	|	eye	morphogenesis	|
OG5_137133	Lysophosphatidic	acid	receptor	1	Signal	transduction	mechanisms	cell	surface	receptor	signaling	pathway	|	response	to	stimulus	|	system	development	|	blood	vessel	development	|	single-organism	process	|	multicellular	organismal	process	|	developmental	process	|	cellular	process	|	anatomical	structure	formation	involved	in	morphogenesis	|	regulation	of	biological	process	|
OG5_139456	May	act	as	a	scaffolding	protein	within	caveolar	membranes.	Interacts	directly	with	G-protein	alpha	subunits	and	can	functionally	regulate	their	activity	(By	similarity)	Inorganic	ion	transport	and	metabolism	syncytium	formation	by	plasma	membrane	fusion	|	cell	differentiation	|	cellular	component	morphogenesis	|	skeletal	muscle	cell	differentiation	|	system	development
OG5_127270	annexin	A11	Intracellular	trafficking,	secretion,	and	vesicular	transport	regulation	of	apoptotic	process	|	negative	regulation	of	multicellular	organismal	process	|	negative	regulation	of	coagulation	|	regulation	of	cell	death	|	regulation	of	biological	process	|	regulation	of	coagulation	|	regulation	of	cellular	process	|	negative	regulation	of	biological	process
OG5_127618	dehydrogenase,	C-2	to	C-3	short	chain	Lipid	transport	and	metabolism	oxidation-reduction	process	|	single-organism	metabolic	process	|	metabolic	process	GO:0055114	|	GO:0044710	|	GO:0008152	heterocyclic	compound	binding	|	small	molecule	binding	|	coenzyme	binding	|	cofactor	binding	|	acyl-CoA	dehydrogenase	activity	|	oxidoreductase	activity	|	nucleoside	phosphate	binding	|
OG5_197049	Homeobox	domain	Transcription	brain	development	|	regulation	of	primary	metabolic	process	|	cell	differentiation	|	regulation	of	biosynthetic	process	|	system	development	|	single-organism	process	|	retina	morphogenesis	in	camera-type	eye	|	multicellular	organismal	process	|	embryonic	retina	morphogenesis	in	camera-type	eye	|	neurogenesis	|	developmental	process	|	regulation
OG5_132520	tryptophan	hydroxylase	1	Amino	acid	transport	and	metabolism	primary	amino	compound	biosynthetic	process	|	primary	amino	compound	metabolic	process	|	organic	acid	metabolic	process	|	nitrogen	compound	metabolic	process	|	aromatic	compound	biosynthetic	process	|	cellular	amino	acid	metabolic	process	|	organic	substance	metabolic	process	|	single-organism	metabolic	process
OG5_248859	protease,	serine,	50	Posttranslational	modification,	protein	turnover,	chaperones	proteolysis	|	primary	metabolic	process	|	macromolecule	metabolic	process	|	organic	substance	metabolic	process	|	metabolic	process	|	protein	metabolic	process	GO:0006508	|	GO:0044238	|	GO:0043170	|	GO:0071704	|	GO:0008152	|	GO:0019538	peptidase	activity,	acting	on	L-amino	acid	peptides	|	serine-type
OG5_181981	calpain_III	Posttranslational	modification,	protein	turnover,	chaperones	|	Signal	transduction	mechanisms	proteolysis	|	primary	metabolic	process	|	macromolecule	metabolic	process	|	organic	substance	metabolic	process	|	metabolic	process	|	protein	metabolic	process	GO:0006508	|	GO:0044238	|	GO:0043170	|	GO:0071704	|	GO:0008152	|	GO:0019538	cell	part	|	intracellular	|	cell	GO:0044464
OG5_130238	Caspase	3,	apoptosis-related	cysteine	Cell	cycle	control,	cell	division,	chromosome	partitioning	response	to	stimulus	|	positive	regulation	of	biological	process	|	single-organism	process	|	regulation	of	programmed	cell	death	|	organic	substance	metabolic	process	|	response	to	chemical	stimulus	|	metabolic	process	|	positive	regulation	of	programmed	cell	death
OG5_214721	GPS	Signal	transduction	mechanisms	|	Inorganic	ion	transport	and	metabolism	cellular	process	|	cell	surface	receptor	signaling	pathway	|	neuropeptide	signaling	pathway	|	response	to	stimulus	|	G-protein	coupled	receptor	signaling	pathway	|	regulation	of	biological	process	|	regulation	of	cellular	process	|	single-organism	process	|	signal	transduction	|
OG5_127133	Mitochondrial	ribosomal	protein	L3	Translation,	ribosomal	structure	and	biogenesis	cellular	biosynthetic	process	|	cellular	process	|	translation	|	primary	metabolic	process	|	macromolecule	metabolic	process	|	cellular	metabolic	process	|	biosynthetic	process	|	macromolecule	biosynthetic	process	|	gene	expression	|	organic	substance	metabolic	process	|	cellular	macromolecule	biosynthetic	process
OG5_145649	G	protein-coupled	receptor,	family	C,	group	5,	member	B	Signal	transduction	mechanisms	cellular	process	|	cell	surface	receptor	signaling	pathway	|	response	to	stimulus	|	G-protein	coupled	receptor	signaling	pathway	|	regulation	of	biological	process	|	regulation	of	cellular	process	|	single-organism	process	|	signal	transduction	|	biological	regulation
OG5_142402	lipase,	endothelial	Lipid	transport	and	metabolism	metabolic	process	|	organic	substance	metabolic	process	|	primary	metabolic	process	|	single-organism	metabolic	process	|	lipid	metabolic	process	GO:0008152	|	GO:0071704	|	GO:0044238	|	GO:0044710	|	GO:0006629	extracellular	region	GO:0005576	carboxylic	ester	hydrolase	activity	|	hydrolase	activity	|	lipoprotein	lipase	activity	|
OG5_141616	kelch-like	21	(Drosophila)	Signal	transduction	mechanisms	M	phase	|	macromolecule	modification	|	single-organism	process	|	protein	ubiquitination	|	mitotic	cell	cycle	|	organic	substance	metabolic	process	|	protein	modification	by	small	protein	conjugation	|	metabolic	process	|	cellular	macromolecule	metabolic	process	|	cellular	process	|	primary	metabolic	process	|
OG5_133690	F-box	and	leucine-rich	repeat	protein	Function	unknown	cellular	process	|	protein	modification	process	|	primary	metabolic	process	|	macromolecule	metabolic	process	|	cellular	metabolic	process	|	cellular	protein	modification	process	|	macromolecule	modification	|	protein	modification	by	small	protein	conjugation	or	removal	|	protein	ubiquitination	|	organic	substance	metabolic
OG5_127407	leucyl-tRNA	synthetase	Translation,	ribosomal	structure	and	biogenesis	regulation	of	cellular	protein	metabolic	process	|	regulation	of	primary	metabolic	process	|	organic	acid	metabolic	process	|	regulation	of	translational	fidelity	|	regulation	of	biosynthetic	process	|	nitrogen	compound	metabolic	process	|	cellular	amino	acid	metabolic	process	|	organic	substance	metabolic
OG5_249183	Novel	immune-type	receptor	Signal	transduction	mechanisms	membrane	|	integral	to	membrane	|	intrinsic	to	membrane	|	membrane	part	GO:0016020	|	GO:0016021	|	GO:0031224	|	GO:0044425
OG5_129194	UTP6,	small	subunit	(SSU)	processome	component,	homolog	(yeast)	RNA	processing	and	modification	cellular	process	|	primary	metabolic	process	|	cellular	aromatic	compound	metabolic	process	|	cellular	metabolic	process	|	macromolecule	metabolic	process	|	RNA	processing	|	gene	expression	|	nitrogen	compound	metabolic	process	|	cellular	nitrogen	compound	metabolic	process
OG5_130110	extended	synaptotagmin-like	protein	3	Function	unknown
OG5_161559	chromosome	19	open	reading	frame	67	Function	unknown
OG5_150796	transmembrane	protein	150B	Function	unknown	membrane	|	integral	to	membrane	|	intrinsic	to	membrane	|	membrane	part	GO:0016020	|	GO:0016021	|	GO:0031224	|	GO:0044425
OG5_133058	7-dehydrocholesterol	reductase	Lipid	transport	and	metabolism	organic	hydroxy	compound	biosynthetic	process	|	lipid	biosynthetic	process	|	single-organism	biosynthetic	process	|	organic	substance	metabolic	process	|	single-organism	metabolic	process	|	metabolic	process	|	cholesterol	biosynthetic	process	|	primary	metabolic	process	|	biosynthetic	process	|	alcohol	biosynthetic	process	|	organic	hydroxy
OG5_131021	patatin-like	phospholipase	domain	containing	8	Lipid	transport	and	metabolism	metabolic	process	|	organic	substance	metabolic	process	|	primary	metabolic	process	|	single-organism	metabolic	process	|	lipid	metabolic	process	GO:0008152	|	GO:0071704	|	GO:0044238	|	GO:0044710	|	GO:0006629	hydrolase	activity	|	catalytic	activity	GO:0016787	|	GO:0003824
OG5_133100	phosphodiesterase	7A	Signal	transduction	mechanisms	cellular	process	|	response	to	stimulus	|	regulation	of	biological	process	|	regulation	of	cellular	process	|	single-organism	process	|	signal	transduction	|	biological	regulation	|	signaling	|	metabolic	process	|	single	organism	signaling	|	cell	communication	|	cellular	response	to	stimulus	|	single-organism
OG5_182016	IG	Signal	transduction	mechanisms
OG5_137597	F-box	protein	15	Posttranslational	modification,	protein	turnover,	chaperones
OG5_147706	interleukin	1	receptor	accessory	protein	Signal	transduction	mechanisms	cellular	process	|	cell	surface	receptor	signaling	pathway	|	response	to	cytokine	stimulus	|	response	to	stimulus	|	response	to	organic	substance	|	cytokine-mediated	signaling	pathway	|	regulation	of	biological	process	|	regulation	of	cellular	process	|	single-organism	process	|	signal
OG5_134426	RAB19,	member	RAS	oncogene	family	Intracellular	trafficking,	secretion,	and	vesicular	transport	response	to	stimulus	|	single-organism	process	|	organic	substance	transport	|	establishment	of	protein	localization	|	protein	transport	|	transport	|	cellular	process	|	small	GTPase	mediated	signal	transduction	|	regulation	of	biological	process	|	biological	regulation	|
OG5_134740	Headcase	homolog	(Drosophila)	Signal	transduction	mechanisms	response	to	stress	|	response	to	stimulus	|	negative	regulation	of	cell	cycle	phase	transition	|	nitrogen	compound	metabolic	process	|	single-organism	process	|	regulation	of	cell	cycle	phase	transition	|	response	to	DNA	damage	stimulus	|	organic	substance	metabolic	process	|	metabolic
OG5_163760	Integrase	core	domain	Replication,	recombination	and	repair	viral	process	|	regulation	of	primary	metabolic	process	|	regulation	of	biosynthetic	process	|	nitrogen	compound	metabolic	process	|	organic	substance	metabolic	process	|	cellular	macromolecule	biosynthetic	process	|	metabolic	process	|	regulation	of	macromolecule	biosynthetic	process	|	cellular	macromolecule	metabolic	process
OG5_136440	Protein	phosphatase	1	regulatory	subunit	3	Signal	transduction	mechanisms	polysaccharide	metabolic	process	|	cellular	process	|	primary	metabolic	process	|	glucan	metabolic	process	|	cellular	metabolic	process	|	macromolecule	metabolic	process	|	energy	reserve	metabolic	process	|	cellular	carbohydrate	metabolic	process	|	carbohydrate	metabolic	process	|	generation	of	precursor
OG5_188340	PH	domain	Cytoskeleton	ion	binding	|	binding	|	anion	binding	|	phospholipid	binding	|	lipid	binding	GO:0043167	|	GO:0005488	|	GO:0043168	|	GO:0005543	|	GO:0008289
OG5_147829	purinergic	receptor	P2Y,	G-protein	coupled,	13	Signal	transduction	mechanisms	cellular	process	|	cell	surface	receptor	signaling	pathway	|	response	to	stimulus	|	purinergic	nucleotide	receptor	signaling	pathway	|	G-protein	coupled	receptor	signaling	pathway	|	G-protein	coupled	purinergic	receptor	signaling	pathway	|	regulation	of	biological	process	|	regulation	of	cellular
OG5_129484	mucolipin	3	Inorganic	ion	transport	and	metabolism
OG5_230024	chemokine	(C-C	motif)	receptor-like	Signal	transduction	mechanisms	cell	surface	receptor	signaling	pathway	|	response	to	stimulus	|	cytokine-mediated	signaling	pathway	|	single-organism	process	|	vesicle-mediated	transport	|	response	to	chemical	stimulus	|	receptor-mediated	endocytosis	|	transport	|	cellular	process	|	taxis	|	regulation	of	biological	process	|	cellular	response
OG5_144853	E2F	transcription	factor	6	Transcription	regulation	of	primary	metabolic	process	|	regulation	of	biosynthetic	process	|	nitrogen	compound	metabolic	process	|	aromatic	compound	biosynthetic	process	|	organic	substance	metabolic	process	|	cellular	macromolecule	biosynthetic	process	|	metabolic	process	|	regulation	of	macromolecule	biosynthetic	process	|	cellular	macromolecule	metabolic	process
OG5_149767	potassium	channel,	subfamily	K,	member	16	Inorganic	ion	transport	and	metabolism	single-organism	transport	|	cellular	process	|	cation	transport	|	establishment	of	localization	|	potassium	ion	transport	|	cellular	potassium	ion	transport	|	metal	ion	transport	|	monovalent	inorganic	cation	transport	|	ion	transport	|	single-organism	process	|	ion
OG5_145238	cysteine-serine-rich	nuclear	protein	1	Transcription	midbrain	development	|	brain	development	|	multicellular	organismal	development	|	system	development	|	single-multicellular	organism	process	|	single-organism	developmental	process	|	multicellular	organismal	process	|	organ	development	|	single-organism	process	|	forebrain	development	|	anatomical	structure	development	|	diencephalon	development	|	developmental	process	|
OG5_142053	G	protein-coupled	estrogen	receptor	1	Signal	transduction	mechanisms	cell	surface	receptor	signaling	pathway	|	cellular	response	to	hormone	stimulus	|	response	to	stimulus	|	response	to	lipid	|	single-organism	process	|	response	to	chemical	stimulus	|	response	to	hormone	stimulus	|	cellular	process	|	response	to	steroid	hormone	stimulus
OG5_142371	family	with	sequence	similarity	20,	member	A	Function	unknown
OG5_137438	transmembrane	protein	69	Function	unknown
OG5_185950	myocyte	enhancer	factor	2C	Transcription	regulation	of	primary	metabolic	process	|	regulation	of	biosynthetic	process	|	nitrogen	compound	metabolic	process	|	aromatic	compound	biosynthetic	process	|	organic	substance	metabolic	process	|	cellular	macromolecule	biosynthetic	process	|	metabolic	process	|	regulation	of	macromolecule	biosynthetic	process	|	cellular	macromolecule	metabolic	process
OG5_156058	centrosomal	protein	135kDa	Cytoskeleton	cellular	process	|	microtubule	cytoskeleton	organization	|	cell	cycle	|	centriole-centriole	cohesion	|	microtubule-based	process	|	centriole	replication	|	cellular	component	organization	|	single-organism	process	|	centrosome	organization	|	cytoskeleton	organization	|	cellular	component	organization	or	biogenesis	|	organelle	organization	|	centrosome	cycle	|	centrosome
OG5_150930	Inherit	from	opiNOG:	Interleukin	15	receptor	alpha	Signal	transduction	mechanisms
OG5_153985	urokinase	plasminogen	activator	surface	receptor-like	Function	unknown
OG5_126759	Pyridoxal-phosphate	dependent	enzyme	Amino	acid	transport	and	metabolism
OG5_177203	C1Q	Function	unknown
OG5_134406	Wolf-Hirschhorn	syndrome	candidate	2	Transcription	regulation	of	transcription	from	RNA	polymerase	II	promoter	|	regulation	of	primary	metabolic	process	|	negative	regulation	of	nucleobase-containing	compound	metabolic	process	|	regulation	of	biosynthetic	process	|	negative	regulation	of	metabolic	process	|	negative	regulation	of	cellular	biosynthetic	process	|	regulation	of	macromolecule
OG5_133816	MHC	class	Intracellular	trafficking,	secretion,	and	vesicular	transport	antigen	processing	and	presentation	of	peptide	or	polysaccharide	antigen	via	MHC	class	II	|	immune	system	process	|	immune	response	|	antigen	processing	and	presentation	|	response	to	stimulus	GO:0002504	|	GO:0002376	|	GO:0006955	|	GO:0019882	|	GO:0050896	membrane	|	integral
OG5_126744	heat	shock	70kDa	protein	9	(mortalin)	Posttranslational	modification,	protein	turnover,	chaperones	response	to	stress	|	fin	regeneration	|	nitrogen	compound	metabolic	process	|	multicellular	organismal	process	|	metabolic	process	|	cellular	macromolecule	metabolic	process	|	nucleoside	monophosphate	catabolic	process	|	purine	ribonucleoside	triphosphate	metabolic	process	|	cellular	process	|
OG5_151183	chromosome	4	open	reading	frame	48	Function	unknown
OG5_129452	Choline/Carnitine	o-acyltransferase	Lipid	transport	and	metabolism	metabolic	process	GO:0008152	catalytic	activity	|	transferase	activity,	transferring	acyl	groups	|	transferase	activity	GO:0003824	|	GO:0016746	|	GO:0016740
OG5_134109	cerebellar	degeneration-related	protein	2-like	Function	unknown
OG5_127620	N-acetylgalactosaminidase,	alpha	Carbohydrate	transport	and	metabolism	carbohydrate	derivative	metabolic	process	|	organonitrogen	compound	catabolic	process	|	glycosylceramide	metabolic	process	|	nitrogen	compound	metabolic	process	|	oligosaccharide	metabolic	process	|	organic	substance	metabolic	process	|	metabolic	process	|	single-organism	metabolic	process	|	cellular	process	|	primary	metabolic	process	|	cellular
OG5_196441	TSPY-like	1	Replication,	recombination	and	repair	chromatin	assembly	or	disassembly	|	nitrogen	compound	metabolic	process	|	single-organism	process	|	DNA	conformation	change	|	organic	substance	metabolic	process	|	chromatin	assembly	|	metabolic	process	|	cellular	macromolecule	metabolic	process	|	cellular	process	|	primary	metabolic	process	|	cellular	metabolic	process
OG5_128257	Ribosomal	L40e	family	Posttranslational	modification,	protein	turnover,	chaperones	cellular	biosynthetic	process	|	cellular	process	|	translation	|	primary	metabolic	process	|	macromolecule	metabolic	process	|	cellular	metabolic	process	|	biosynthetic	process	|	macromolecule	biosynthetic	process	|	gene	expression	|	organic	substance	metabolic	process	|	cellular	macromolecule	biosynthetic	process	|
OG5_145620	ankyrin	repeat	and	SOCS	box	containing	12	Function	unknown	response	to	stimulus	|	macromolecule	modification	|	single-organism	process	|	protein	ubiquitination	|	organic	substance	metabolic	process	|	protein	modification	by	small	protein	conjugation	|	metabolic	process	|	cellular	macromolecule	metabolic	process	|	cellular	process	|	primary	metabolic	process	|
OG5_129157	CWC27	spliceosome-associated	protein	homolog	(S.	cerevisiae)	Posttranslational	modification,	protein	turnover,	chaperones	protein	peptidyl-prolyl	isomerization	|	cellular	process	|	protein	modification	process	|	primary	metabolic	process	|	macromolecule	metabolic	process	|	cellular	metabolic	process	|	protein	folding	|	macromolecule	modification	|	peptidyl-proline	modification	|	peptidyl-amino	acid	modification	|	cellular	protein
OG5_128123	NRF	Function	unknown	metabolic	process	GO:0008152	catalytic	activity	|	transferase	activity,	transferring	acyl	groups	|	transferase	activity,	transferring	acyl	groups	other	than	amino-acyl	groups	|	transferase	activity	GO:0003824	|	GO:0016746	|	GO:0016747	|	GO:0016740
OG5_232185	Interleukin-1	/	18	Function	unknown	extracellular	region	|	extracellular	space	|	extracellular	region	part	GO:0005576	|	GO:0005615	|	GO:0044421
OG5_134507	THUMP	domain	containing	3	Replication,	recombination	and	repair	heterocyclic	compound	binding	|	RNA	binding	|	nucleic	acid	binding	|	binding	|	organic	cyclic	compound	binding	GO:1901363	|	GO:0003723	|	GO:0003676	|	GO:0005488	|	GO:0097159
OG5_134720	HIG1	hypoxia	inducible	domain	family,	member	1C	Function	unknown	membrane	|	integral	to	membrane	|	intrinsic	to	membrane	|	membrane	part	GO:0016020	|	GO:0016021	|	GO:0031224	|	GO:0044425
OG5_139427	carbonic	anhydrase	XII	Inorganic	ion	transport	and	metabolism	one-carbon	metabolic	process	|	cellular	process	|	cellular	metabolic	process	|	small	molecule	metabolic	process	|	metabolic	process	|	single-organism	metabolic	process	GO:0006730	|	GO:0009987	|	GO:0044237	|	GO:0044281	|	GO:0008152	|	GO:0044710	membrane	|	integral	to	membrane	|	intrinsic	to
OG5_140429	chromosome	3	open	reading	frame	18	Function	unknown
OG5_126722	ribosomal	protein	S2	Translation,	ribosomal	structure	and	biogenesis	cellular	biosynthetic	process	|	cellular	process	|	translation	|	primary	metabolic	process	|	macromolecule	metabolic	process	|	cellular	metabolic	process	|	biosynthetic	process	|	macromolecule	biosynthetic	process	|	gene	expression	|	organic	substance	metabolic	process	|	cellular	macromolecule	biosynthetic	process	|
OG5_137569	neuropeptides	B	W	receptor	2	Signal	transduction	mechanisms	cell	surface	receptor	signaling	pathway	|	neuropeptide	signaling	pathway	|	response	to	stimulus	|	single-organism	process	|	system	process	|	multicellular	organismal	process	|	cellular	process	|	multicellular	organismal	signaling	|	regulation	of	biological	process	|	single-multicellular	organism	process	|	biological
OG5_198206	Erythropoietin	receptor,	ligand	binding	Function	unknown
OG5_126808	cell	division	cycle	6	homolog	(S.	cerevisiae)	Replication,	recombination	and	repair	metabolic	process	GO:0008152	purine	nucleotide	binding	|	purine	nucleoside	binding	|	hydrolase	activity,	acting	on	acid	anhydrides,	in	phosphorus-containing	anhydrides	|	purine	ribonucleoside	triphosphate	binding	|	ribonucleotide	binding	|	hydrolase	activity	|	nucleoside	phosphate	binding	|	binding	|
OG5_130173	natural	killer-tumor	recognition	sequence	Posttranslational	modification,	protein	turnover,	chaperones	protein	peptidyl-prolyl	isomerization	|	cellular	process	|	protein	modification	process	|	primary	metabolic	process	|	macromolecule	metabolic	process	|	cellular	metabolic	process	|	protein	folding	|	macromolecule	modification	|	peptidyl-proline	modification	|	peptidyl-amino	acid	modification	|	cellular	protein	modification	process
OG5_133869	Solute	carrier	family	26	(Sulfate	transporter),	member	1	Inorganic	ion	transport	and	metabolism	single-organism	transport	|	cellular	process	|	sulfate	transport	|	establishment	of	localization	|	anion	transport	|	single-organism	process	|	ion	transport	|	inorganic	anion	transport	|	ion	transmembrane	transport	|	sulfur	compound	transport	|	localization	|
OG5_142907	MAX	dimerization	protein	1	Transcription
OG5_132540	methyltransferase	like	23	RNA	processing	and	modification
OG5_130310	sperm	flagellar	1	Cytoskeleton
OG5_126648	potassium	voltage-gated	channel,	shaker-related	subfamily,	beta	member	3	Energy	production	and	conversion	single-organism	transport	|	potassium	ion	transport	|	single-organism	process	|	monovalent	inorganic	cation	transport	|	ion	transmembrane	transport	|	potassium	ion	transmembrane	transport	|	transport	|	cellular	process	|	regulation	of	transmembrane	transport	|	regulation	of	biological
OG5_140688	TNFR/NGFR	cysteine-rich	region	Signal	transduction	mechanisms	cellular	process	|	regulation	of	apoptotic	process	|	positive	regulation	of	cell	death	|	response	to	stimulus	|	regulation	of	cell	death	|	regulation	of	biological	process	|	regulation	of	cellular	process	|	single-organism	process	|	signal	transduction	|	positive	regulation	of	biological
OG5_134161	solute	carrier	family	16,	member	4	(monocarboxylic	acid	transporter	5)	Carbohydrate	transport	and	metabolism	single-organism	transport	|	cellular	process	|	establishment	of	localization	|	single-organism	process	|	localization	|	transmembrane	transport	|	transport	|	single-organism	cellular	process	GO:0044765	|	GO:0009987	|	GO:0051234	|	GO:0044699	|	GO:0051179	|	GO:0055085	|
OG5_196109	Domain	of	unknown	function	(DUF3451)	Inorganic	ion	transport	and	metabolism	single-organism	transport	|	system	development	|	regulation	of	heart	contraction	|	single-organism	process	|	monovalent	inorganic	cation	transport	|	multicellular	organismal	process	|	embryonic	organ	morphogenesis	|	determination	of	bilateral	symmetry	|	sodium	ion	transport	|	ion	transmembrane	transport
OG5_136460	chromosome	1	open	reading	frame	212	Function	unknown	membrane	|	integral	to	membrane	|	intrinsic	to	membrane	|	membrane	part	GO:0016020	|	GO:0016021	|	GO:0031224	|	GO:0044425
OG5_130048	phosphatidylinositol	glycan	anchor	biosynthesis,	class	G	Signal	transduction	mechanisms	metabolic	process	GO:0008152	catalytic	activity	GO:0003824
OG5_230000	HtrA	serine	peptidase	2	Posttranslational	modification,	protein	turnover,	chaperones	proteolysis	|	primary	metabolic	process	|	macromolecule	metabolic	process	|	organic	substance	metabolic	process	|	metabolic	process	|	protein	metabolic	process	GO:0006508	|	GO:0044238	|	GO:0043170	|	GO:0071704	|	GO:0008152	|	GO:0019538	peptidase	activity,	acting	on	L-amino	acid	peptides	|
OG5_198252	NA	Function	unknown
OG5_127818	solute	carrier	family	37	(glycerol-3-phosphate	transporter),	member	3	Carbohydrate	transport	and	metabolism	single-organism	transport	|	cellular	process	|	establishment	of	localization	|	single-organism	process	|	localization	|	transmembrane	transport	|	transport	|	single-organism	cellular	process	GO:0044765	|	GO:0009987	|	GO:0051234	|	GO:0044699	|	GO:0051179	|	GO:0055085	|	GO:0006810	|
OG5_128833	leukocyte	receptor	cluster	(LRC)	member	8	Transcription
OG5_127457	poly(A)	binding	protein,	nuclear	1-like	(cytoplasmic)	RNA	processing	and	modification	heterocyclic	compound	binding	|	small	molecule	binding	|	nucleoside	phosphate	binding	|	binding	|	organic	cyclic	compound	binding	|	nucleotide	binding	|	nucleic	acid	binding	GO:1901363	|	GO:0036094	|	GO:1901265	|	GO:0005488	|	GO:0097159	|	GO:0000166	|	GO:0003676
OG5_141944	Pannexin	2	Intracellular	trafficking,	secretion,	and	vesicular	transport	gap	junction	|	cell-cell	junction	|	intracellular	|	cell	part	|	intracellular	part	|	cytoplasm	|	organelle	|	cell	junction	|	vesicle	|	cytoplasmic	vesicle	|	cytoplasmic	part	|	intracellular	organelle	|	cell	GO:0005921	|	GO:0005911	|	GO:0005622	|	GO:0044464	|
OG5_136615	regulatory	factor	X,	4	(influences	HLA	class	II	expression)	Transcription	regulation	of	primary	metabolic	process	|	regulation	of	biosynthetic	process	|	nitrogen	compound	metabolic	process	|	aromatic	compound	biosynthetic	process	|	organic	substance	metabolic	process	|	cellular	macromolecule	biosynthetic	process	|	metabolic	process	|	regulation	of	macromolecule	biosynthetic	process
OG5_143252	DnaJ	(Hsp40)	homolog,	subfamily	B,	member	2	Posttranslational	modification,	protein	turnover,	chaperones
OG5_142533	BRLZ	Transcription	regulation	of	primary	metabolic	process	|	regulation	of	nucleobase-containing	compound	metabolic	process	|	regulation	of	biosynthetic	process	|	regulation	of	gene	expression	|	regulation	of	cellular	macromolecule	biosynthetic	process	|	regulation	of	biological	process	|	regulation	of	cellular	process	|	regulation	of	RNA	metabolic	process	|	regulation
OG5_163807	Inherit	from	meNOG:	transposase	yabusame-1	Function	unknown
OG5_143041	sclerostin	Posttranslational	modification,	protein	turnover,	chaperones	extracellular	region	|	extracellular	space	|	extracellular	region	part	GO:0005576	|	GO:0005615	|	GO:0044421
OG5_130242	CAS1	domain	containing	1	Function	unknown	metabolic	process	GO:0008152	membrane	|	integral	to	membrane	|	intrinsic	to	membrane	|	membrane	part	GO:0016020	|	GO:0016021	|	GO:0031224	|	GO:0044425	hydrolase	activity	|	catalytic	activity	GO:0016787	|	GO:0003824
OG5_127697	zinc	finger,	DHHC-type	containing	17	Function	unknown	cation	binding	|	binding	|	transition	metal	ion	binding	|	metal	ion	binding	|	ion	binding	|	zinc	ion	binding	GO:0043169	|	GO:0005488	|	GO:0046914	|	GO:0046872	|	GO:0043167	|	GO:0008270
OG5_128252	mevalonate	(diphospho)	decarboxylase	Lipid	transport	and	metabolism	organic	hydroxy	compound	biosynthetic	process	|	lipid	biosynthetic	process	|	isoprenoid	biosynthetic	process	|	organic	substance	metabolic	process	|	single-organism	biosynthetic	process	|	single-organism	metabolic	process	|	metabolic	process	|	cholesterol	biosynthetic	process	|	isoprenoid	metabolic	process	|	cellular	process	|	primary
OG5_131208	ER	lipid	raft	associated	2	Posttranslational	modification,	protein	turnover,	chaperones	nuclear	outer	membrane-endoplasmic	reticulum	membrane	network	|	organelle	part	|	membrane	|	intracellular	|	cell	part	|	intracellular	part	|	endomembrane	system	|	endoplasmic	reticulum	part	|	intracellular	organelle	part	|	cell	|	integral	to	membrane	|	organelle	membrane
OG5_238780	Beta/Gamma	crystallin	Function	unknown
OG5_133084	proteasome	(prosome,	macropain)	26S	subunit,	non-ATPase,	5	Posttranslational	modification,	protein	turnover,	chaperones	cellular	process	|	primary	metabolic	process	|	macromolecule	metabolic	process	|	cellular	metabolic	process	|	protein	folding	|	organic	substance	metabolic	process	|	metabolic	process	|	cellular	macromolecule	metabolic	process	|	protein	metabolic	process	|	cellular	protein
OG5_129702	mediator	complex	subunit	7	Transcription	regulation	of	transcription	from	RNA	polymerase	II	promoter	|	regulation	of	primary	metabolic	process	|	regulation	of	biosynthetic	process	|	nitrogen	compound	metabolic	process	|	aromatic	compound	biosynthetic	process	|	organic	substance	metabolic	process	|	cellular	macromolecule	biosynthetic	process	|	metabolic	process	|	regulation
OG5_133689	cytochrome	c	oxidase	assembly	factor	4	homolog	(S.	cerevisiae)	Posttranslational	modification,	protein	turnover,	chaperones
OG5_139916	B-cell	CLL	lymphoma	3	Transcription
OG5_248753	S_TKc	Signal	transduction	mechanisms	hematopoietic	or	lymphoid	organ	development	|	cell	differentiation	|	macromolecule	modification	|	system	development	|	single-organism	process	|	multicellular	organismal	process	|	gastrulation	|	organic	substance	metabolic	process	|	metabolic	process	|	developmental	process	|	immune	system	development	|	cellular	macromolecule	metabolic	process	|	phosphorus
OG5_130230	INO80	complex	subunit	C	Function	unknown
OG5_129130	dolichyl	pyrophosphate	phosphatase	1	Lipid	transport	and	metabolism	metabolic	process	GO:0008152	membrane	GO:0016020	catalytic	activity	GO:0003824
OG5_128354	RNA	binding	motif	protein	34	RNA	processing	and	modification	heterocyclic	compound	binding	|	small	molecule	binding	|	nucleoside	phosphate	binding	|	binding	|	organic	cyclic	compound	binding	|	nucleotide	binding	|	nucleic	acid	binding	GO:1901363	|	GO:0036094	|	GO:1901265	|	GO:0005488	|	GO:0097159	|	GO:0000166	|	GO:0003676
OG5_127904	Subunit	of	the	peripheral	V1	complex	of	vacuolar	ATPase	essential	for	assembly	or	catalytic	function.	V-ATPase	is	responsible	for	acidifying	a	variety	of	intracellular	compartments	in	eukaryotic	cells	(By	similarity)	Energy	production	and	conversion	nitrogen	compound	metabolic	process	|	multicellular	organismal	process	|	metabolic	process	|	nucleoside	monophosphate	catabolic
OG5_248721	deoxyribonuclease	I-like	1	Signal	transduction	mechanisms	DNA	catabolic	process	|	aromatic	compound	catabolic	process	|	nitrogen	compound	metabolic	process	|	organic	substance	metabolic	process	|	metabolic	process	|	macromolecule	catabolic	process	|	cellular	macromolecule	metabolic	process	|	cellular	process	|	primary	metabolic	process	|	cellular	metabolic	process	|	heterocycle
OG5_142004	interleukin	6	signal	transducer	(gp130,	oncostatin	M	receptor)	Signal	transduction	mechanisms	cellular	process	|	cell	surface	receptor	signaling	pathway	|	response	to	cytokine	stimulus	|	response	to	stimulus	|	response	to	organic	substance	|	cytokine-mediated	signaling	pathway	|	regulation	of	biological	process	|	regulation	of	cellular	process	|	single-organism
OG5_130424	transmembrane	protein	67	Function	unknown	cell	projection	morphogenesis	|	cellular	component	morphogenesis	|	cell	morphogenesis	|	single-organism	process	|	multicellular	organismal	process	|	gastrulation	|	cilium	morphogenesis	|	developmental	process	|	cellular	process	|	anatomical	structure	formation	involved	in	morphogenesis	|	embryonic	morphogenesis	|	single-multicellular	organism	process	|	single-organism
OG5_138177	Centrosomal	protein	Cytoskeleton	protein	complex	subunit	organization	|	microtubule	cytoskeleton	organization	|	response	to	stress	|	response	to	stimulus	|	negative	regulation	of	cell	cycle	phase	transition	|	single-organism	process	|	regulation	of	cell	cycle	phase	transition	|	protein	complex	assembly	|	response	to	DNA	damage	stimulus	|	mitotic
OG5_145376	SPRY	domain	containing	4	Posttranslational	modification,	protein	turnover,	chaperones
OG5_133382	Component	of	intercellular	desmosome	junctions.	Involved	in	the	interaction	of	plaque	proteins	and	intermediate	filaments	mediating	cell-cell	adhesion	(By	similarity)	Intracellular	trafficking,	secretion,	and	vesicular	transport	epiboly	involved	in	gastrulation	with	mouth	forming	second	|	biological	adhesion	|	cell	junction	organization	|	desmosome	assembly	|	system	development	|	single-organism
OG5_130154	zinc	finger,	HIT-type	containing	3	Transcription
OG5_143481	Inherit	from	biNOG:	Interleukin	1	Signal	transduction	mechanisms	cellular	process	|	cell	surface	receptor	signaling	pathway	|	response	to	cytokine	stimulus	|	response	to	stimulus	|	response	to	organic	substance	|	cytokine-mediated	signaling	pathway	|	regulation	of	biological	process	|	regulation	of	cellular	process	|	single-organism	process	|	signal
OG5_198109	NA	Function	unknown	single-organism	transport	|	nitrogen	compound	metabolic	process	|	single-organism	process	|	cobalamin	metabolic	process	|	organic	substance	metabolic	process	|	organic	substance	transport	|	single-organism	metabolic	process	|	metabolic	process	|	transport	|	cellular	process	|	cellular	metabolic	process	|	cobalamin	transport	|	organonitrogen	compound	metabolic
OG5_131156	Doublecortin-like	kinase	1	Signal	transduction	mechanisms	response	to	stimulus	|	macromolecule	modification	|	single-organism	process	|	organic	substance	metabolic	process	|	metabolic	process	|	cellular	macromolecule	metabolic	process	|	phosphorus	metabolic	process	|	cellular	process	|	primary	metabolic	process	|	cellular	metabolic	process	|	regulation	of	biological	process	|
OG5_128459	farnesyltransferase,	CAAX	box,	alpha	Posttranslational	modification,	protein	turnover,	chaperones	cellular	process	|	protein	modification	process	|	primary	metabolic	process	|	macromolecule	metabolic	process	|	cellular	metabolic	process	|	cellular	protein	modification	process	|	macromolecule	modification	|	organic	substance	metabolic	process	|	prenylation	|	metabolic	process	|	protein	prenylation	|
OG5_128079	solute	carrier	family	22	member	5-like	Carbohydrate	transport	and	metabolism	single-organism	transport	|	cellular	process	|	establishment	of	localization	|	single-organism	process	|	localization	|	transmembrane	transport	|	transport	|	single-organism	cellular	process	GO:0044765	|	GO:0009987	|	GO:0051234	|	GO:0044699	|	GO:0051179	|	GO:0055085	|	GO:0006810	|	GO:0044763	membrane
OG5_127477	solute	carrier	family	35,	member	G1	Amino	acid	transport	and	metabolism	|	Carbohydrate	transport	and	metabolism	membrane	GO:0016020
OG5_139244	Zinc	finger	C-x8-C-x5-C-x3-H	type	(and	similar)	Function	unknown	cation	binding	|	heterocyclic	compound	binding	|	binding	|	transition	metal	ion	binding	|	organic	cyclic	compound	binding	|	metal	ion	binding	|	ion	binding	|	nucleic	acid	binding	|	zinc	ion	binding	GO:0043169	|	GO:1901363	|	GO:0005488	|	GO:0046914	|
OG5_128859	SUMO1	activating	enzyme	subunit	1	Posttranslational	modification,	protein	turnover,	chaperones	hematopoietic	or	lymphoid	organ	development	|	macromolecule	modification	|	system	development	|	single-organism	process	|	protein	sumoylation	|	multicellular	organismal	process	|	organic	substance	metabolic	process	|	metabolic	process	|	developmental	process	|	protein	modification	by	small	protein	conjugation
OG5_145631	transmembrane	emp24	protein	transport	domain	containing	8	Intracellular	trafficking,	secretion,	and	vesicular	transport	localization	|	establishment	of	localization	|	transport	GO:0051179	|	GO:0051234	|	GO:0006810	membrane	|	integral	to	membrane	|	intrinsic	to	membrane	|	membrane	part	GO:0016020	|	GO:0016021	|	GO:0031224	|	GO:0044425
OG5_128206	Niemann-Pick	disease	type	C1	Lipid	transport	and	metabolism	single-organism	transport	|	hematopoietic	or	lymphoid	organ	development	|	epiboly	involved	in	gastrulation	with	mouth	forming	second	|	organic	hydroxy	compound	transport	|	response	to	stress	|	response	to	decreased	oxygen	levels	|	response	to	stimulus	|	cell	differentiation	|	system
OG5_229725	LRRNT	Signal	transduction	mechanisms	extracellular	region	|	extracellular	matrix	|	proteinaceous	extracellular	matrix	|	extracellular	region	part	GO:0005576	|	GO:0031012	|	GO:0005578	|	GO:0044421	structural	molecule	activity	|	extracellular	matrix	structural	constituent	GO:0005198	|	GO:0005201
OG5_143436	NA	Signal	transduction	mechanisms
OG5_129243	solute	carrier	family	35,	member	E3	Carbohydrate	transport	and	metabolism	membrane	|	integral	to	membrane	|	intrinsic	to	membrane	|	membrane	part	GO:0016020	|	GO:0016021	|	GO:0031224	|	GO:0044425
OG5_132890	abhydrolase	domain	containing	16B	Function	unknown
OG5_210364	RAS,	dexamethasone-induced	1	Function	unknown	purine	ribonucleotide	catabolic	process	|	nucleoside	phosphate	catabolic	process	|	single-organism	cellular	process	|	glycosyl	compound	catabolic	process	|	carbohydrate	derivative	metabolic	process	|	organonitrogen	compound	catabolic	process	|	response	to	stimulus	|	aromatic	compound	catabolic	process	|	guanosine-containing	compound	metabolic	process	|	nitrogen
OG5_130256	alkylglycerone	phosphate	synthase	Energy	production	and	conversion	lipid	biosynthetic	process	|	primary	metabolic	process	|	biosynthetic	process	|	oxidation-reduction	process	|	organic	substance	metabolic	process	|	single-organism	metabolic	process	|	lipid	metabolic	process	|	metabolic	process	|	organic	substance	biosynthetic	process	GO:0008610	|	GO:0044238	|	GO:0009058	|	GO:0055114	|
OG5_248752	Notch	ligand	involved	in	the	mediation	of	Notch	signaling	(By	similarity)	Signal	transduction	mechanisms	cellular	process	|	cell	surface	receptor	signaling	pathway	|	response	to	stimulus	|	multicellular	organismal	development	|	Notch	signaling	pathway	|	regulation	of	biological	process	|	regulation	of	cellular	process	|	single-multicellular	organism	process	|
OG5_143573	cocaine-	and	amphetamine-regulated	transcript	Signal	transduction	mechanisms	negative	regulation	of	appetite	|	regulation	of	cellular	protein	metabolic	process	|	response	to	stress	|	regulation	of	response	to	external	stimulus	|	multicellular	organismal	process	|	regulation	of	molecular	function	|	carbohydrate	homeostasis	|	cellular	process	|	behavior	|	positive	regulation
OG5_147781	synapse	differentiation	inducing	1	Extracellular	structures	response	to	biotic	stimulus	|	response	to	stimulus	GO:0009607	|	GO:0050896	membrane	|	integral	to	membrane	|	intrinsic	to	membrane	|	membrane	part	GO:0016020	|	GO:0016021	|	GO:0031224	|	GO:0044425
OG5_230070	Immunoglobulin	V-set	domain	Function	unknown
OG5_130603	protein	arginine	methyltransferase	7	Transcription	macromolecule	modification	|	nitrogen	compound	metabolic	process	|	macromolecule	methylation	|	multicellular	organismal	process	|	cellular	macromolecule	biosynthetic	process	|	metabolic	process	|	histone	methylation	|	cellular	macromolecule	metabolic	process	|	regulation	of	gene	expression,	epigenetic	|	cellular	process	|	mRNA	processing	|	regulation
OG5_127328	Alport	syndrome,	mental	retardation,	midface	hypoplasia	and	elliptocytosis	chromosomal	region	gene	1	Function	unknown
OG5_128245	arginase,	liver	Amino	acid	transport	and	metabolism	cellular	process	|	carboxylic	acid	metabolic	process	|	oxoacid	metabolic	process	|	organic	acid	metabolic	process	|	primary	metabolic	process	|	glutamine	family	amino	acid	metabolic	process	|	cellular	metabolic	process	|	organonitrogen	compound	metabolic	process	|	arginine	metabolic	process	|	nitrogen
OG5_140041	ELM2	and	Myb	SANT-like	domain	containing	1	Transcription	intracellular	|	nucleus	|	cell	part	|	intracellular	part	|	intracellular	membrane-bounded	organelle	|	organelle	|	membrane-bounded	organelle	|	intracellular	organelle	|	cell	GO:0005622	|	GO:0005634	|	GO:0044464	|	GO:0044424	|	GO:0043231	|	GO:0043226	|	GO:0043227	|	GO:0043229	|	GO:0005623	cation
OG5_129222	peroxisomal	biogenesis	factor	6	Posttranslational	modification,	protein	turnover,	chaperones	metabolic	process	GO:0008152	purine	nucleotide	binding	|	purine	nucleoside	binding	|	hydrolase	activity,	acting	on	acid	anhydrides,	in	phosphorus-containing	anhydrides	|	purine	ribonucleoside	triphosphate	binding	|	ribonucleotide	binding	|	hydrolase	activity	|	nucleoside	phosphate	binding	|	binding	|	anion	binding
OG5_128346	LSM3	homolog,	U6	small	nuclear	RNA	associated	(S.	cerevisiae)	RNA	processing	and	modification
OG5_198266	G	protein-coupled	receptor	35	Signal	transduction	mechanisms	cellular	process	|	cell	surface	receptor	signaling	pathway	|	response	to	stimulus	|	G-protein	coupled	receptor	signaling	pathway	|	regulation	of	biological	process	|	regulation	of	cellular	process	|	single-organism	process	|	signal	transduction	|	biological	regulation	|	signaling	|	single	organism
OG5_129022	Component	of	the	eukaryotic	translation	initiation	factor	3	(eIF-3)	complex,	which	is	involved	in	protein	synthesis	and,	together	with	other	initiation	factors,	stimulates	binding	of	mRNA	and	methionyl-tRNAi	to	the	40S	ribosome	(By	similarity)	Translation,	ribosomal	structure	and	biogenesis	regulation	of	cellular	protein	metabolic	process	|	regulation	of	primary
OG5_137141	RWD	domain	containing	3	Function	unknown
OG5_134463	BMI1	polycomb	ring	finger	oncogene	Transcription	brain	development	|	regulation	of	primary	metabolic	process	|	regulation	of	biosynthetic	process	|	system	development	|	nitrogen	compound	metabolic	process	|	single-organism	process	|	aromatic	compound	biosynthetic	process	|	multicellular	organismal	process	|	organic	substance	metabolic	process	|	cellular	macromolecule	biosynthetic	process
OG5_133308	ring	finger	protein	216	Posttranslational	modification,	protein	turnover,	chaperones	cation	binding	|	binding	|	transition	metal	ion	binding	|	metal	ion	binding	|	ion	binding	|	zinc	ion	binding	GO:0043169	|	GO:0005488	|	GO:0046914	|	GO:0046872	|	GO:0043167	|	GO:0008270
OG5_248780	GHB	Function	unknown	extracellular	region	GO:0005576
OG5_131496	platelet-activating	factor	acetylhydrolase	1b,	catalytic	subunit	2	(30kDa)	Defense	mechanisms	|	Signal	transduction	mechanisms	metabolic	process	GO:0008152	hydrolase	activity	|	catalytic	activity	GO:0016787	|	GO:0003824
OG5_155288	Sulfotransferase	domain	Posttranslational	modification,	protein	turnover,	chaperones	metabolic	process	GO:0008152	catalytic	activity	|	transferase	activity,	transferring	sulfur-containing	groups	|	sulfotransferase	activity	|	transferase	activity	GO:0003824	|	GO:0016782	|	GO:0008146	|	GO:0016740
OG5_143793	fibrinogen	beta	chain	Function	unknown	response	to	stress	|	response	to	stimulus	|	cellular	protein	complex	assembly	|	single-organism	process	|	protein	complex	assembly	|	multicellular	organismal	process	|	response	to	wounding	|	hemostasis	|	cellular	process	|	protein	complex	biogenesis	|	regulation	of	biological	process	|	single-multicellular	organism
OG5_133792	Pfam:hATC	Function	unknown	heterocyclic	compound	binding	|	nucleic	acid	binding	|	binding	|	organic	cyclic	compound	binding	GO:1901363	|	GO:0003676	|	GO:0005488	|	GO:0097159
OG5_132860	adenosine	deaminase,	tRNA-specific	1	RNA	processing	and	modification	cellular	process	|	primary	metabolic	process	|	cellular	aromatic	compound	metabolic	process	|	cellular	metabolic	process	|	macromolecule	metabolic	process	|	RNA	processing	|	gene	expression	|	nitrogen	compound	metabolic	process	|	cellular	nitrogen	compound	metabolic	process	|	RNA	metabolic	process
OG5_142136	ZnF_C2H2	Transcription	cation	binding	|	heterocyclic	compound	binding	|	binding	|	transition	metal	ion	binding	|	organic	cyclic	compound	binding	|	metal	ion	binding	|	ion	binding	|	nucleic	acid	binding	|	zinc	ion	binding	GO:0043169	|	GO:1901363	|	GO:0005488	|	GO:0046914	|	GO:0097159	|	GO:0046872	|	GO:0043167	|
OG5_128639	Beta-eliminating	lyase	Amino	acid	transport	and	metabolism	cellular	process	|	carboxylic	acid	metabolic	process	|	oxoacid	metabolic	process	|	organic	acid	metabolic	process	|	primary	metabolic	process	|	cellular	metabolic	process	|	organonitrogen	compound	metabolic	process	|	nitrogen	compound	metabolic	process	|	cellular	amino	acid	metabolic	process	|	small
OG5_127984	WD	repeat	domain	3	RNA	processing	and	modification
OG5_127126	mitochondrial	translational	initiation	factor	2	Translation,	ribosomal	structure	and	biogenesis	cellular	biosynthetic	process	|	cellular	protein	metabolic	process	|	purine	ribonucleotide	catabolic	process	|	nucleoside	phosphate	catabolic	process	|	carbohydrate	derivative	metabolic	process	|	glycosyl	compound	catabolic	process	|	organonitrogen	compound	catabolic	process	|	aromatic	compound	catabolic	process	|
OG5_129358	Involved	in	proper	cytoplasmic	distribution	of	mitochondria	(By	similarity)	Function	unknown	intracellular	part	|	cell	part	|	cytoplasm	|	intracellular	|	cell	GO:0044424	|	GO:0044464	|	GO:0005737	|	GO:0005622	|	GO:0005623
OG5_129803	surfeit	6	Function	unknown	heart	development	|	multicellular	organismal	development	|	system	development	|	single-multicellular	organism	process	|	single-organism	developmental	process	|	multicellular	organismal	process	|	organ	development	|	single-organism	process	|	anatomical	structure	development	|	developmental	process	|	cardiovascular	system	development	|	circulatory	system	development	GO:0007507	|	GO:0007275
OG5_141596	LY6	PLAUR	domain	containing	6	Function	unknown
OG5_137285	Inherit	from	veNOG:	Ras	association	(RalGDS	AF-6)	domain	family	(N-terminal)	member	Extracellular	structures	cellular	process	|	response	to	stimulus	|	regulation	of	biological	process	|	regulation	of	cellular	process	|	single-organism	process	|	signal	transduction	|	biological	regulation	|	signaling	|	single	organism	signaling	|	cell	communication	|	cellular
OG5_168079	NA	Function	unknown
OG5_142947	ras	homolog	family	member	V	Function	unknown	epiboly	involved	in	gastrulation	with	mouth	forming	second	|	response	to	stimulus	|	single-organism	process	|	multicellular	organismal	process	|	gastrulation	|	developmental	process	|	cellular	process	|	embryonic	morphogenesis	|	small	GTPase	mediated	signal	transduction	|	regulation	of	biological	process	|
OG5_133182	Transmembrane	protein	136	Intracellular	trafficking,	secretion,	and	vesicular	transport	membrane	|	integral	to	membrane	|	intrinsic	to	membrane	|	membrane	part	GO:0016020	|	GO:0016021	|	GO:0031224	|	GO:0044425
OG5_145030	Solute	carrier	family	35	member	A4	Inorganic	ion	transport	and	metabolism	single-organism	transport	|	single-organism	process	|	monovalent	inorganic	cation	transport	|	organic	substance	transport	|	ion	transmembrane	transport	|	organophosphate	ester	transport	|	transport	|	cellular	process	|	hydrogen	transport	|	carbohydrate	transport	|	carbohydrate	transmembrane	transport	|
OG5_129639	component	of	oligomeric	golgi	complex	6	Intracellular	trafficking,	secretion,	and	vesicular	transport	single-organism	transport	|	cellular	process	|	intra-Golgi	vesicle-mediated	transport	|	establishment	of	localization	|	intracellular	transport	|	single-organism	process	|	vesicle-mediated	transport	|	establishment	of	localization	in	cell	|	Golgi	vesicle	transport	|	cellular	localization	|	localization
OG5_146375	A-kinase	anchoring	protein	95	(AKAP95)	Function	unknown	intracellular	|	nucleus	|	cell	part	|	intracellular	part	|	intracellular	membrane-bounded	organelle	|	organelle	|	membrane-bounded	organelle	|	intracellular	organelle	|	cell	GO:0005622	|	GO:0005634	|	GO:0044464	|	GO:0044424	|	GO:0043231	|	GO:0043226	|	GO:0043227	|	GO:0043229	|	GO:0005623	heterocyclic	compound
OG5_134641	alkaline	ceramidase	2	Lipid	transport	and	metabolism	cellular	process	|	primary	metabolic	process	|	cellular	metabolic	process	|	organonitrogen	compound	metabolic	process	|	nitrogen	compound	metabolic	process	|	sphingolipid	metabolic	process	|	cellular	lipid	metabolic	process	|	organic	substance	metabolic	process	|	membrane	lipid	metabolic	process	|	single-organism	metabolic
OG5_131577	DTW	domain	containing	2	Function	unknown
OG5_136814	chromobox	homolog	3	Chromatin	structure	and	dynamics	intracellular	|	nucleus	|	cell	part	|	intracellular	part	|	intracellular	membrane-bounded	organelle	|	organelle	|	membrane-bounded	organelle	|	intracellular	organelle	|	cell	GO:0005622	|	GO:0005634	|	GO:0044464	|	GO:0044424	|	GO:0043231	|	GO:0043226	|	GO:0043227	|	GO:0043229	|	GO:0005623
OG5_134974	leucine	rich	repeat	containing	59	Function	unknown	nuclear	outer	membrane-endoplasmic	reticulum	membrane	network	|	organelle	part	|	membrane	|	intracellular	|	cell	part	|	intracellular	part	|	endomembrane	system	|	envelope	|	endoplasmic	reticulum	part	|	intracellular	organelle	part	|	cell	|	integral	to	membrane	|	nucleus	|	nuclear
OG5_128027	ubiquitin	specific	peptidase	46	Posttranslational	modification,	protein	turnover,	chaperones	regulation	of	transmission	of	nerve	impulse	|	response	to	stimulus	|	macromolecule	modification	|	modification-dependent	macromolecule	catabolic	process	|	organic	substance	metabolic	process	|	metabolic	process	|	macromolecule	catabolic	process	|	cellular	macromolecule	metabolic	process	|	regulation	of	neurological	system
OG5_143463	Membrane-associating	domain	Defense	mechanisms	membrane	|	integral	to	membrane	|	intrinsic	to	membrane	|	membrane	part	GO:0016020	|	GO:0016021	|	GO:0031224	|	GO:0044425
OG5_188205	plexin	domain	containing	1	Extracellular	structures	multicellular	organismal	process	|	multicellular	organismal	development	|	single-multicellular	organism	process	|	single-organism	process	|	developmental	process	GO:0032501	|	GO:0007275	|	GO:0044707	|	GO:0044699	|	GO:0032502	membrane	|	integral	to	membrane	|	intrinsic	to	membrane	|	membrane	part	GO:0016020	|	GO:0016021	|	GO:0031224
OG5_136708	annexin	A2	Intracellular	trafficking,	secretion,	and	vesicular	transport	single-organism	transport	|	organic	hydroxy	compound	transport	|	negative	regulation	of	molecular	function	|	single-organism	process	|	system	process	|	multicellular	organismal	process	|	regulation	of	molecular	function	|	organic	substance	transport	|	transport	|	lipid	localization	|	regulation	of	biological
OG5_163960	Kelch	motif	Function	unknown
OG5_132093	URI1,	prefoldin-like	chaperone	Posttranslational	modification,	protein	turnover,	chaperones	cellular	process	|	primary	metabolic	process	|	macromolecule	metabolic	process	|	cellular	metabolic	process	|	protein	folding	|	organic	substance	metabolic	process	|	metabolic	process	|	cellular	macromolecule	metabolic	process	|	protein	metabolic	process	|	cellular	protein	metabolic	process	GO:0009987	|
OG5_146326	peroxisome	proliferator-activated	receptor	gamma,	coactivator-related	1	Signal	transduction	mechanisms	heterocyclic	compound	binding	|	small	molecule	binding	|	nucleoside	phosphate	binding	|	binding	|	organic	cyclic	compound	binding	|	nucleotide	binding	|	nucleic	acid	binding	GO:1901363	|	GO:0036094	|	GO:1901265	|	GO:0005488	|	GO:0097159	|	GO:0000166	|	GO:0003676
OG5_143307	fatty	acid	desaturase	domain	family,	member	6	Lipid	transport	and	metabolism	metabolic	process	|	organic	substance	metabolic	process	|	primary	metabolic	process	|	single-organism	metabolic	process	|	lipid	metabolic	process	GO:0008152	|	GO:0071704	|	GO:0044238	|	GO:0044710	|	GO:0006629
OG5_141101	cyclin-dependent	kinase	inhibitor	1A	(p21,	Cip1)	Signal	transduction	mechanisms	regulation	of	transferase	activity	|	regulation	of	cellular	protein	metabolic	process	|	regulation	of	primary	metabolic	process	|	cell	differentiation	|	negative	regulation	of	molecular	function	|	skeletal	muscle	cell	differentiation	|	response	to	stimulus	|	negative	regulation	of	protein
OG5_173293	ENV	polyprotein	(coat	polyprotein)	Function	unknown
OG5_248619	Putative	GTPase	activating	protein	for	Arf	Signal	transduction	mechanisms	regulation	of	GTP	catabolic	process	|	regulation	of	primary	metabolic	process	|	positive	regulation	of	hydrolase	activity	|	response	to	stimulus	|	regulation	of	ARF	GTPase	activity	|	regulation	of	hydrolase	activity	|	single-organism	process	|	regulation	of	phosphate	metabolic
OG5_132462	dipeptidyl-peptidase	10	(non-functional)	Posttranslational	modification,	protein	turnover,	chaperones	proteolysis	|	primary	metabolic	process	|	macromolecule	metabolic	process	|	organic	substance	metabolic	process	|	metabolic	process	|	protein	metabolic	process	GO:0006508	|	GO:0044238	|	GO:0043170	|	GO:0071704	|	GO:0008152	|	GO:0019538	membrane	GO:0016020	peptidase	activity,	acting	on	L-amino	acid	peptides
OG5_151129	zinc	finger	protein	653	Transcription	cation	binding	|	heterocyclic	compound	binding	|	binding	|	transition	metal	ion	binding	|	organic	cyclic	compound	binding	|	metal	ion	binding	|	ion	binding	|	nucleic	acid	binding	|	zinc	ion	binding	GO:0043169	|	GO:1901363	|	GO:0005488	|	GO:0046914	|	GO:0097159	|	GO:0046872
OG5_128126	ribosomal	RNA	processing	8,	methyltransferase,	homolog	(yeast)	RNA	processing	and	modification	methylation	|	metabolic	process	GO:0032259	|	GO:0008152	methyltransferase	activity	|	catalytic	activity	|	transferase	activity,	transferring	one-carbon	groups	|	transferase	activity	GO:0008168	|	GO:0003824	|	GO:0016741	|	GO:0016740
OG5_130597	ZIP	Zinc	transporter	Inorganic	ion	transport	and	metabolism	single-organism	transport	|	cellular	process	|	cation	transport	|	establishment	of	localization	|	metal	ion	transport	|	single-organism	process	|	ion	transport	|	ion	transmembrane	transport	|	localization	|	transmembrane	transport	|	transport	|	single-organism	cellular	process	GO:0044765	|	GO:0009987	|
OG5_128967	Tryp_SPc	Amino	acid	transport	and	metabolism	proteolysis	|	primary	metabolic	process	|	macromolecule	metabolic	process	|	digestion	|	single-multicellular	organism	process	|	single-organism	process	|	multicellular	organismal	process	|	organic	substance	metabolic	process	|	metabolic	process	|	protein	metabolic	process	GO:0006508	|	GO:0044238	|	GO:0043170	|	GO:0007586	|	GO:0044707
OG5_135598	cell	growth	regulator	with	ring	finger	domain	1	Posttranslational	modification,	protein	turnover,	chaperones	cation	binding	|	binding	|	transition	metal	ion	binding	|	metal	ion	binding	|	ion	binding	|	zinc	ion	binding	GO:0043169	|	GO:0005488	|	GO:0046914	|	GO:0046872	|	GO:0043167	|	GO:0008270
OG5_153879	Serpentine	type	7TM	GPCR	chemoreceptor	Srsx	Signal	transduction	mechanisms	cell	surface	receptor	signaling	pathway	|	negative	regulation	of	locomotion	|	response	to	stimulus	|	regulation	of	cellular	component	movement	|	system	development	|	single-organism	process	|	multicellular	organismal	process	|	gastrulation	|	regulation	of	locomotion	|	localization	of	cell
OG5_144848	homeobox	D12	Transcription	regulation	of	primary	metabolic	process	|	regulation	of	biosynthetic	process	|	nitrogen	compound	metabolic	process	|	single-organism	process	|	aromatic	compound	biosynthetic	process	|	multicellular	organismal	process	|	organic	substance	metabolic	process	|	cellular	macromolecule	biosynthetic	process	|	metabolic	process	|	developmental	process	|	regulation	of
OG5_186308	Family	with	sequence	similarity	102,	member	B	Function	unknown
OG5_127622	Polymerase	(RNA)	II	(DNA	directed)	polypeptide	C	Transcription	nitrogen	compound	metabolic	process	|	aromatic	compound	biosynthetic	process	|	organic	substance	metabolic	process	|	cellular	macromolecule	biosynthetic	process	|	metabolic	process	|	cellular	macromolecule	metabolic	process	|	cellular	process	|	primary	metabolic	process	|	cellular	metabolic	process	|	biosynthetic	process
OG5_248879	7	transmembrane	receptor	(rhodopsin	family)	Signal	transduction	mechanisms	cellular	process	|	cell	surface	receptor	signaling	pathway	|	response	to	stimulus	|	G-protein	coupled	receptor	signaling	pathway	|	regulation	of	biological	process	|	regulation	of	cellular	process	|	single-organism	process	|	signal	transduction	|	biological	regulation	|	angiotensin-mediated	signaling	pathway
OG5_229757	NA	Function	unknown
OG5_143665	Uncharacterised	protein	family	(UPF0258)	Function	unknown
OG5_140428	LRRCT	Signal	transduction	mechanisms
OG5_172225	prolactin	2	Signal	transduction	mechanisms	extracellular	region	GO:0005576
OG5_159722	nudE	nuclear	distribution	E	homolog	1	(A.	nidulans)	Cytoskeleton	cellular	process	|	regulation	of	anatomical	structure	size	|	cellular	component	organization	|	regulation	of	biological	quality	|	regulation	of	cell	projection	size	|	single-organism	process	|	cellular	component	organization	or	biogenesis	|	regulation	of	cellular	component	size	|	biological
OG5_147601	calcium	homeostasis	modulator	2	Inorganic	ion	transport	and	metabolism
OG5_134911	hydroxy-delta-5-steroid	dehydrogenase,	3	beta-	and	steroid	delta-isomerase	Secondary	metabolites	biosynthesis,	transport	and	catabolism	lipid	biosynthetic	process	|	primary	metabolic	process	|	biosynthetic	process	|	oxidation-reduction	process	|	steroid	biosynthetic	process	|	organic	substance	metabolic	process	|	single-organism	metabolic	process	|	lipid	metabolic	process	|	metabolic	process	|	organic	substance
OG5_133727	membrane	protein,	palmitoylated	5	(MAGUK	p55	subfamily	member	5)	Signal	transduction	mechanisms
OG5_137636	chromosome	14	open	reading	frame	101	Function	unknown
OG5_139577	Ring	finger	protein	103	Posttranslational	modification,	protein	turnover,	chaperones	cation	binding	|	binding	|	transition	metal	ion	binding	|	metal	ion	binding	|	ion	binding	|	zinc	ion	binding	GO:0043169	|	GO:0005488	|	GO:0046914	|	GO:0046872	|	GO:0043167	|	GO:0008270
OG5_129582	WD	repeat	and	HMG-box	DNA	binding	protein	1	Function	unknown
OG5_130232	sphingomyelin	phosphodiesterase	2,	neutral	membrane	(neutral	sphingomyelinase)	Signal	transduction	mechanisms
OG5_229682	NA	Function	unknown
OG5_128532	chromosome	9	open	reading	frame	156	Function	unknown
OG5_126800	Pfam:efhand_Ca_insen	Signal	transduction	mechanisms	cation	binding	|	metal	ion	binding	|	ion	binding	|	binding	|	calcium	ion	binding	GO:0043169	|	GO:0046872	|	GO:0043167	|	GO:0005488	|	GO:0005509
OG5_129741	LSM12	homolog	(S.	cerevisiae)	Function	unknown
OG5_145641	cyclin-dependent	kinase	inhibitor	2D	(p19,	inhibits	CDK4)	Function	unknown
OG5_139525	torsin	A	interacting	protein	2	Intracellular	trafficking,	secretion,	and	vesicular	transport
OG5_135273	chromosome	16	open	reading	frame	52	Function	unknown
OG5_139519	heterogeneous	nuclear	ribonucleoprotein	L-like	RNA	processing	and	modification	mRNA	metabolic	process	|	cellular	process	|	mRNA	processing	|	primary	metabolic	process	|	cellular	aromatic	compound	metabolic	process	|	cellular	metabolic	process	|	macromolecule	metabolic	process	|	RNA	processing	|	gene	expression	|	nitrogen	compound	metabolic	process	|	cellular	nitrogen
OG5_144762	cysteine-serine-rich	nuclear	protein	2	Transcription
OG5_181933	perforin	1	(pore	forming	protein)	Function	unknown	immune	system	process	|	immune	response	|	response	to	stimulus	GO:0002376	|	GO:0006955	|	GO:0050896	membrane	|	integral	to	membrane	|	intrinsic	to	membrane	|	cell	periphery	|	macromolecular	complex	|	cell	part	|	plasma	membrane	part	|	protein	complex	|	pore
OG5_141787	proteolipid	protein	1	Intracellular	trafficking,	secretion,	and	vesicular	transport	system	development	|	single-organism	process	|	system	process	|	multicellular	organismal	process	|	regulation	of	action	potential	|	developmental	process	|	ensheathment	of	neurons	|	cellular	process	|	multicellular	organismal	signaling	|	regulation	of	membrane	potential	|	single-multicellular	organism	process
OG5_136191	family	with	sequence	similarity	82,	member	A1	Function	unknown
OG5_195962	7	transmembrane	receptor	(rhodopsin	family)	Signal	transduction	mechanisms	cell	surface	receptor	signaling	pathway	|	response	to	stimulus	|	macromolecule	modification	|	single-organism	process	|	system	process	|	multicellular	organismal	process	|	protein-chromophore	linkage	|	sensory	perception	of	light	stimulus	|	organic	substance	metabolic	process	|	metabolic	process	|	cellular
OG5_138485	SPARC	related	modular	calcium	binding	1	Function	unknown	response	to	stimulus	|	system	development	|	single-organism	process	|	embryonic	organ	morphogenesis	|	multicellular	organismal	process	|	developmental	process	|	sensory	organ	development	|	cellular	process	|	eye	development	|	anatomical	structure	formation	involved	in	morphogenesis	|	eye	morphogenesis	|
OG5_145148	LIM	and	cysteine-rich	domains	1	Cytoskeleton	|	Signal	transduction	mechanisms	cation	binding	|	binding	|	transition	metal	ion	binding	|	metal	ion	binding	|	ion	binding	|	zinc	ion	binding	GO:0043169	|	GO:0005488	|	GO:0046914	|	GO:0046872	|	GO:0043167	|	GO:0008270
OG5_208760	low	density	lipoprotein	receptor	adaptor	protein	1	Signal	transduction	mechanisms
OG5_134408	Lipoma	HMGIC	fusion	partner-like	2	Intracellular	trafficking,	secretion,	and	vesicular	transport	membrane	|	integral	to	membrane	|	intrinsic	to	membrane	|	membrane	part	GO:0016020	|	GO:0016021	|	GO:0031224	|	GO:0044425
OG5_147952	androgen	receptor	Signal	transduction	mechanisms	regulation	of	transcription	from	RNA	polymerase	II	promoter	|	regulation	of	primary	metabolic	process	|	cellular	response	to	hormone	stimulus	|	response	to	stimulus	|	regulation	of	biosynthetic	process	|	response	to	lipid	|	nitrogen	compound	metabolic	process	|	single-organism	process	|	aromatic	compound
OG5_198068	Ankyrin	repeat	Function	unknown
OG5_147752	centromere	protein	P	Function	unknown	intracellular	|	nucleus	|	chromosomal	part	|	cell	part	|	intracellular	part	|	chromosome	|	chromosome,	centromeric	region	|	non-membrane-bounded	organelle	|	intracellular	membrane-bounded	organelle	|	organelle	|	intracellular	organelle	part	|	organelle	part	|	intracellular	non-membrane-bounded	organelle	|	membrane-bounded	organelle	|	intracellular	organelle
OG5_134723	major	facilitator	superfamily	domain	containing	9	Carbohydrate	transport	and	metabolism	single-organism	transport	|	cellular	process	|	establishment	of	localization	|	single-organism	process	|	localization	|	transmembrane	transport	|	transport	|	single-organism	cellular	process	GO:0044765	|	GO:0009987	|	GO:0051234	|	GO:0044699	|	GO:0051179	|	GO:0055085	|	GO:0006810	|	GO:0044763	membrane
OG5_147668	Inherit	from	NOG:	polo-like	kinase	1	substrate	1	Cytoskeleton	spindle	organization	|	cellular	process	|	microtubule	cytoskeleton	organization	|	cell	cycle	process	|	cell	cycle	|	microtubule-based	process	|	cellular	component	organization	|	macromolecular	complex	subunit	organization	|	single-organism	process	|	cytoskeleton	organization	|	cellular	component	organization	or	biogenesis
OG5_127134	60S	ribosomal	protein	L36	Translation,	ribosomal	structure	and	biogenesis	brain	development	|	system	development	|	single-organism	process	|	multicellular	organismal	process	|	organic	substance	metabolic	process	|	cellular	macromolecule	biosynthetic	process	|	metabolic	process	|	developmental	process	|	regulation	of	cell	cycle	|	cellular	macromolecule	metabolic	process	|	cellular
OG5_152169	CCAAT	enhancer	binding	protein	(C	EBP),	alpha	Transcription	hematopoietic	or	lymphoid	organ	development	|	regulation	of	primary	metabolic	process	|	regulation	of	biosynthetic	process	|	system	development	|	single-organism	process	|	multicellular	organismal	process	|	developmental	process	|	regulation	of	macromolecule	biosynthetic	process	|	immune	system	development	|	regulation
OG5_128781	TATA-binding	protein	interacting	(TIP20)	Posttranslational	modification,	protein	turnover,	chaperones
OG5_134543	RPA	interacting	protein	Function	unknown
OG5_135927	amnionless	homolog	(mouse)	Function	unknown
OG5_248632	RIO1	family	Signal	transduction	mechanisms	phosphorus	metabolic	process	|	cellular	process	|	phosphorylation	|	phosphate-containing	compound	metabolic	process	|	primary	metabolic	process	|	macromolecule	metabolic	process	|	protein	modification	process	|	cellular	protein	modification	process	|	macromolecule	modification	|	cellular	metabolic	process	|	organic	substance	metabolic	process	|	metabolic
OG5_130976	peroxisomal	membrane	protein	4,	24kDa	Intracellular	trafficking,	secretion,	and	vesicular	transport	membrane	|	integral	to	membrane	|	intrinsic	to	membrane	|	membrane	part	GO:0016020	|	GO:0016021	|	GO:0031224	|	GO:0044425
OG5_132953	WD	repeat	domain	11	Function	unknown
OG5_224771	protein	kinase,	AMP-activated,	gamma	3	non-catalytic	subunit	Energy	production	and	conversion
OG5_141154	chloride	intracellular	channel	3	Inorganic	ion	transport	and	metabolism	single-organism	transport	|	single-organism	process	|	ion	transmembrane	transport	|	transport	|	cellular	process	|	anion	transport	|	regulation	of	transmembrane	transport	|	regulation	of	biological	process	|	regulation	of	localization	|	biological	regulation	|	regulation	of	transport	|	regulation
OG5_127215	glycerol-3-phosphate	dehydrogenase	2	(mitochondrial)	Energy	production	and	conversion	cellular	process	|	organophosphate	metabolic	process	|	glycerol-3-phosphate	metabolic	process	|	carbohydrate	derivative	metabolic	process	|	phosphate-containing	compound	metabolic	process	|	cellular	metabolic	process	|	alditol	phosphate	metabolic	process	|	oxidation-reduction	process	|	organic	substance	metabolic	process	|	single-organism	metabolic	process
OG5_134212	motor	neuron	and	pancreas	homeobox	1	Transcription	regulation	of	primary	metabolic	process	|	enteroendocrine	cell	differentiation	|	cell	differentiation	|	regulation	of	biosynthetic	process	|	system	development	|	single-organism	process	|	multicellular	organismal	process	|	developmental	process	|	pancreas	development	|	regulation	of	macromolecule	biosynthetic	process	|	regulation	of
OG5_157781	Zinc	finger,	C2H2	type	Transcription	cation	binding	|	heterocyclic	compound	binding	|	binding	|	transition	metal	ion	binding	|	organic	cyclic	compound	binding	|	metal	ion	binding	|	ion	binding	|	nucleic	acid	binding	|	zinc	ion	binding	GO:0043169	|	GO:1901363	|	GO:0005488	|	GO:0046914	|	GO:0097159	|	GO:0046872
OG5_128701	chromosome	9	open	reading	frame	114	Function	unknown
OG5_142062	NYN	domain	and	retroviral	integrase	containing	Function	unknown
OG5_249204	transmembrane	protein	100	Function	unknown
OG5_147178	kelch-like	34	(Drosophila)	Signal	transduction	mechanisms
OG5_155028	Sestrin	2	Function	unknown	cell	cycle	process	|	cellular	process	|	cell	cycle	|	cell	cycle	arrest	|	negative	regulation	of	biological	process	|	regulation	of	cellular	process	|	regulation	of	biological	process	|	single-organism	process	|	negative	regulation	of	cellular	process	|	biological	regulation	|	regulation	of	cell
OG5_230067	TBOX	Transcription	regulation	of	primary	metabolic	process	|	regulation	of	biosynthetic	process	|	nitrogen	compound	metabolic	process	|	aromatic	compound	biosynthetic	process	|	organic	substance	metabolic	process	|	cellular	macromolecule	biosynthetic	process	|	metabolic	process	|	regulation	of	macromolecule	biosynthetic	process	|	cellular	macromolecule	metabolic	process	|	regulation	of
OG5_131218	DENN	MADD	domain	containing	5B	Signal	transduction	mechanisms	biological	regulation	|	regulation	of	metabolic	process	|	regulation	of	biological	process	|	regulation	of	molecular	function	|	regulation	of	catalytic	activity	GO:0065007	|	GO:0019222	|	GO:0050789	|	GO:0065009	|	GO:0050790	membrane	|	integral	to	membrane	|	intrinsic	to	membrane	|
OG5_172776	keratin	23	(histone	deacetylase	inducible)	Chromatin	structure	and	dynamics	intermediate	filament	|	intracellular	|	cytoskeletal	part	|	intermediate	filament	cytoskeleton	|	macromolecular	complex	|	cell	part	|	intracellular	part	|	non-membrane-bounded	organelle	|	protein	complex	|	organelle	|	cytoskeleton	|	intracellular	organelle	part	|	organelle	part	|	intracellular	non-membrane-bounded
OG5_180817	ZP	Function	unknown
OG5_135945	Heart	and	neural	crest	derivatives	expressed	Transcription	blood	circulation	|	nitrogen	compound	metabolic	process	|	system	process	|	multicellular	organismal	process	|	determination	of	bilateral	symmetry	|	cellular	macromolecule	biosynthetic	process	|	metabolic	process	|	cellular	macromolecule	metabolic	process	|	circulatory	system	process	|	gland	development	|	cellular	process
OG5_127074	spermidine	synthase	Amino	acid	transport	and	metabolism	metabolic	process	GO:0008152	catalytic	activity	|	transferase	activity	GO:0003824	|	GO:0016740
OG5_132971	Globoside	alpha-1,3-N-acetylgalactosaminyltransferase	1	Carbohydrate	transport	and	metabolism	carbohydrate	metabolic	process	|	organic	substance	metabolic	process	|	primary	metabolic	process	|	metabolic	process	GO:0005975	|	GO:0071704	|	GO:0044238	|	GO:0008152	membrane	GO:0016020	transferase	activity,	transferring	glycosyl	groups	|	transferase	activity,	transferring	hexosyl	groups	|	catalytic	activity	|	transferase	activity	GO:0016757
OG5_132126	IQ	motif	containing	D	Function	unknown
OG5_128078	HemK	methyltransferase	family	member	1	Translation,	ribosomal	structure	and	biogenesis	methylation	|	cellular	process	|	protein	modification	process	|	primary	metabolic	process	|	macromolecule	metabolic	process	|	cellular	metabolic	process	|	cellular	protein	modification	process	|	macromolecule	modification	|	macromolecule	methylation	|	protein	methylation	|	protein	alkylation	|	organic
OG5_131878	nucleoporin	85kDa	Intracellular	trafficking,	secretion,	and	vesicular	transport	|	Nuclear	structure	nucleobase-containing	compound	transport	|	establishment	of	localization	|	RNA	localization	|	nitrogen	compound	transport	|	nucleic	acid	transport	|	mRNA	transport	|	RNA	transport	|	macromolecule	localization	|	organic	substance	transport	|	protein	localization	|	establishment	of	protein
OG5_145425	Brain-derived	neurotrophic	factor	Signal	transduction	mechanisms	brain	development	|	multicellular	organismal	development	|	system	development	|	single-multicellular	organism	process	|	single-organism	developmental	process	|	multicellular	organismal	process	|	organ	development	|	single-organism	process	|	anatomical	structure	development	|	developmental	process	|	nervous	system	development	|	central	nervous	system	development
OG5_133683	COMM	domain	containing	2	Function	unknown
OG5_141047	zinc	finger	protein	36,	C3H	type-like	2	Function	unknown	cation	binding	|	heterocyclic	compound	binding	|	binding	|	transition	metal	ion	binding	|	organic	cyclic	compound	binding	|	metal	ion	binding	|	ion	binding	|	nucleic	acid	binding	|	zinc	ion	binding	GO:0043169	|	GO:1901363	|	GO:0005488	|	GO:0046914
OG5_129552	Family	with	sequence	similarity	86,	member	Function	unknown
OG5_145435	leucine	rich	adaptor	protein	1	Intracellular	trafficking,	secretion,	and	vesicular	transport
OG5_179355	FH2	Cytoskeleton	|	Signal	transduction	mechanisms	cellular	process	|	actin	filament-based	process	|	cellular	component	organization	|	single-organism	process	|	cytoskeleton	organization	|	cellular	component	organization	or	biogenesis	|	organelle	organization	|	actin	cytoskeleton	organization	|	single-organism	cellular	process	GO:0009987	|	GO:0030029	|	GO:0016043	|	GO:0044699	|	GO:0007010	|
OG5_127204	asparagine	synthetase	Amino	acid	transport	and	metabolism	cellular	amide	metabolic	process	|	organic	acid	metabolic	process	|	nitrogen	compound	metabolic	process	|	cellular	amino	acid	metabolic	process	|	organic	substance	metabolic	process	|	single-organism	biosynthetic	process	|	single-organism	metabolic	process	|	metabolic	process	|	cellular	amino	acid	biosynthetic	process
OG5_146422	LIM	domain	Cytoskeleton	|	Signal	transduction	mechanisms	cation	binding	|	binding	|	transition	metal	ion	binding	|	metal	ion	binding	|	ion	binding	|	zinc	ion	binding	GO:0043169	|	GO:0005488	|	GO:0046914	|	GO:0046872	|	GO:0043167	|	GO:0008270
OG5_134387	Tetraspanin	family	Function	unknown	membrane	|	integral	to	membrane	|	intrinsic	to	membrane	|	membrane	part	GO:0016020	|	GO:0016021	|	GO:0031224	|	GO:0044425
OG5_134433	enhancer	of	mRNA	decapping	3	homolog	(S.	cerevisiae)	RNA	processing	and	modification	ribonucleoprotein	granule	|	intracellular	|	macromolecular	complex	|	cell	part	|	intracellular	part	|	cytoplasm	|	cytoplasmic	mRNA	processing	body	|	ribonucleoprotein	complex	|	non-membrane-bounded	organelle	|	organelle	|	intracellular	non-membrane-bounded	organelle	|	cytoplasmic	part	|	intracellular
OG5_134141	tektin	2	(testicular)	Cytoskeleton	cellular	process	|	microtubule	cytoskeleton	organization	|	microtubule-based	process	|	cellular	component	organization	|	single-organism	process	|	cytoskeleton	organization	|	cellular	component	organization	or	biogenesis	|	organelle	organization	|	single-organism	cellular	process	GO:0009987	|	GO:0000226	|	GO:0007017	|	GO:0016043	|	GO:0044699	|	GO:0007010	|	GO:0071840
OG5_134713	ribosomal	protein	S6	kinase,	52kDa,	polypeptide	1	Signal	transduction	mechanisms	single-organism	cellular	process	|	cellular	process	|	phosphorus	metabolic	process	|	phosphorylation	|	phosphate-containing	compound	metabolic	process	|	primary	metabolic	process	|	macromolecule	metabolic	process	|	protein	modification	process	|	cellular	protein	modification	process	|	macromolecule	modification	|	cellular
OG5_147867	embryonal	Fyn-associated	substrate	Signal	transduction	mechanisms
OG5_136414	chromosome	20	open	reading	frame	27	Function	unknown
OG5_131332	sulfiredoxin	1	Replication,	recombination	and	repair	oxidation-reduction	process	|	single-organism	metabolic	process	|	metabolic	process	GO:0055114	|	GO:0044710	|	GO:0008152	heterocyclic	compound	binding	|	antioxidant	activity	|	sulfiredoxin	activity	|	oxidoreductase	activity	|	catalytic	activity	|	binding	|	DNA	binding	|	organic	cyclic	compound	binding	|	nucleic	acid	binding
OG5_127723	Pfam:efhand	Signal	transduction	mechanisms	cation	binding	|	metal	ion	binding	|	ion	binding	|	binding	|	calcium	ion	binding	GO:0043169	|	GO:0046872	|	GO:0043167	|	GO:0005488	|	GO:0005509
OG5_198272	NA	Function	unknown
OG5_141194	oligodendrocyte	myelin	glycoprotein	Signal	transduction	mechanisms
OG5_128332	DnaJ	(Hsp40)	homolog,	subfamily	C,	member	21	Posttranslational	modification,	protein	turnover,	chaperones	cellular	process	|	primary	metabolic	process	|	macromolecule	metabolic	process	|	cellular	metabolic	process	|	protein	folding	|	organic	substance	metabolic	process	|	metabolic	process	|	cellular	macromolecule	metabolic	process	|	protein	metabolic	process	|	cellular	protein
OG5_139446	prostaglandin	E	receptor	3	(subtype	EP3)	Signal	transduction	mechanisms	cellular	process	|	cell	surface	receptor	signaling	pathway	|	response	to	stimulus	|	G-protein	coupled	receptor	signaling	pathway	|	regulation	of	biological	process	|	regulation	of	cellular	process	|	single-organism	process	|	signal	transduction	|	biological	regulation	|	signaling	|
OG5_198247	NA	Function	unknown
OG5_129373	NDRG	family	member	3	Function	unknown
OG5_150172	NA	Function	unknown
OG5_141249	nuclear	factor	of	activated	T-cells,	cytoplasmic,	calcineurin-dependent	2	interacting	protein	Posttranslational	modification,	protein	turnover,	chaperones
OG5_133420	coagulation	factor	VIII-associated	2	Function	unknown
OG5_131120	taspase,	threonine	aspartase,	1	Amino	acid	transport	and	metabolism	metabolic	process	GO:0008152	hydrolase	activity	|	catalytic	activity	GO:0016787	|	GO:0003824
OG5_143417	zinc	finger,	B-box	domain	containing	Function	unknown	cell	part	|	intracellular	|	cell	GO:0044464	|	GO:0005622	|	GO:0005623	cation	binding	|	binding	|	transition	metal	ion	binding	|	metal	ion	binding	|	ion	binding	|	zinc	ion	binding	GO:0043169	|	GO:0005488	|	GO:0046914	|	GO:0046872	|	GO:0043167	|	GO:0008270
OG5_131029	SREK1-interacting	protein	1	RNA	processing	and	modification	mRNA	metabolic	process	|	cellular	process	|	mRNA	processing	|	primary	metabolic	process	|	cellular	aromatic	compound	metabolic	process	|	cellular	metabolic	process	|	macromolecule	metabolic	process	|	RNA	processing	|	gene	expression	|	nitrogen	compound	metabolic	process	|	cellular	nitrogen	compound
OG5_248786	guanine	nucleotide-binding	protein	G(o)	subunit	alpha-like	Cell	cycle	control,	cell	division,	chromosome	partitioning	|	Signal	transduction	mechanisms	purine	ribonucleotide	catabolic	process	|	cell	surface	receptor	signaling	pathway	|	nucleoside	phosphate	catabolic	process	|	single-organism	cellular	process	|	carbohydrate	derivative	metabolic	process	|	glycosyl	compound	catabolic	process	|	organonitrogen	compound
OG5_136207	synergin,	gamma	Intracellular	trafficking,	secretion,	and	vesicular	transport	|	Signal	transduction	mechanisms	cation	binding	|	metal	ion	binding	|	ion	binding	|	binding	|	calcium	ion	binding	GO:0043169	|	GO:0046872	|	GO:0043167	|	GO:0005488	|	GO:0005509
OG5_171833	neuropeptide	FF	receptor	2	Signal	transduction	mechanisms	regulation	of	transferase	activity	|	cell	surface	receptor	signaling	pathway	|	regulation	of	cAMP	biosynthetic	process	|	regulation	of	lyase	activity	|	neuropeptide	signaling	pathway	|	regulation	of	purine	nucleotide	biosynthetic	process	|	regulation	of	primary	metabolic	process	|	regulation	of	cAMP-dependent
OG5_129316	zinc	finger,	DHHC-type	containing	11	Function	unknown	cation	binding	|	binding	|	transition	metal	ion	binding	|	metal	ion	binding	|	ion	binding	|	zinc	ion	binding	GO:0043169	|	GO:0005488	|	GO:0046914	|	GO:0046872	|	GO:0043167	|	GO:0008270
OG5_144575	potassium	channel,	subfamily	K,	member	4	Inorganic	ion	transport	and	metabolism	single-organism	transport	|	cellular	process	|	cation	transport	|	establishment	of	localization	|	potassium	ion	transport	|	cellular	potassium	ion	transport	|	metal	ion	transport	|	monovalent	inorganic	cation	transport	|	ion	transport	|	single-organism	process	|	ion
OG5_127505	nudix	(nucleoside	diphosphate	linked	moiety	X)-type	motif	5	Replication,	recombination	and	repair	metabolic	process	GO:0008152	hydrolase	activity	|	catalytic	activity	GO:0016787	|	GO:0003824
OG5_138972	G	protein-coupled	receptor	22	Signal	transduction	mechanisms	cellular	process	|	cell	surface	receptor	signaling	pathway	|	response	to	stimulus	|	G-protein	coupled	receptor	signaling	pathway	|	regulation	of	biological	process	|	regulation	of	cellular	process	|	single-organism	process	|	signal	transduction	|	biological	regulation	|	signaling	|	single	organism
OG5_248793	Intermediate	filament	protein	Function	unknown
OG5_157370	cytochrome	c	oxidase	assembly	homolog	14	(S.	cerevisiae)	Intracellular	trafficking,	secretion,	and	vesicular	transport	mitochondrial	membrane	|	organelle	part	|	membrane	|	intracellular	|	cell	part	|	intracellular	part	|	envelope	|	intracellular	organelle	part	|	cell	|	integral	to	membrane	|	organelle	membrane	|	membrane	part	|	cytoplasmic
OG5_133906	mediator	complex	subunit	15	Transcription	regulation	of	transcription	from	RNA	polymerase	II	promoter	|	regulation	of	primary	metabolic	process	|	regulation	of	biosynthetic	process	|	nitrogen	compound	metabolic	process	|	aromatic	compound	biosynthetic	process	|	organic	substance	metabolic	process	|	cellular	macromolecule	biosynthetic	process	|	metabolic	process	|	regulation
OG5_127665	N-ethylmaleimide-sensitive	factor	Posttranslational	modification,	protein	turnover,	chaperones	metabolic	process	GO:0008152	purine	nucleotide	binding	|	purine	nucleoside	binding	|	hydrolase	activity,	acting	on	acid	anhydrides,	in	phosphorus-containing	anhydrides	|	purine	ribonucleoside	triphosphate	binding	|	ribonucleotide	binding	|	hydrolase	activity	|	nucleoside	phosphate	binding	|	binding	|	anion	binding	|	ribonucleoside
OG5_128244	tubulin	tyrosine	ligase-like	family,	member	4	Posttranslational	modification,	protein	turnover,	chaperones	cellular	process	|	protein	modification	process	|	primary	metabolic	process	|	macromolecule	metabolic	process	|	cellular	metabolic	process	|	cellular	protein	modification	process	|	macromolecule	modification	|	organic	substance	metabolic	process	|	metabolic	process	|	cellular	macromolecule	metabolic
OG5_129615	dimethylglycine	dehydrogenase	Amino	acid	transport	and	metabolism	organic	acid	metabolic	process	|	organonitrogen	compound	catabolic	process	|	nitrogen	compound	metabolic	process	|	single-organism	catabolic	process	|	cellular	amino	acid	metabolic	process	|	organic	substance	metabolic	process	|	single-organism	metabolic	process	|	small	molecule	catabolic	process	|	metabolic	process	|
OG5_130591	ankyrin	repeat	domain	13C	Function	unknown	membrane	|	endoplasmic	reticulum	membrane	|	intracellular	|	cell	part	|	intracellular	part	|	cytoplasm	|	organelle	membrane	|	endomembrane	system	|	endoplasmic	reticulum	|	nuclear	outer	membrane-endoplasmic	reticulum	membrane	network	|	intracellular	membrane-bounded	organelle	|	membrane	part	|	endoplasmic	reticulum	part	|
OG5_196408	PMP-22/EMP/MP20/Claudin	family	Intracellular	trafficking,	secretion,	and	vesicular	transport	embryo	development	|	epiboly	involved	in	gastrulation	with	mouth	forming	second	|	tissue	morphogenesis	|	embryonic	morphogenesis	|	multicellular	organismal	development	|	epiboly	|	single-multicellular	organism	process	|	single-organism	developmental	process	|	gastrulation	with	mouth	forming	second	|	multicellular	organismal	process
OG5_248604	AIG1	family	Function	unknown	purine	ribonucleoside	triphosphate	binding	|	heterocyclic	compound	binding	|	guanyl	nucleotide	binding	|	GTP	binding	|	small	molecule	binding	|	ribonucleotide	binding	|	nucleoside	phosphate	binding	|	purine	nucleotide	binding	|	nucleoside	binding	|	binding	|	anion	binding	|	organic	cyclic	compound	binding	|	ribonucleoside
OG5_166483	ankyrin	repeat	and	MYND	domain	containing	Function	unknown	isoprenoid	metabolic	process	|	cellular	process	|	lipid	biosynthetic	process	|	primary	metabolic	process	|	isoprenoid	biosynthetic	process	|	cellular	metabolic	process	|	biosynthetic	process	|	cellular	lipid	metabolic	process	|	organic	substance	metabolic	process	|	single-organism	metabolic	process	|	lipid
OG5_244285	Inherit	from	NOG:	transmembrane	protein	198	Function	unknown
OG5_204374	v-Ki-ras2	Kirsten	rat	sarcoma	viral	oncogene	homolog	Signal	transduction	mechanisms	nitrogen	compound	metabolic	process	|	multicellular	organismal	process	|	metabolic	process	|	purine	ribonucleoside	triphosphate	metabolic	process	|	cellular	process	|	GTP	catabolic	process	|	small	GTPase	mediated	signal	transduction	|	regulation	of	biological	process	|	nucleoside	catabolic	process
OG5_131704	family	with	sequence	similarity	49,	member	Function	unknown
OG5_248811	DNA/RNA	non-specific	endonuclease	Nucleotide	transport	and	metabolism	metabolic	process	GO:0008152	cation	binding	|	heterocyclic	compound	binding	|	hydrolase	activity	|	catalytic	activity	|	binding	|	organic	cyclic	compound	binding	|	metal	ion	binding	|	ion	binding	|	nucleic	acid	binding	GO:0043169	|	GO:1901363	|	GO:0016787	|	GO:0003824	|	GO:0005488
OG5_244648	Protein	kinase	C	terminal	domain	Signal	transduction	mechanisms	phosphorus	metabolic	process	|	cellular	process	|	phosphorylation	|	phosphate-containing	compound	metabolic	process	|	primary	metabolic	process	|	macromolecule	metabolic	process	|	protein	modification	process	|	cellular	protein	modification	process	|	macromolecule	modification	|	cellular	metabolic	process	|	organic	substance	metabolic
OG5_145396	family	with	sequence	similarity	83,	member	F	Function	unknown
OG5_133438	THUMP	domain	containing	2	Replication,	recombination	and	repair	heterocyclic	compound	binding	|	RNA	binding	|	nucleic	acid	binding	|	binding	|	organic	cyclic	compound	binding	GO:1901363	|	GO:0003723	|	GO:0003676	|	GO:0005488	|	GO:0097159
OG5_129390	dihydropyrimidine	dehydrogenase	Nucleotide	transport	and	metabolism	nitrogen	compound	metabolic	process	|	single-organism	biosynthetic	process	|	metabolic	process	|	cellular	amino	acid	biosynthetic	process	|	pyrimidine	nucleoside	biosynthetic	process	|	pyrimidine-containing	compound	biosynthetic	process	|	cellular	process	|	beta-alanine	metabolic	process	|	nucleoside	catabolic	process	|	ribonucleoside	biosynthetic	process	|
OG5_181015	neuronal	tyrosine-phosphorylated	phosphoinositide-3-kinase	adaptor	2	Signal	transduction	mechanisms	cell	projection	morphogenesis	|	cell	differentiation	|	cellular	component	morphogenesis	|	response	to	stimulus	|	system	development	|	cell	morphogenesis	|	single-organism	process	|	multicellular	organismal	process	|	phosphatidylinositol	3-kinase	cascade	|	neurogenesis	|	developmental	process	|	cellular	process	|	neuron
OG5_229843	Inherit	from	opiNOG:	Colony	stimulating	factor	1	(Macrophage)	Signal	transduction	mechanisms	membrane	|	integral	to	membrane	|	intrinsic	to	membrane	|	membrane	part	GO:0016020	|	GO:0016021	|	GO:0031224	|	GO:0044425
OG5_131559	transcription	factor	7-like	2	(T-cell	specific,	HMG-box)	Transcription	cell	surface	receptor	signaling	pathway	|	brain	development	|	regulation	of	transcription	from	RNA	polymerase	II	promoter	|	regulation	of	primary	metabolic	process	|	response	to	stimulus	|	cell	differentiation	|	regulation	of	biosynthetic	process	|	system	development	|	single-organism	process
OG5_134150	transmembrane	protein	170A	Function	unknown	membrane	|	integral	to	membrane	|	intrinsic	to	membrane	|	membrane	part	GO:0016020	|	GO:0016021	|	GO:0031224	|	GO:0044425
OG5_127383	tRNA	5-methylaminomethyl-2-thiouridylate	methyltransferase	Translation,	ribosomal	structure	and	biogenesis	cellular	process	|	tRNA	metabolic	process	|	primary	metabolic	process	|	tRNA	processing	|	cellular	aromatic	compound	metabolic	process	|	cellular	metabolic	process	|	macromolecule	metabolic	process	|	RNA	processing	|	gene	expression	|	nitrogen	compound	metabolic	process	|	cellular	nitrogen
OG5_149555	Guanine	nucleotide-binding	proteins	(G	proteins)	are	involved	as	a	modulator	or	transducer	in	various	transmembrane	signaling	systems.	The	beta	and	gamma	chains	are	required	for	the	GTPase	activity,	for	replacement	of	GDP	by	GTP,	and	for	G	protein-	effector	interaction	(By	similarity)	Signal	transduction	mechanisms	cellular	process	|	cell
OG5_133155	heme	binding	protein	2	Function	unknown
OG5_192101	RHO	Function	unknown	cellular	process	|	response	to	stimulus	|	small	GTPase	mediated	signal	transduction	|	regulation	of	biological	process	|	regulation	of	cellular	process	|	intracellular	signal	transduction	|	signal	transduction	|	single-organism	process	|	biological	regulation	|	signaling	|	single	organism	signaling	|	cell	communication	|	cellular
OG5_135237	SOX	transcription	factor	Transcription	brain	development	|	regulation	of	primary	metabolic	process	|	regulation	of	biosynthetic	process	|	system	development	|	nitrogen	compound	metabolic	process	|	single-organism	process	|	aromatic	compound	biosynthetic	process	|	multicellular	organismal	process	|	organic	substance	metabolic	process	|	cellular	macromolecule	biosynthetic	process	|	metabolic
OG5_143412	HSF	Transcription	regulation	of	primary	metabolic	process	|	response	to	stress	|	regulation	of	nucleobase-containing	compound	metabolic	process	|	response	to	stimulus	|	regulation	of	biosynthetic	process	|	regulation	of	gene	expression	|	regulation	of	cellular	macromolecule	biosynthetic	process	|	regulation	of	biological	process	|	regulation	of	cellular	process
OG5_128190	Serine	threonine-protein	kinase	tousled-like	Signal	transduction	mechanisms	phosphorus	metabolic	process	|	cellular	process	|	phosphorylation	|	phosphate-containing	compound	metabolic	process	|	primary	metabolic	process	|	macromolecule	metabolic	process	|	protein	modification	process	|	cellular	protein	modification	process	|	macromolecule	modification	|	cellular	metabolic	process	|	organic	substance	metabolic	process
OG5_136684	TNF	receptor-associated	factor	2	Signal	transduction	mechanisms	regulation	of	cellular	protein	metabolic	process	|	macromolecule	modification	|	regulation	of	molecular	function	|	metabolic	process	|	response	to	chemical	stimulus	|	cellular	macromolecule	metabolic	process	|	cellular	process	|	positive	regulation	of	protein	kinase	activity	|	regulation	of	biological	process
OG5_132887	G	protein-coupled	glucose	receptor	regulating	Gpa2	Signal	transduction	mechanisms	cell	surface	receptor	signaling	pathway	|	cellular	process	|	response	to	stimulus	|	G-protein	coupled	receptor	signaling	pathway	|	regulation	of	biological	process	|	regulation	of	cellular	process	|	single-organism	process	|	signal	transduction	|	biological	regulation	|	signaling	|
OG5_134344	Ring	finger	protein	7	Posttranslational	modification,	protein	turnover,	chaperones	cation	binding	|	binding	|	transition	metal	ion	binding	|	metal	ion	binding	|	ion	binding	|	zinc	ion	binding	GO:0043169	|	GO:0005488	|	GO:0046914	|	GO:0046872	|	GO:0043167	|	GO:0008270
OG5_157500	NA	Function	unknown	extracellular	region	GO:0005576
OG5_181005	Prepronociceptin	Function	unknown	cell	surface	receptor	signaling	pathway	|	neuropeptide	signaling	pathway	|	response	to	stimulus	|	single-organism	process	|	system	process	|	multicellular	organismal	process	|	cellular	process	|	multicellular	organismal	signaling	|	regulation	of	biological	process	|	single-multicellular	organism	process	|	biological	regulation	|	signaling	|	single
OG5_142616	solute	carrier	family	9,	subfamily	A	(NHE3,	cation	proton	antiporter	3),	member	3	regulator	2	Transcription
OG5_147893	CD79b	molecule,	immunoglobulin-associated	beta	Signal	transduction	mechanisms
OG5_132796	deltex	homolog	4	(Drosophila)	Posttranslational	modification,	protein	turnover,	chaperones	cation	binding	|	binding	|	transition	metal	ion	binding	|	metal	ion	binding	|	ion	binding	|	zinc	ion	binding	GO:0043169	|	GO:0005488	|	GO:0046914	|	GO:0046872	|	GO:0043167	|	GO:0008270
OG5_127527	feline	leukemia	virus	subgroup	C	cellular	receptor	family,	member	Signal	transduction	mechanisms	single-organism	transport	|	cellular	process	|	establishment	of	localization	|	single-organism	process	|	localization	|	transmembrane	transport	|	transport	|	single-organism	cellular	process	GO:0044765	|	GO:0009987	|	GO:0051234	|	GO:0044699	|	GO:0051179	|	GO:0055085	|	GO:0006810	|
OG5_136001	kinesin	family	member	20A	Cytoskeleton	cellular	process	|	cell	cycle	|	microtubule-based	process	|	microtubule-based	movement	|	cellular	component	movement	|	single-organism	process	|	cell	division	|	metabolic	process	|	cytokinesis	|	cell	cycle	process	|	single-organism	cellular	process	GO:0009987	|	GO:0007049	|	GO:0007017	|	GO:0007018	|	GO:0006928	|
OG5_143778	family	with	sequence	similarity	163,	member	B	Function	unknown
OG5_128358	Cytochrome	c	oxidase	is	the	component	of	the	respiratory	chain	that	catalyzes	the	reduction	of	oxygen	to	water.	Subunits	1-	3	form	the	functional	core	of	the	enzyme	complex.	CO	I	is	the	catalytic	subunit	of	the	enzyme.	Electrons	originating	in	cytochrome	c	are	transferred	via	the	copper	A
OG5_221328	B-box	zinc	finger	Posttranslational	modification,	protein	turnover,	chaperones	cell	part	|	intracellular	|	cell	GO:0044464	|	GO:0005622	|	GO:0005623	cation	binding	|	binding	|	transition	metal	ion	binding	|	metal	ion	binding	|	ion	binding	|	zinc	ion	binding	GO:0043169	|	GO:0005488	|	GO:0046914	|	GO:0046872	|	GO:0043167	|
OG5_229760	Intermediate	filament	protein	Cytoskeleton	intermediate	filament	cytoskeleton	|	non-membrane-bounded	organelle	|	organelle	part	|	intermediate	filament	|	intracellular	|	macromolecular	complex	|	cell	part	|	intracellular	part	|	organelle	lumen	|	keratin	filament	|	intracellular	organelle	part	|	intracellular	organelle	lumen	|	cell	|	nuclear	lumen	|	membrane-enclosed	lumen
OG5_129201	prolyl	endopeptidase-like	Posttranslational	modification,	protein	turnover,	chaperones	proteolysis	|	primary	metabolic	process	|	macromolecule	metabolic	process	|	organic	substance	metabolic	process	|	metabolic	process	|	protein	metabolic	process	GO:0006508	|	GO:0044238	|	GO:0043170	|	GO:0071704	|	GO:0008152	|	GO:0019538	peptidase	activity,	acting	on	L-amino	acid	peptides	|	exopeptidase	activity
OG5_146723	WAS	WASL	interacting	protein	family,	member	3	Cytoskeleton	structural	constituent	of	cell	wall	|	structural	molecule	activity	GO:0005199	|	GO:0005198
OG5_145509	proline	arginine-rich	end	leucine-rich	repeat	protein	Signal	transduction	mechanisms	extracellular	region	|	extracellular	matrix	|	proteinaceous	extracellular	matrix	|	extracellular	region	part	GO:0005576	|	GO:0031012	|	GO:0005578	|	GO:0044421	structural	molecule	activity	|	extracellular	matrix	structural	constituent	GO:0005198	|	GO:0005201
OG5_150971	transmembrane	protein	174	Function	unknown
OG5_161246	Bartter	syndrome,	infantile,	with	sensorineural	deafness	(Barttin)	Inorganic	ion	transport	and	metabolism
OG5_127903	BRX1,	biogenesis	of	ribosomes,	homolog	(S.	cerevisiae)	Translation,	ribosomal	structure	and	biogenesis
OG5_127772	prohibitin	2	Posttranslational	modification,	protein	turnover,	chaperones	membrane	GO:0016020
OG5_140651	transmembrane	6	superfamily	member	1	Intracellular	trafficking,	secretion,	and	vesicular	transport
OG5_142641	C2	calcium-dependent	domain	containing	2	Function	unknown
OG5_134678	polyhomeotic	homolog	1	(Drosophila)	Function	unknown	single-organism	transport	|	cellular	protein	localization	|	DNA	recombination	|	intracellular	protein	transport	|	mannose	transport	|	intracellular	transport	|	nitrogen	compound	metabolic	process	|	single-organism	process	|	organic	substance	metabolic	process	|	transposition,	DNA-mediated	|	organic	substance	transport	|	metabolic	process	|
OG5_141308	solute	carrier	family	10	(sodium	bile	acid	cotransporter	family),	member	4	Inorganic	ion	transport	and	metabolism	single-organism	transport	|	single-organism	process	|	monovalent	inorganic	cation	transport	|	organic	acid	transport	|	sodium	ion	transport	|	ion	transmembrane	transport	|	organic	substance	transport	|	transport	|	cellular	process	|	anion
OG5_147767	growth	hormone	releasing	hormone	receptor	Signal	transduction	mechanisms	cellular	process	|	cell	surface	receptor	signaling	pathway	|	response	to	stimulus	|	G-protein	coupled	receptor	signaling	pathway	|	regulation	of	biological	process	|	regulation	of	cellular	process	|	single-organism	process	|	signal	transduction	|	biological	regulation	|	signaling	|	single
OG5_126830	zinc	finger,	DHHC-type	containing	15	Function	unknown	cation	binding	|	binding	|	transition	metal	ion	binding	|	metal	ion	binding	|	ion	binding	|	zinc	ion	binding	GO:0043169	|	GO:0005488	|	GO:0046914	|	GO:0046872	|	GO:0043167	|	GO:0008270
OG5_159957	THAP	domain	containing	Function	unknown	heterocyclic	compound	binding	|	nucleic	acid	binding	|	binding	|	organic	cyclic	compound	binding	GO:1901363	|	GO:0003676	|	GO:0005488	|	GO:0097159
OG5_139936	homeobox	Transcription	regulation	of	primary	metabolic	process	|	regulation	of	biosynthetic	process	|	nitrogen	compound	metabolic	process	|	single-organism	process	|	aromatic	compound	biosynthetic	process	|	multicellular	organismal	process	|	organic	substance	metabolic	process	|	cellular	macromolecule	biosynthetic	process	|	metabolic	process	|	developmental	process	|	regulation	of	macromolecule
OG5_135866	left-right	determination	factor	Signal	transduction	mechanisms	dorsal/ventral	pattern	formation	|	brain	development	|	system	development	|	single-organism	process	|	determination	of	bilateral	symmetry	|	multicellular	organismal	process	|	developmental	process	|	determination	of	left/right	asymmetry	in	nervous	system	|	determination	of	heart	left/right	asymmetry	|	cellular	process	|	embryonic
OG5_128789	RNA	recognition	motif.	(a.k.a.	RRM,	RBD,	or	RNP	domain)	Translation,	ribosomal	structure	and	biogenesis	|	RNA	processing	and	modification	heterocyclic	compound	binding	|	small	molecule	binding	|	nucleoside	phosphate	binding	|	binding	|	organic	cyclic	compound	binding	|	nucleotide	binding	|	nucleic	acid	binding	GO:1901363	|	GO:0036094	|	GO:1901265
OG5_133141	cAMP	responsive	element	binding	protein	1	Transcription	regulation	of	primary	metabolic	process	|	regulation	of	nucleobase-containing	compound	metabolic	process	|	regulation	of	biosynthetic	process	|	regulation	of	gene	expression	|	regulation	of	cellular	macromolecule	biosynthetic	process	|	regulation	of	biological	process	|	regulation	of	cellular	process	|	regulation	of
OG5_128614	Dipeptidyl	peptidase	IV	(DPP	IV)	N-terminal	region	Posttranslational	modification,	protein	turnover,	chaperones	proteolysis	|	primary	metabolic	process	|	macromolecule	metabolic	process	|	organic	substance	metabolic	process	|	metabolic	process	|	protein	metabolic	process	GO:0006508	|	GO:0044238	|	GO:0043170	|	GO:0071704	|	GO:0008152	|	GO:0019538	membrane	GO:0016020	peptidase	activity,	acting
OG5_128303	Prefoldin	subunit	2	Posttranslational	modification,	protein	turnover,	chaperones	cellular	process	|	primary	metabolic	process	|	macromolecule	metabolic	process	|	cellular	metabolic	process	|	protein	folding	|	organic	substance	metabolic	process	|	metabolic	process	|	cellular	macromolecule	metabolic	process	|	protein	metabolic	process	|	cellular	protein	metabolic	process	GO:0009987	|
OG5_145503	cadherin	16,	KSP-cadherin	Intracellular	trafficking,	secretion,	and	vesicular	transport	cellular	process	|	biological	adhesion	|	cell	adhesion	|	single-organism	process	|	cell-cell	adhesion	|	single-organism	cellular	process	|	homophilic	cell	adhesion	GO:0009987	|	GO:0022610	|	GO:0007155	|	GO:0044699	|	GO:0016337	|	GO:0044763	|	GO:0007156	membrane	|	integral	to	membrane
OG5_127283	bolA	homolog	1	(E.	coli)	Signal	transduction	mechanisms
OG5_229263	potassium	channel,	subfamily	K,	member	2	Inorganic	ion	transport	and	metabolism	single-organism	transport	|	cellular	process	|	cation	transport	|	establishment	of	localization	|	potassium	ion	transport	|	cellular	potassium	ion	transport	|	metal	ion	transport	|	monovalent	inorganic	cation	transport	|	ion	transport	|	single-organism	process	|	ion
OG5_145445	G	protein-coupled	receptor	39	Signal	transduction	mechanisms	cellular	process	|	cell	surface	receptor	signaling	pathway	|	response	to	stimulus	|	G-protein	coupled	receptor	signaling	pathway	|	regulation	of	biological	process	|	regulation	of	cellular	process	|	single-organism	process	|	signal	transduction	|	biological	regulation	|	signaling	|	single	organism
OG5_164486	Inherit	from	KOG:	Zinc	finger	protein	Transcription	heterocyclic	compound	binding	|	chromatin	binding	|	DNA	binding	|	binding	|	organic	cyclic	compound	binding	|	nucleic	acid	binding	GO:1901363	|	GO:0003682	|	GO:0003677	|	GO:0005488	|	GO:0097159	|	GO:0003676
OG5_141845	CD44	molecule	(Indian	blood	group)	Signal	transduction	mechanisms	cell	adhesion	|	cellular	process	|	biological	adhesion	|	single-organism	cellular	process	|	single-organism	process	GO:0007155	|	GO:0009987	|	GO:0022610	|	GO:0044763	|	GO:0044699	membrane	GO:0016020	glycosaminoglycan	binding	|	binding	|	hyaluronic	acid	binding	|	carbohydrate	derivative	binding	GO:0005539	|	GO:0005488
OG5_143858	complement	component	1,	q	subcomponent,	C	chain	Extracellular	structures	protein	activation	cascade	|	response	to	stimulus	|	lymphocyte	mediated	immunity	|	positive	regulation	of	biological	process	|	single-organism	process	|	organic	substance	metabolic	process	|	activation	of	immune	response	|	metabolic	process	|	B	cell	mediated	immunity	|	humoral
OG5_141455	LIM	domain	containing	2	Signal	transduction	mechanisms	cation	binding	|	binding	|	transition	metal	ion	binding	|	metal	ion	binding	|	ion	binding	|	zinc	ion	binding	GO:0043169	|	GO:0005488	|	GO:0046914	|	GO:0046872	|	GO:0043167	|	GO:0008270
OG5_140746	interferon-induced	protein	with	tetratricopeptide	repeats	Function	unknown
OG5_129534	HECT	and	RLD	domain	containing	E3	ubiquitin	protein	ligase	3	Posttranslational	modification,	protein	turnover,	chaperones	cellular	process	|	protein	modification	process	|	primary	metabolic	process	|	macromolecule	metabolic	process	|	cellular	metabolic	process	|	cellular	protein	modification	process	|	macromolecule	modification	|	protein	ubiquitination	|	protein	modification	by	small
OG5_126745	transcription	factor	B1,	mitochondrial	RNA	processing	and	modification	macromolecule	modification	|	nitrogen	compound	metabolic	process	|	macromolecule	methylation	|	rRNA	modification	|	organic	substance	metabolic	process	|	metabolic	process	|	cellular	macromolecule	metabolic	process	|	cellular	process	|	primary	metabolic	process	|	cellular	metabolic	process	|	RNA	processing	|
OG5_151105	coagulation	factor	II	(thrombin)	receptor-like	3	Signal	transduction	mechanisms	cell	surface	receptor	signaling	pathway	|	response	to	stress	|	response	to	stimulus	|	single-organism	process	|	multicellular	organismal	process	|	purinergic	receptor	signaling	pathway	|	response	to	wounding	|	hemostasis	|	cellular	process	|	G-protein	coupled	purinergic	receptor	signaling
OG5_153868	Serpentine	type	7TM	GPCR	chemoreceptor	Srx	Signal	transduction	mechanisms	cell	surface	receptor	signaling	pathway	|	response	to	stimulus	|	macromolecule	modification	|	single-organism	process	|	system	process	|	multicellular	organismal	process	|	protein-chromophore	linkage	|	sensory	perception	of	light	stimulus	|	organic	substance	metabolic	process	|	metabolic	process	|
OG5_127645	tRNA	phosphotransferase	1	Translation,	ribosomal	structure	and	biogenesis	nitrogen	compound	metabolic	process	|	organic	substance	metabolic	process	|	metabolic	process	|	cellular	macromolecule	metabolic	process	|	cellular	process	|	primary	metabolic	process	|	cellular	metabolic	process	|	RNA	processing	|	cellular	nitrogen	compound	metabolic	process	|	RNA	metabolic	process
OG5_129396	deoxynucleotidyltransferase,	terminal,	interacting	protein	2	Function	unknown
OG5_127999	DEAD	H	(Asp-Glu-Ala-Asp	His)	box	helicase	11	Replication,	recombination	and	repair	nucleobase-containing	compound	catabolic	process	|	nucleoside	phosphate	catabolic	process	|	glycosyl	compound	catabolic	process	|	carbohydrate	derivative	metabolic	process	|	organonitrogen	compound	catabolic	process	|	aromatic	compound	catabolic	process	|	nitrogen	compound	metabolic	process	|	ribonucleoside	metabolic	process
OG5_153651	phenylethanolamine	N-methyltransferase	Amino	acid	transport	and	metabolism	methylation	|	metabolic	process	GO:0032259	|	GO:0008152	methyltransferase	activity	|	catalytic	activity	|	transferase	activity,	transferring	one-carbon	groups	|	transferase	activity	GO:0008168	|	GO:0003824	|	GO:0016741	|	GO:0016740
OG5_130213	translational	machinery	associated	7	homolog	(S.	cerevisiae)	Function	unknown
OG5_129417	DIS3	mitotic	control	homolog	(S.	cerevisiae)-like	2	Translation,	ribosomal	structure	and	biogenesis	cellular	process	|	primary	metabolic	process	|	cellular	aromatic	compound	metabolic	process	|	cellular	metabolic	process	|	macromolecule	metabolic	process	|	nucleic	acid	phosphodiester	bond	hydrolysis	|	cellular	nitrogen	compound	metabolic	process	|	nitrogen	compound	metabolic	process
OG5_128959	presenilin	1	Signal	transduction	mechanisms	cellular	amide	metabolic	process	|	calcium	ion	homeostasis	|	cellular	divalent	inorganic	cation	homeostasis	|	nitrogen	compound	metabolic	process	|	multicellular	organismal	process	|	cellular	calcium	ion	homeostasis	|	regulation	of	molecular	function	|	metabolic	process	|	cellular	macromolecule	metabolic	process	|	Notch	receptor
OG5_143808	prostaglandin	F2	receptor	negative	regulator	Signal	transduction	mechanisms
OG5_129821	glutaminyl-peptide	cyclotransferase-like	Posttranslational	modification,	protein	turnover,	chaperones	proteolysis	|	primary	metabolic	process	|	macromolecule	metabolic	process	|	organic	substance	metabolic	process	|	metabolic	process	|	protein	metabolic	process	GO:0006508	|	GO:0044238	|	GO:0043170	|	GO:0071704	|	GO:0008152	|	GO:0019538	hydrolase	activity	|	catalytic	activity	|	peptidase	activity	GO:0016787	|
OG5_127317	reticulon	4	interacting	protein	1	Energy	production	and	conversion	oxidation-reduction	process	|	single-organism	metabolic	process	|	metabolic	process	GO:0055114	|	GO:0044710	|	GO:0008152	intracellular	|	mitochondrion	|	cell	part	|	intracellular	part	|	cytoplasm	|	intracellular	membrane-bounded	organelle	|	organelle	|	cytoplasmic	part	|	membrane-bounded	organelle	|	intracellular	organelle
OG5_128709	mitochondrial	amidoxime	reducing	component	2	Function	unknown	oxidation-reduction	process	|	metabolic	process	|	single-organism	metabolic	process	GO:0055114	|	GO:0008152	|	GO:0044710	mitochondrial	membrane	|	organelle	part	|	membrane	|	intracellular	|	cell	part	|	intracellular	part	|	envelope	|	intracellular	organelle	part	|	cell	|	outer	membrane	|	organelle
OG5_132319	calcineurin-like	phosphoesterase	domain	containing	1	Carbohydrate	transport	and	metabolism	metabolic	process	GO:0008152	cation	binding	|	hydrolase	activity	|	catalytic	activity	|	binding	|	metal	ion	binding	|	ion	binding	GO:0043169	|	GO:0016787	|	GO:0003824	|	GO:0005488	|	GO:0046872	|	GO:0043167
OG5_128418	UTP3,	small	subunit	(SSU)	processome	component,	homolog	(S.	cerevisiae)	Chromatin	structure	and	dynamics
OG5_127107	SRSF	protein	kinase	1	Signal	transduction	mechanisms	phosphorus	metabolic	process	|	cellular	process	|	phosphorylation	|	phosphate-containing	compound	metabolic	process	|	primary	metabolic	process	|	macromolecule	metabolic	process	|	protein	modification	process	|	cellular	protein	modification	process	|	macromolecule	modification	|	cellular	metabolic	process	|	organic	substance	metabolic	process
OG5_127329	lysophospholipase	II	Lipid	transport	and	metabolism	metabolic	process	GO:0008152	hydrolase	activity	|	catalytic	activity	GO:0016787	|	GO:0003824
OG5_147831	chromosome	21	open	reading	frame	7	Function	unknown
OG5_153691	TSC22	domain	family,	member	2	Transcription	regulation	of	primary	metabolic	process	|	regulation	of	nucleobase-containing	compound	metabolic	process	|	regulation	of	biosynthetic	process	|	regulation	of	gene	expression	|	regulation	of	cellular	macromolecule	biosynthetic	process	|	regulation	of	biological	process	|	regulation	of	cellular	process	|	regulation	of	RNA
OG5_182024	Kelch	motif	Signal	transduction	mechanisms
OG5_141688	kelch-like	23	(Drosophila)	Signal	transduction	mechanisms
OG5_138473	SH3-domain	GRB2-like	(endophilin)	interacting	protein	1	Cell	cycle	control,	cell	division,	chromosome	partitioning
OG5_130751	sorting	nexin	18	Intracellular	trafficking,	secretion,	and	vesicular	transport	single-organism	process	|	cellular	process	|	cell	communication	|	single-organism	cellular	process	GO:0044699	|	GO:0009987	|	GO:0007154	|	GO:0044763	phosphatidylinositol	binding	|	binding	|	anion	binding	|	ion	binding	|	lipid	binding	|	phospholipid	binding	GO:0035091	|	GO:0005488	|	GO:0043168
OG5_151115	Interleukin-6/G-CSF/MGF	family	Function	unknown	immune	system	process	|	immune	response	|	response	to	stimulus	GO:0002376	|	GO:0006955	|	GO:0050896	extracellular	region	GO:0005576
OG5_128463	chromosome	7	open	reading	frame	10	Lipid	transport	and	metabolism	metabolic	process	GO:0008152	catalytic	activity	GO:0003824
OG5_135005	mitochondrial	ribosomal	protein	S18A	Translation,	ribosomal	structure	and	biogenesis	cellular	biosynthetic	process	|	cellular	process	|	translation	|	primary	metabolic	process	|	macromolecule	metabolic	process	|	cellular	metabolic	process	|	biosynthetic	process	|	macromolecule	biosynthetic	process	|	gene	expression	|	organic	substance	metabolic	process	|	cellular	macromolecule	biosynthetic	process
OG5_127359	UDP-N-acteylglucosamine	pyrophosphorylase	1-like	1	Cell	wall/membrane/envelope	biogenesis	metabolic	process	GO:0008152	transferase	activity,	transferring	phosphorus-containing	groups	|	catalytic	activity	|	nucleotidyltransferase	activity	|	transferase	activity	GO:0016772	|	GO:0003824	|	GO:0016779	|	GO:0016740
OG5_129082	UTP18	small	subunit	(SSU)	processome	component	homolog	(yeast)	Function	unknown	cell	part	|	intracellular	|	cell	GO:0044464	|	GO:0005622	|	GO:0005623	cation	binding	|	heterocyclic	compound	binding	|	DNA	binding	|	binding	|	transition	metal	ion	binding	|	organic	cyclic	compound	binding	|	metal	ion	binding	|	ion	binding
OG5_130075	chromosome	5	open	reading	frame	44	Function	unknown
OG5_140634	Troponin	C	type	1	(Slow)	Signal	transduction	mechanisms	heart	process	|	response	to	stress	|	response	to	stimulus	|	blood	circulation	|	system	development	|	single-organism	process	|	system	process	|	multicellular	organismal	process	|	developmental	process	|	circulatory	system	process	|	muscle	contraction	|	muscle	system	process	|
OG5_126691	aconitase	2,	mitochondrial	Energy	production	and	conversion	cellular	process	|	aerobic	respiration	|	primary	metabolic	process	|	cellular	metabolic	process	|	oxidation-reduction	process	|	generation	of	precursor	metabolites	and	energy	|	cellular	respiration	|	tricarboxylic	acid	cycle	|	energy	derivation	by	oxidation	of	organic	compounds	|	single-organism	metabolic	process
OG5_129874	major	facilitator	superfamily	domain	containing	1	Carbohydrate	transport	and	metabolism	single-organism	transport	|	cellular	process	|	establishment	of	localization	|	single-organism	process	|	localization	|	transmembrane	transport	|	transport	|	single-organism	cellular	process	GO:0044765	|	GO:0009987	|	GO:0051234	|	GO:0044699	|	GO:0051179	|	GO:0055085	|	GO:0006810	|	GO:0044763	membrane
OG5_169167	methyltransferase	like	21C	RNA	processing	and	modification
OG5_216717	RhoGEF	Signal	transduction	mechanisms	response	to	stimulus	|	single-organism	process	|	regulation	of	molecular	function	|	cellular	process	|	regulation	of	biological	process	|	regulation	of	signaling	|	biological	regulation	|	signaling	|	single	organism	signaling	|	cellular	response	to	stimulus	|	regulation	of	cellular	process	|	intracellular	signal
OG5_142610	mex-3	homolog	C	(C.	elegans)	Posttranslational	modification,	protein	turnover,	chaperones	cation	binding	|	heterocyclic	compound	binding	|	RNA	binding	|	binding	|	transition	metal	ion	binding	|	organic	cyclic	compound	binding	|	metal	ion	binding	|	ion	binding	|	nucleic	acid	binding	|	zinc	ion	binding	GO:0043169	|	GO:1901363
OG5_128135	proteasome	(prosome,	macropain)	26S	subunit,	non-ATPase,	3	Posttranslational	modification,	protein	turnover,	chaperones	regulation	of	primary	metabolic	process	|	regulation	of	biological	process	|	regulation	of	catalytic	activity	|	biological	regulation	|	regulation	of	molecular	function	|	regulation	of	protein	metabolic	process	|	regulation	of	metabolic	process	|	regulation	of
OG5_135568	Corticotropin	releasing	hormone	binding	protein	Function	unknown
OG5_132106	checkpoint	with	forkhead	and	ring	finger	domains,	E3	ubiquitin	protein	ligase	Posttranslational	modification,	protein	turnover,	chaperones	macromolecule	modification	|	modification-dependent	macromolecule	catabolic	process	|	negative	regulation	of	cell	cycle	phase	transition	|	regulation	of	mitotic	cell	cycle	|	single-organism	process	|	regulation	of	cell	cycle	phase	transition	|	protein
OG5_136833	Runt-related	transcription	factor	Transcription	dorsal/ventral	pattern	formation	|	positive	regulation	of	transcription,	DNA-dependent	|	regulation	of	primary	metabolic	process	|	cell	differentiation	|	regulation	of	biosynthetic	process	|	system	development	|	positive	regulation	of	RNA	metabolic	process	|	positive	regulation	of	biological	process	|	single-organism	process	|	multicellular	organismal
OG5_128392	Chromatin	assembly	factor	1,	subunit	B	Chromatin	structure	and	dynamics	cellular	process	|	embryo	development	|	eye	development	|	cell	cycle	|	multicellular	organismal	development	|	system	development	|	embryonic	organ	development	|	organ	development	|	single-organism	developmental	process	|	multicellular	organismal	process	|	single-organism	process	|	retina	development
OG5_136192	F-box	and	WD	repeat	domain	containing	9	Function	unknown
OG5_129282	protein-O-mannosyltransferase	2	Posttranslational	modification,	protein	turnover,	chaperones	carbohydrate	derivative	metabolic	process	|	protein	O-linked	glycosylation	|	macromolecule	modification	|	macromolecule	glycosylation	|	organic	substance	metabolic	process	|	cellular	macromolecule	biosynthetic	process	|	metabolic	process	|	cellular	macromolecule	metabolic	process	|	cellular	process	|	primary	metabolic	process	|	cellular	metabolic
OG5_161544	Sushi	domain	(SCR	repeat)	Posttranslational	modification,	protein	turnover,	chaperones
OG5_248890	stanniocalcin	2	Posttranslational	modification,	protein	turnover,	chaperones	extracellular	region	GO:0005576
OG5_128285	polymerase	(DNA	directed),	epsilon	2,	accessory	subunit	Replication,	recombination	and	repair	nitrogen	compound	metabolic	process	|	organic	substance	metabolic	process	|	cellular	macromolecule	biosynthetic	process	|	metabolic	process	|	cellular	macromolecule	metabolic	process	|	cellular	process	|	primary	metabolic	process	|	cellular	metabolic	process	|	biosynthetic	process	|	DNA
OG5_136425	zinc	finger	protein	280D	Transcription	cation	binding	|	binding	|	transition	metal	ion	binding	|	metal	ion	binding	|	ion	binding	|	zinc	ion	binding	GO:0043169	|	GO:0005488	|	GO:0046914	|	GO:0046872	|	GO:0043167	|	GO:0008270
OG5_133708	Mediator	complex	subunit	8	Transcription	regulation	of	transcription	from	RNA	polymerase	II	promoter	|	regulation	of	primary	metabolic	process	|	regulation	of	biosynthetic	process	|	macromolecule	modification	|	nitrogen	compound	metabolic	process	|	aromatic	compound	biosynthetic	process	|	protein	ubiquitination	|	organic	substance	metabolic	process	|	cellular	macromolecule	biosynthetic
OG5_133932	ring	finger	protein	220	Posttranslational	modification,	protein	turnover,	chaperones	cation	binding	|	binding	|	transition	metal	ion	binding	|	metal	ion	binding	|	ion	binding	|	zinc	ion	binding	GO:0043169	|	GO:0005488	|	GO:0046914	|	GO:0046872	|	GO:0043167	|	GO:0008270
OG5_134620	RNA	binding	motif	protein	45	Function	unknown	heterocyclic	compound	binding	|	small	molecule	binding	|	nucleoside	phosphate	binding	|	binding	|	organic	cyclic	compound	binding	|	nucleotide	binding	|	nucleic	acid	binding	GO:1901363	|	GO:0036094	|	GO:1901265	|	GO:0005488	|	GO:0097159	|	GO:0000166	|	GO:0003676
OG5_156120	Domain	of	unknown	function	(DUF1986)	Amino	acid	transport	and	metabolism	proteolysis	|	primary	metabolic	process	|	macromolecule	metabolic	process	|	organic	substance	metabolic	process	|	metabolic	process	|	protein	metabolic	process	GO:0006508	|	GO:0044238	|	GO:0043170	|	GO:0071704	|	GO:0008152	|	GO:0019538	peptidase	activity,	acting	on	L-amino	acid	peptides
OG5_143465	dapper,	antagonist	of	beta-catenin,	homolog	2	(Xenopus	laevis)	Signal	transduction	mechanisms	cell	surface	receptor	signaling	pathway	|	response	to	stimulus	|	single-organism	process	|	multicellular	organismal	process	|	negative	regulation	of	cell	communication	|	developmental	process	|	negative	regulation	of	activin	receptor	signaling	pathway	|	cellular	process	|	regulation
OG5_180780	Secreted	protein	acidic	and	rich	in	cysteine	Ca	binding	region	Signal	transduction	mechanisms	cation	binding	|	metal	ion	binding	|	ion	binding	|	binding	|	calcium	ion	binding	GO:0043169	|	GO:0046872	|	GO:0043167	|	GO:0005488	|	GO:0005509
OG5_144119	solute	carrier	family	16,	member	2	(thyroid	hormone	transporter)	Carbohydrate	transport	and	metabolism	single-organism	transport	|	cellular	process	|	establishment	of	localization	|	single-organism	process	|	localization	|	transmembrane	transport	|	transport	|	single-organism	cellular	process	GO:0044765	|	GO:0009987	|	GO:0051234	|	GO:0044699	|	GO:0051179	|	GO:0055085	|	GO:0006810
OG5_205191	zinc	finger	and	BTB	domain	containing	22	Transcription	intracellular	|	nucleus	|	cell	part	|	intracellular	part	|	intracellular	membrane-bounded	organelle	|	organelle	|	membrane-bounded	organelle	|	intracellular	organelle	|	cell	GO:0005622	|	GO:0005634	|	GO:0044464	|	GO:0044424	|	GO:0043231	|	GO:0043226	|	GO:0043227	|	GO:0043229	|	GO:0005623	cation
OG5_248587	Spin/Ssty	Family	Function	unknown	reproduction	|	single-organism	process	|	gamete	generation	|	multicellular	organismal	process	|	multicellular	organismal	reproductive	process	|	multicellular	organism	reproduction	|	sexual	reproduction	|	single	organism	reproductive	process	|	reproductive	process	GO:0000003	|	GO:0044699	|	GO:0007276	|	GO:0032501	|	GO:0048609	|	GO:0032504	|	GO:0019953	|
OG5_131362	SAP30	binding	protein	Transcription
OG5_248787	PRY	Function	unknown	cell	part	|	intracellular	|	cell	GO:0044464	|	GO:0005622	|	GO:0005623	cation	binding	|	binding	|	transition	metal	ion	binding	|	metal	ion	binding	|	ion	binding	|	zinc	ion	binding	GO:0043169	|	GO:0005488	|	GO:0046914	|	GO:0046872	|	GO:0043167	|	GO:0008270
OG5_127651	ChaC,	cation	transport	regulator	homolog	1	(E.	coli)	Inorganic	ion	transport	and	metabolism
OG5_128183	RAB4B,	member	RAS	oncogene	family	Intracellular	trafficking,	secretion,	and	vesicular	transport	response	to	stimulus	|	single-organism	process	|	organic	substance	transport	|	establishment	of	protein	localization	|	protein	transport	|	transport	|	cellular	process	|	small	GTPase	mediated	signal	transduction	|	regulation	of	biological	process	|	biological	regulation	|
OG5_229721	Intermediate	filament	protein	Function	unknown	intermediate	filament	|	intracellular	|	cytoskeletal	part	|	intermediate	filament	cytoskeleton	|	macromolecular	complex	|	cell	part	|	intracellular	part	|	non-membrane-bounded	organelle	|	protein	complex	|	organelle	|	cytoskeleton	|	intracellular	organelle	part	|	organelle	part	|	intracellular	non-membrane-bounded	organelle	|	intracellular	organelle
OG5_198097	NA	Function	unknown
OG5_135422	Protein	of	unknown	function	(DUF1446)	Function	unknown	isoprenoid	metabolic	process	|	cellular	hormone	metabolic	process	|	cellular	process	|	primary	metabolic	process	|	cellular	metabolic	process	|	regulation	of	biological	quality	|	retinoid	metabolic	process	|	diterpenoid	metabolic	process	|	biological	regulation	|	cellular	lipid	metabolic	process	|	terpenoid
OG5_162770	Trypsinogen	Amino	acid	transport	and	metabolism	proteolysis	|	primary	metabolic	process	|	macromolecule	metabolic	process	|	digestion	|	single-multicellular	organism	process	|	single-organism	process	|	multicellular	organismal	process	|	organic	substance	metabolic	process	|	metabolic	process	|	protein	metabolic	process	GO:0006508	|	GO:0044238	|	GO:0043170	|	GO:0007586	|	GO:0044707
OG5_143655	leucine	rich	repeat	containing	33	Signal	transduction	mechanisms	membrane	|	integral	to	membrane	|	intrinsic	to	membrane	|	membrane	part	GO:0016020	|	GO:0016021	|	GO:0031224	|	GO:0044425
OG5_129755	chromatin	assembly	factor	1,	subunit	A	(p150)	Chromatin	structure	and	dynamics
OG5_187582	Vaculolar	membrane	protein	Function	unknown
OG5_134927	COMM	domain	containing	5	Function	unknown
OG5_129084	ubiquitin-conjugating	enzyme	E2R	2	Posttranslational	modification,	protein	turnover,	chaperones	metabolic	process	GO:0008152	ligase	activity	|	ligase	activity,	forming	carbon-nitrogen	bonds	|	catalytic	activity	|	acid-amino	acid	ligase	activity	GO:0016874	|	GO:0016879	|	GO:0003824	|	GO:0016881
OG5_159158	3-dehydroquinate	synthase	Amino	acid	transport	and	metabolism
OG5_198036	calpain	12	Posttranslational	modification,	protein	turnover,	chaperones	|	Signal	transduction	mechanisms	proteolysis	|	primary	metabolic	process	|	macromolecule	metabolic	process	|	organic	substance	metabolic	process	|	metabolic	process	|	protein	metabolic	process	GO:0006508	|	GO:0044238	|	GO:0043170	|	GO:0071704	|	GO:0008152	|	GO:0019538	cell	part	|	intracellular	|	cell
OG5_140731	Protein	of	unknown	function,	DUF258	Function	unknown	purine	ribonucleoside	triphosphate	binding	|	heterocyclic	compound	binding	|	guanyl	nucleotide	binding	|	GTP	binding	|	small	molecule	binding	|	ribonucleotide	binding	|	nucleoside	phosphate	binding	|	purine	nucleotide	binding	|	nucleoside	binding	|	binding	|	anion	binding	|	organic	cyclic	compound
OG5_137309	chromosome	3	open	reading	frame	38	Function	unknown
OG5_143373	crystallin,	gamma	N	Function	unknown	structural	constituent	of	eye	lens	|	structural	molecule	activity	GO:0005212	|	GO:0005198
OG5_248796	Fibroblast	growth	factor	4	Signal	transduction	mechanisms	cell	projection	morphogenesis	|	cellular	component	morphogenesis	|	cell	morphogenesis	|	single-organism	process	|	determination	of	bilateral	symmetry	|	multicellular	organismal	process	|	cilium	morphogenesis	|	developmental	process	|	cellular	process	|	single-multicellular	organism	process	|	single-organism	developmental	process	|	pattern	specification
OG5_151241	vestigial	like	3	(Drosophila)	Transcription	regulation	of	primary	metabolic	process	|	regulation	of	nucleobase-containing	compound	metabolic	process	|	regulation	of	biosynthetic	process	|	regulation	of	gene	expression	|	regulation	of	cellular	macromolecule	biosynthetic	process	|	regulation	of	biological	process	|	regulation	of	cellular	process	|	regulation	of	RNA	metabolic
OG5_141998	chemokine	(C-C	motif)	receptor-like	Signal	transduction	mechanisms	cell	surface	receptor	signaling	pathway	|	response	to	stimulus	|	cytokine-mediated	signaling	pathway	|	single-organism	process	|	vesicle-mediated	transport	|	response	to	chemical	stimulus	|	receptor-mediated	endocytosis	|	transport	|	cellular	process	|	taxis	|	regulation	of	biological	process	|	cellular	response
OG5_137265	NFKB	inhibitor	interacting	Ras-like	2	Signal	transduction	mechanisms	purine	ribonucleotide	catabolic	process	|	nucleoside	phosphate	catabolic	process	|	single-organism	cellular	process	|	glycosyl	compound	catabolic	process	|	carbohydrate	derivative	metabolic	process	|	organonitrogen	compound	catabolic	process	|	response	to	stimulus	|	aromatic	compound	catabolic	process	|	guanosine-containing	compound	metabolic
OG5_128848	pyruvate	dehyrogenase	phosphatase	catalytic	subunit	2	Signal	transduction	mechanisms	phosphorus	metabolic	process	|	cellular	process	|	phosphate-containing	compound	metabolic	process	|	primary	metabolic	process	|	macromolecule	metabolic	process	|	protein	modification	process	|	cellular	protein	modification	process	|	macromolecule	modification	|	cellular	metabolic	process	|	organic	substance	metabolic	process
OG5_145722	placental	growth	factor	Transcription	regulation	of	cell	division	|	regulation	of	biological	process	|	regulation	of	cellular	process	|	positive	regulation	of	biological	process	|	biological	regulation	|	positive	regulation	of	cell	division	|	positive	regulation	of	cellular	process	GO:0051302	|	GO:0050789	|	GO:0050794	|	GO:0048518	|	GO:0065007	|
OG5_134451	male-specific	lethal	3	homolog	(Drosophila)	Chromatin	structure	and	dynamics	|	Transcription	intracellular	|	nucleus	|	cell	part	|	intracellular	part	|	intracellular	membrane-bounded	organelle	|	organelle	|	membrane-bounded	organelle	|	intracellular	organelle	|	cell	GO:0005622	|	GO:0005634	|	GO:0044464	|	GO:0044424	|	GO:0043231	|	GO:0043226	|	GO:0043227	|	GO:0043229
OG5_137602	synaptotagmin	XV	Intracellular	trafficking,	secretion,	and	vesicular	transport	|	Signal	transduction	mechanisms
OG5_126981	protein	phosphatase	2,	regulatory	subunit	B'',	alpha	Signal	transduction	mechanisms	cellular	process	|	response	to	stimulus	|	regulation	of	biological	process	|	regulation	of	cellular	process	|	regulation	of	catalytic	activity	|	signal	transduction	|	single-organism	process	|	biological	regulation	|	signaling	|	regulation	of	molecular	function	|	single
OG5_143291	GRIP1	associated	protein	1	Function	unknown
OG5_130828	chromosome	4	open	reading	frame	22	Function	unknown
OG5_160981	Carboxyl	transferase	domain	Lipid	transport	and	metabolism	|	Amino	acid	transport	and	metabolism	metabolic	process	GO:0008152	ligase	activity	|	catalytic	activity	GO:0016874	|	GO:0003824
OG5_150014	v-maf	musculoaponeurotic	fibrosarcoma	oncogene	homolog	A	(avian)	Transcription	regulation	of	primary	metabolic	process	|	regulation	of	biosynthetic	process	|	nitrogen	compound	metabolic	process	|	aromatic	compound	biosynthetic	process	|	organic	substance	metabolic	process	|	cellular	macromolecule	biosynthetic	process	|	metabolic	process	|	regulation	of	macromolecule	biosynthetic	process	|	cellular
OG5_139785	Transmembrane	protein	229b	Function	unknown	membrane	|	integral	to	membrane	|	intrinsic	to	membrane	|	membrane	part	GO:0016020	|	GO:0016021	|	GO:0031224	|	GO:0044425
OG5_130346	dynein,	axonemal,	light	chain	Cytoskeleton	single-organism	process	|	cellular	process	|	single-organism	cellular	process	|	microtubule-based	process	GO:0044699	|	GO:0009987	|	GO:0044763	|	GO:0007017	cytoskeletal	part	|	intracellular	|	microtubule	associated	complex	|	microtubule	cytoskeleton	|	macromolecular	complex	|	cell	part	|	intracellular	part	|	non-membrane-bounded	organelle	|	protein
OG5_229706	Zinc	finger,	C2H2	type	Transcription	cation	binding	|	heterocyclic	compound	binding	|	binding	|	transition	metal	ion	binding	|	organic	cyclic	compound	binding	|	metal	ion	binding	|	ion	binding	|	nucleic	acid	binding	|	zinc	ion	binding	GO:0043169	|	GO:1901363	|	GO:0005488	|	GO:0046914	|	GO:0097159	|	GO:0046872
OG5_128626	mitochondrial	ribosomal	protein	S18C	Translation,	ribosomal	structure	and	biogenesis	cellular	biosynthetic	process	|	cellular	process	|	translation	|	primary	metabolic	process	|	macromolecule	metabolic	process	|	cellular	metabolic	process	|	biosynthetic	process	|	macromolecule	biosynthetic	process	|	gene	expression	|	organic	substance	metabolic	process	|	cellular	macromolecule	biosynthetic	process
OG5_133882	chromatin	target	of	PRMT1	Transcription
OG5_130870	Rho	guanine	nucleotide	exchange	factor	(GEF)	12	Signal	transduction	mechanisms	response	to	stimulus	|	nitrogen	compound	metabolic	process	|	single-organism	process	|	organic	substance	metabolic	process	|	regulation	of	molecular	function	|	negative	regulation	of	cell	communication	|	metabolic	process	|	cellular	macromolecule	metabolic	process	|	cellular	process	|
OG5_134072	cache	domain	containing	1	Signal	transduction	mechanisms	|	Inorganic	ion	transport	and	metabolism
OG5_131830	protein	kinase	C,	iota	Signal	transduction	mechanisms	dorsal	motor	nucleus	of	vagus	nerve	development	|	macromolecule	modification	|	retina	morphogenesis	in	camera-type	eye	|	multicellular	organismal	process	|	metabolic	process	|	establishment	of	spindle	localization	|	adherens	junction	organization	|	cellular	macromolecule	metabolic	process	|	cellular	component	maintenance	|
OG5_137746	annexin	A6	Intracellular	trafficking,	secretion,	and	vesicular	transport	cellular	process	|	plasma	membrane	repair	|	response	to	stress	|	plasma	membrane	organization	|	response	to	stimulus	|	cellular	component	organization	|	single-organism	process	|	cellular	component	organization	or	biogenesis	|	cellular	membrane	organization	|	response	to	wounding	|	wound
OG5_135942	NADPH	oxidase,	EF-hand	calcium	binding	domain	5	Secondary	metabolites	biosynthesis,	transport	and	catabolism	|	Inorganic	ion	transport	and	metabolism	oxidation-reduction	process	|	single-organism	metabolic	process	|	metabolic	process	GO:0055114	|	GO:0044710	|	GO:0008152	membrane	|	integral	to	membrane	|	intrinsic	to	membrane	|	membrane	part	GO:0016020	|	GO:0016021	|
OG5_132542	LIM	domain	Transcription	positive	regulation	of	epithelial	cell	differentiation	involved	in	kidney	development	|	positive	regulation	of	developmental	process	|	nitrogen	compound	metabolic	process	|	retina	morphogenesis	in	camera-type	eye	|	multicellular	organismal	process	|	axis	specification	|	cellular	macromolecule	biosynthetic	process	|	metabolic	process	|	response	to	chemical
OG5_131466	phosphoribosyl	pyrophosphate	synthetase-associated	protein	1	Nucleotide	transport	and	metabolism	|	Amino	acid	transport	and	metabolism	organophosphate	biosynthetic	process	|	nitrogen	compound	metabolic	process	|	aromatic	compound	biosynthetic	process	|	nucleotide	metabolic	process	|	organic	substance	metabolic	process	|	single-organism	metabolic	process	|	metabolic	process	|	nucleoside	phosphate	metabolic	process
OG5_133032	SH3-binding	kinase	1	Signal	transduction	mechanisms	phosphorus	metabolic	process	|	cellular	process	|	phosphorylation	|	phosphate-containing	compound	metabolic	process	|	primary	metabolic	process	|	macromolecule	metabolic	process	|	protein	modification	process	|	cellular	protein	modification	process	|	macromolecule	modification	|	cellular	metabolic	process	|	organic	substance	metabolic	process	|
OG5_132815	WBP2	N-terminal	like	Signal	transduction	mechanisms
OG5_138396	Usher	syndrome	1C	(autosomal	recessive,	severe)	Posttranslational	modification,	protein	turnover,	chaperones	cell	differentiation	|	response	to	stimulus	|	system	development	|	single-organism	process	|	retina	morphogenesis	in	camera-type	eye	|	multicellular	organismal	process	|	system	process	|	neurogenesis	|	photoreceptor	cell	development	|	developmental	process	|	inner	ear	receptor
OG5_143771	NOTCH-regulated	ankyrin	repeat	protein	Transcription	nitrogen	compound	metabolic	process	|	multicellular	organismal	process	|	cellular	macromolecule	biosynthetic	process	|	metabolic	process	|	cellular	macromolecule	metabolic	process	|	cellular	process	|	anatomical	structure	formation	involved	in	morphogenesis	|	regulation	of	biological	process	|	transcription,	DNA-dependent	|	tissue	development	|	cellular
OG5_128115	zinc	finger,	CCHC	domain	containing	13	Posttranslational	modification,	protein	turnover,	chaperones	stem	cell	differentiation	|	mesenchymal	cell	development	|	cell	differentiation	|	cellular	component	morphogenesis	|	system	development	|	cell	morphogenesis	|	neural	crest	cell	fate	commitment	|	single-organism	process	|	multicellular	organismal	process	|	developmental	process	|	cellular
OG5_131455	leucine-rich	repeat	containing	G	protein-coupled	receptor	4	Signal	transduction	mechanisms	cellular	process	|	cell	surface	receptor	signaling	pathway	|	response	to	stimulus	|	G-protein	coupled	receptor	signaling	pathway	|	regulation	of	biological	process	|	regulation	of	cellular	process	|	single-organism	process	|	signal	transduction	|	biological	regulation	|	signaling
OG5_141864	family	with	sequence	similarity	83,	member	B	Posttranslational	modification,	protein	turnover,	chaperones
OG5_132391	nucleoporin	54kDa	Intracellular	trafficking,	secretion,	and	vesicular	transport	|	Nuclear	structure	organelle	part	|	membrane	|	intracellular	|	macromolecular	complex	|	cell	part	|	intracellular	part	|	endomembrane	system	|	envelope	|	intracellular	organelle	part	|	cell	|	integral	to	membrane	|	nucleus	|	nuclear	part	|	pore	complex
OG5_134431	EF-hand	calcium	binding	domain	1	Signal	transduction	mechanisms	cation	binding	|	metal	ion	binding	|	ion	binding	|	binding	|	calcium	ion	binding	GO:0043169	|	GO:0046872	|	GO:0043167	|	GO:0005488	|	GO:0005509
OG5_134459	La	ribonucleoprotein	domain	family,	member	Signal	transduction	mechanisms	heterocyclic	compound	binding	|	nucleic	acid	binding	|	binding	|	organic	cyclic	compound	binding	GO:1901363	|	GO:0003676	|	GO:0005488	|	GO:0097159
OG5_135286	CBL	proto-oncogene	N-terminus,	SH2-like	domain	Defense	mechanisms	cell	surface	receptor	signaling	pathway	|	response	to	stimulus	|	macromolecule	modification	|	single-organism	process	|	protein	ubiquitination	|	organic	substance	metabolic	process	|	protein	modification	by	small	protein	conjugation	|	metabolic	process	|	cellular	macromolecule	metabolic	process	|	cellular	process	|
OG5_229963	Phosphatidylinositol-specific	phospholipase	C,	X	domain	Function	unknown	metabolic	process	|	organic	substance	metabolic	process	|	primary	metabolic	process	|	single-organism	metabolic	process	|	lipid	metabolic	process	GO:0008152	|	GO:0071704	|	GO:0044238	|	GO:0044710	|	GO:0006629	hydrolase	activity	|	phosphoric	ester	hydrolase	activity	|	catalytic	activity	|	phosphoric	diester	hydrolase
OG5_134321	low	density	lipoprotein	receptor-related	protein	12	Signal	transduction	mechanisms
OG5_127475	peptidase	inhibitor	16	Function	unknown	extracellular	region	GO:0005576
OG5_134156	cytochrome	P450,	family	26,	subfamily	B,	polypeptide	1	Secondary	metabolites	biosynthesis,	transport	and	catabolism	regulation	of	ossification	|	multicellular	organismal	process	|	single-organism	catabolic	process	|	hormone	metabolic	process	|	metabolic	process	|	small	molecule	catabolic	process	|	negative	regulation	of	cell	communication	|	rhombomere	morphogenesis	|	cellular	process
OG5_149600	hyaluronoglucosaminidase	3	Carbohydrate	transport	and	metabolism	carbohydrate	metabolic	process	|	organic	substance	metabolic	process	|	primary	metabolic	process	|	metabolic	process	GO:0005975	|	GO:0071704	|	GO:0044238	|	GO:0008152	hexosaminidase	activity	|	hyalurononglucosaminidase	activity	|	hydrolase	activity	|	hydrolase	activity,	acting	on	glycosyl	bonds	|	catalytic	activity	|	hydrolase	activity,
OG5_176605	HormR	Signal	transduction	mechanisms	cellular	process	|	cell	surface	receptor	signaling	pathway	|	response	to	stimulus	|	G-protein	coupled	receptor	signaling	pathway	|	regulation	of	biological	process	|	regulation	of	cellular	process	|	single-organism	process	|	signal	transduction	|	biological	regulation	|	signaling	|	single	organism	signaling	|	cell
OG5_151154	Epstein-Barr	virus	induced	3	Extracellular	structures	cellular	process	|	cell	surface	receptor	signaling	pathway	|	response	to	cytokine	stimulus	|	response	to	stimulus	|	response	to	organic	substance	|	cytokine-mediated	signaling	pathway	|	regulation	of	biological	process	|	regulation	of	cellular	process	|	single-organism	process	|	signal	transduction	|
OG5_140623	solute	carrier	family	25,	member	43	Energy	production	and	conversion	single-organism	transport	|	cellular	process	|	establishment	of	localization	|	single-organism	process	|	localization	|	transmembrane	transport	|	transport	|	single-organism	cellular	process	GO:0044765	|	GO:0009987	|	GO:0051234	|	GO:0044699	|	GO:0051179	|	GO:0055085	|	GO:0006810	|	GO:0044763	mitochondrial
OG5_127747	S.	cerevisiae	Posttranslational	modification,	protein	turnover,	chaperones	cellular	process	|	electron	transport	chain	|	primary	metabolic	process	|	macromolecule	metabolic	process	|	cellular	metabolic	process	|	protein	folding	|	oxidation-reduction	process	|	generation	of	precursor	metabolites	and	energy	|	organic	substance	metabolic	process	|	single-organism	metabolic	process	|	metabolic
OG5_131352	FSHD	region	gene	1	Cytoskeleton	nitrogen	compound	metabolic	process	|	organic	substance	metabolic	process	|	metabolic	process	|	cellular	macromolecule	metabolic	process	|	cellular	process	|	primary	metabolic	process	|	cellular	metabolic	process	|	RNA	processing	|	cellular	nitrogen	compound	metabolic	process	|	cellular	component	biogenesis	|	RNA	metabolic
OG5_145389	PHD	finger	protein	1	Transcription	cation	binding	|	binding	|	transition	metal	ion	binding	|	metal	ion	binding	|	ion	binding	|	zinc	ion	binding	GO:0043169	|	GO:0005488	|	GO:0046914	|	GO:0046872	|	GO:0043167	|	GO:0008270
OG5_127717	Ubiquitin	carboxyl-terminal	esterase	L3	(Ubiquitin	thiolesterase)	Posttranslational	modification,	protein	turnover,	chaperones	cell	surface	receptor	signaling	pathway	|	response	to	stimulus	|	modification-dependent	macromolecule	catabolic	process	|	single-organism	process	|	organic	substance	metabolic	process	|	metabolic	process	|	macromolecule	catabolic	process	|	cellular	macromolecule	metabolic	process	|	cellular	process	|
OG5_161555	Sugar	(and	other)	transporter	Carbohydrate	transport	and	metabolism	single-organism	transport	|	cellular	process	|	establishment	of	localization	|	single-organism	process	|	localization	|	transmembrane	transport	|	transport	|	single-organism	cellular	process	GO:0044765	|	GO:0009987	|	GO:0051234	|	GO:0044699	|	GO:0051179	|	GO:0055085	|	GO:0006810	|	GO:0044763	membrane	|	integral
[truncated: 11,226 more rows]
[truncated: 4,793 more columns]
