# Supplementary material for: De novo European eel transcriptome provides insights into the evolutionary history of duplicated genes in teleost lineages
Source: PLoS One. 2019 Jun 12;14(6):e0218085. doi: 10.1371/journal.pone.0218085 (PMC6561569; doi:10.1371/journal.pone.0218085)
Supplement: S1 Material — (ZIP) [file pone.0218085.s002.zip]

Archive with 49 entries (49 files):
- Supplementary_Material-S1(Rozenfeld et al.)/analyze_duplications.py
- Supplementary_Material-S1(Rozenfeld et al.)/analyze_fast_trees.py
- Supplementary_Material-S1(Rozenfeld et al.)/analyze_kegg.py
- Supplementary_Material-S1(Rozenfeld et al.)/analyze_trees.py
- Supplementary_Material-S1(Rozenfeld et al.)/codon_alignment.py
- Supplementary_Material-S1(Rozenfeld et al.)/config.py
- Supplementary_Material-S1(Rozenfeld et al.)/delete_trees_from_db.py
- Supplementary_Material-S1(Rozenfeld et al.)/do_and_store_fdtvs.py
- Supplementary_Material-S1(Rozenfeld et al.)/do_fast_trees.py
- Supplementary_Material-S1(Rozenfeld et al.)/do_orthogroup_alignments.py
- Supplementary_Material-S1(Rozenfeld et al.)/do_orthogroup_stats.py
- Supplementary_Material-S1(Rozenfeld et al.)/do_orthogroup_trees.py
- Supplementary_Material-S1(Rozenfeld et al.)/draw_4dtv_distribution.py
- Supplementary_Material-S1(Rozenfeld et al.)/draw_go_along_fdtv.py
- Supplementary_Material-S1(Rozenfeld et al.)/draw_num_gene_per_fdtv.py
- Supplementary_Material-S1(Rozenfeld et al.)/draw_pairs_in_genome.py
- Supplementary_Material-S1(Rozenfeld et al.)/extract_seqs_from_db.py
- Supplementary_Material-S1(Rozenfeld et al.)/fdtv_calculation.py
- Supplementary_Material-S1(Rozenfeld et al.)/fdtv_calculation.pyc
- Supplementary_Material-S1(Rozenfeld et al.)/filter_pairs_by_fdtv.py
- Supplementary_Material-S1(Rozenfeld et al.)/fit_fdtv_distributions.py
- Supplementary_Material-S1(Rozenfeld et al.)/genome_locator.py
- Supplementary_Material-S1(Rozenfeld et al.)/get_orthogroups.py
- Supplementary_Material-S1(Rozenfeld et al.)/get_transcripts.py
- Supplementary_Material-S1(Rozenfeld et al.)/go_enrichment_analysis.R
- Supplementary_Material-S1(Rozenfeld et al.)/load_and_calculate_ml_trees.py
- Supplementary_Material-S1(Rozenfeld et al.)/load_and_calculate_neighbour_fdtvs.py
- Supplementary_Material-S1(Rozenfeld et al.)/load_database.sh
- Supplementary_Material-S1(Rozenfeld et al.)/load_transcripts_and_cds_to_db.py
- Supplementary_Material-S1(Rozenfeld et al.)/look_for_syntenic_regions.py
- Supplementary_Material-S1(Rozenfeld et al.)/parse_phyldog_result.py
- Supplementary_Material-S1(Rozenfeld et al.)/prepare_best_phyldog.py
- Supplementary_Material-S1(Rozenfeld et al.)/prepare_concatenated.py
- Supplementary_Material-S1(Rozenfeld et al.)/prepare_phyldog.py
- Supplementary_Material-S1(Rozenfeld et al.)/segments.py
- Supplementary_Material-S1(Rozenfeld et al.)/split_in_random_groups.py
- Supplementary_Material-S1(Rozenfeld et al.)/store_alignments.py
- Supplementary_Material-S1(Rozenfeld et al.)/store_fast_trees.py
- Supplementary_Material-S1(Rozenfeld et al.)/store_orthomcl_results.py
- Supplementary_Material-S1(Rozenfeld et al.)/store_phyldog_family_trees.py
- Supplementary_Material-S1(Rozenfeld et al.)/store_positions_in_db.py
- Supplementary_Material-S1(Rozenfeld et al.)/store_transcripts.py
- Supplementary_Material-S1(Rozenfeld et al.)/store_trees_in_db.py
- Supplementary_Material-S1(Rozenfeld et al.)/transcript_store.py
- Supplementary_Material-S1(Rozenfeld et al.)/transcript_store.pyc
- Supplementary_Material-S1(Rozenfeld et al.)/write_eggnog_go_annotation.py
- Supplementary_Material-S1(Rozenfeld et al.)/write_fdtvs.py
- Supplementary_Material-S1(Rozenfeld et al.)/write_sequences_with_least_gaps.py
- Supplementary_Material-S1(Rozenfeld et al.)/write_stockholm_alignments.py
