# Supplementary material for: De novo European eel transcriptome provides insights into the evolutionary history of duplicated genes in teleost lineages
Source: PLoS One. 2019 Jun 12;14(6):e0218085. doi: 10.1371/journal.pone.0218085 (PMC6561569; doi:10.1371/journal.pone.0218085)
Supplement: S1 Material — (ZIP) [file pone.0218085.s002.zip › Supplementary_Material-S1(Rozenfeld et al.)/analyze_duplications.py]

from transcript_store import (db_session, get_fdtvs_within_assembly,
                              get_assembly, Transcript, get_pair_information)
import parse_phyldog_result


class NoItemsLeft(ValueError):
    pass


def _is_dup(node):
    return getattr(node, "evoltype", None) == "D"


def _get_duplication_subtrees(tree):
    for subtree in tree.traverse():
        if  not _is_dup(subtree):
            continue
        yield subtree


def iter_duplication_subtrees(trees):
    for tree in trees:
        for subtree in _get_duplication_subtrees(tree):
            yield subtree


def get_pairs_in_genome(species, version, min_fdtv=None,
                        max_fdtv=None, add_location=False):
    molecules = set()
    dots = []
    with db_session as session:
        assembly = get_assembly(species, version)
        for orthogroup, pairs in get_fdtvs_within_assembly(assembly,
                                                           min_fdtv=min_fdtv,
                                                           max_fdtv=max_fdtv):
            for orthogroup, trans1_id, trans2_id, fdtv in pairs:
                trans1 = Transcript[trans1_id]
                trans2 = Transcript[trans2_id]
                fdtv = fdtv['corrected_fdtv']
                if min_fdtv is not None and fdtv < min_fdtv:
                    continue
                if max_fdtv is not None and fdtv > max_fdtv:
                    continue

                pair = get_pair_information(trans1_id, trans2_id,
                                            add_location=add_location)
                pair['corrected_fdtv'] = fdtv
                yield pair


if __name__ == '__main__':
    trees = parse_phyldog_result.iter_reconciled_family_trees()
    duplication_subtrees = iter_duplication_subtrees(trees)
    #list(get_combinations_of_sequences_between_duplications(duplication_subtrees, species=['Salmo salar']))
