# Supplementary material for: De novo European eel transcriptome provides insights into the evolutionary history of duplicated genes in teleost lineages
Source: PLoS One. 2019 Jun 12;14(6):e0218085. doi: 10.1371/journal.pone.0218085 (PMC6561569; doi:10.1371/journal.pone.0218085)
Supplement: S1 Material — (ZIP) [file pone.0218085.s002.zip › Supplementary_Material-S1(Rozenfeld et al.)/analyze_fast_trees.py]

from ete3 import PhyloTree

from store_trees_in_db import get_ete_trees_from_db
from config import FAST_KEY_FOR_TREES_IN_DB


def _is_node_that_joins_species_to_tree(node, species, min_support):
    species_bellow = node.get_species()
    if not species_bellow.issubset(species):
        return False
    sister_species = node.up.get_species()

    if sister_species.issubset(species):
        return False

    children = node.up.get_children()
    if len(children) != 2:
        return False
    for child in children:
        if child.support < min_support:
            return False
    return True


def get_trees_with_good_support_around_species(species, min_support):
    for orthogroup_id, tree in get_ete_trees_from_db(FAST_KEY_FOR_TREES_IN_DB):
        support_values = []
        for node in tree.traverse():
            if not node.is_leaf():
                continue
            support = node.up.support
            if support < min_support:
                break
            if not _is_node_that_joins_species_to_tree(node, species,
                                                      min_support):
                continue
            support_values.append(support)
        if not support_values:
            continue
        #print(tree.get_ascii(attributes=['species', 'support'], show_internal=True))
        yield orthogroup_id, tree


if __name__ == '__main__':
    species = ['Osteoglossum bicirrhosum', 'Anguilla anguilla',
               'Gnathonemus petersi']

    for orthogroup_id, tree in get_trees_with_good_support_around_species(min_support=0.8,
                                               species=species):
        print(orthogroup_id)
        print(tree)
