# Supplementary material for: De novo European eel transcriptome provides insights into the evolutionary history of duplicated genes in teleost lineages
Source: PLoS One. 2019 Jun 12;14(6):e0218085. doi: 10.1371/journal.pone.0218085 (PMC6561569; doi:10.1371/journal.pone.0218085)
Supplement: S1 Material — (ZIP) [file pone.0218085.s002.zip › Supplementary_Material-S1(Rozenfeld et al.)/analyze_kegg.py]

import os
import gzip
from collections import defaultdict
import io
import pickle

from bs4 import BeautifulSoup

from scipy.stats import fisher_exact

from rpy2.robjects.packages import importr
from rpy2.robjects.vectors import FloatVector

from config import (DUPLICATION_DIR, KEGG_DIR, SYNTHENY_REGION_WIDTH_IN_GENES,
                    HIGH_SYNTENY_MIN_NUM_SHARED_GENES,
                    MEDIUM_SYNTENY_MIN_NUM_SHARED_GENES,
                    LOW_SYNTENY_MIN_NUM_SHARED_GENES,
                    MIN_NUMBER_GENES_IN_MOLECULES)

from analyze_trees import (enumerate_tree_nodes, iterate_over_duplications,
                           get_species_tree, choose_one_synteny_type)

KEGG_MASTER_ANNOTATION_DIR = os.path.join(DUPLICATION_DIR, 'kegg_annotation')
KEGG_ANNOTATION_FPATH = os.path.join(KEGG_MASTER_ANNOTATION_DIR,
                                     'anguilla_ko.txt.gz')


def parse_kegg_annotation():
    fhand = gzip.open(KEGG_ANNOTATION_FPATH, 'rt')
    annotation = {}
    num_transcripts = 0
    for line in fhand:
        items = line.split()
        num_transcripts += 1
        if len(items) < 2:
            # No annotation for this transcript
            continue
        transcript_id, kegg_term = items
        annotation[transcript_id] = kegg_term
    print('Transcripts with KEGG annotations: ' + str(len(annotation)))
    return ({'Anguilla anguilla': annotation},
            {'Anguilla anguilla': num_transcripts})


def get_kegg_terms_for_duplicated_orthogroups_by_branch(annotations,
                                                        add_synteny_type=False,
                                                        params_for_close=None):
    species_tree = get_species_tree()
    species_in_annotations = set(annotations.keys())
    keggs_by_branch = defaultdict(dict)
    for duplication in iterate_over_duplications(species_tree,
                                                 add_fdtvs=False,
                                                 add_synteny_type=add_synteny_type,
                                                 params_for_close=params_for_close):
        branch = duplication['species_affected']
        if add_synteny_type:
            synteny_type = choose_one_synteny_type(duplication['synteny_types'],
                                                   only_within_species=True)
            if synteny_type != 'close':
                synteny_type = 'not_close'
        else:
            synteny_type = None

        transcript_ids_and_species = duplication['transcript_ids_and_species']
        for info in transcript_ids_and_species:
            if info['species'] not in species_in_annotations:
                continue
            try:
                kegg = annotations[info['species']][info['sequence_id']]
            except KeyError:
                continue
            transcript_info = {'species': info['species'],
                               'transcript_id': info['sequence_id']}
            if add_synteny_type:
                key = branch, synteny_type
            else:
                key = branch
            try:
                keggs_by_branch[key][kegg].append(transcript_info)
            except KeyError:
                keggs_by_branch[key][kegg] = [transcript_info]
    return keggs_by_branch


def write_keggs_by_branch(keggs_by_branch, fhand, add_synteny_type=False):
    fhand.write('Use the following list here: http://www.kegg.jp/kegg/tool/map_pathway.html\n')
    for key, kegg_infos in keggs_by_branch.items():
        if add_synteny_type:
            branch, synteny_type = key
        else:
            branch = key
            synteny_type = None

        fhand.write('BRANCH\n')
        fhand.write(' '.join(branch))
        fhand.write('\n')
        if synteny_type:
            fhand.write('SYNTENY_TYPE\n')
            fhand.write(synteny_type)
            fhand.write('\n')

        # group by species
        keggs = defaultdict(list)
        for kegg_id, transcripts in kegg_infos.items():
            for transcript in transcripts:
                keggs[transcript['species']].append({'transcript_id': transcript['transcript_id'],
                                                     'kegg_id': kegg_id})
        for species, kegg_infos in keggs.items():
            fhand.write('SPECIES: {}\n'.format(species))
            for kegg_info in kegg_infos:
                fhand.write('{transcript_id} {kegg_id}'.format(**kegg_info))
                fhand.write('\n')
    fhand.flush()


def parse_kegg_pathways():
    fpath = os.path.join(KEGG_MASTER_ANNOTATION_DIR, 'Reconstruct PATHWAY.html')
    fhand = open(fpath, 'rt')
    soup = BeautifulSoup(fhand, 'html.parser')
    pathways = {}
    for li in soup.find_all('li'):
        a = li.find('a')
        pathway_id = a['href'].split('/')[-1].split('.')[0][3:]
        pathway_description = a.text
        div = li.find('div')
        ortholog_ids = [a.text for a in div.find_all('a')]
        pathways[pathway_id] = {'keggs': ortholog_ids,
                                'description': pathway_description}
    return pathways


def add_transcripts_to_pathways(pathways):
    annotation, _ = parse_kegg_annotation()

    kegg_index = defaultdict(list)
    for pathway_id, pathway_info in pathways.items():
        for kegg in pathway_info['keggs']:
            kegg_index[kegg].append(pathway_id)

    for species, species_annotation in annotation.items():
        for transcript_id, kegg in species_annotation.items():
            #print(kegg)
            for pathway in kegg_index[kegg]:
                try:
                    transcripts = pathways[pathway][species]['transcripts']
                except KeyError:
                    transcripts = []
                    pathways[pathway][species] = {'transcripts': transcripts}
                transcripts.append(transcript_id)


def calculate_fisher_pvalue(num_transcripts_in_pathway,
                            num_transcripts_in_pathway_in_branch,
                            num_annotated_transcripts,
                            num_annotated_transcripts_in_branch):
    M = num_transcripts_in_pathway
    m = num_transcripts_in_pathway_in_branch
    N = num_annotated_transcripts
    n = num_annotated_transcripts_in_branch
    assert m <= M
    assert n <= N
    _, pvalue = fisher_exact([[m, M], [n, N]])
    return pvalue


def count_transcripts_per_pathway_in_branch(pathways,
                                            transcripts_per_kegg_in_branch,
                                            species_for_annotation,
                                            num_tot_transcripts,
                                            annotations):
    num_tot_transcripts = num_tot_transcripts[species_for_annotation]
    num_annotated_transcripts = len(annotations[species_for_annotation])

    transcripts_in_branch = set()
    for transcripts in transcripts_per_kegg_in_branch.values():
        transcripts_for_kegg = [trans_info['transcript_id'] for trans_info in transcripts if trans_info['species'] == species_for_annotation]
        transcripts_in_branch.update(transcripts_for_kegg)
    num_annotated_transcripts_in_branch = len(transcripts_in_branch)

    counts = {}
    for pathway_id, info in pathways.items():
        transcripts_in_pathway = info[species_for_annotation]['transcripts']
        keggs_in_pathway = info['keggs']
        transcripts_in_pathway_in_branch = set()
        for kegg in keggs_in_pathway:
            try:
                transcripts_per_kegg = transcripts_per_kegg_in_branch[kegg]
            except KeyError:
                continue
            transcripts_per_kegg = [info['transcript_id'] for info in transcripts_per_kegg if info['species'] == species_for_annotation]
            transcripts_in_pathway_in_branch.update(transcripts_per_kegg)
        #print(transcripts_in_pathway_in_branch)
        #print(transcripts_in_pathway)
        assert not transcripts_in_pathway_in_branch.difference(transcripts_in_pathway)

        pvalue = calculate_fisher_pvalue(len(transcripts_in_pathway),
                                         len(transcripts_in_pathway_in_branch),
                                         num_annotated_transcripts,
                                         num_annotated_transcripts_in_branch)
        counts = {'num_transcripts_in_pathway_in_branch': len(transcripts_in_pathway_in_branch),
                  'num_transcripts_in_pathway': len(transcripts_in_pathway),
                  'num_annotated_transcripts': num_annotated_transcripts,
                  'num_annotated_transcripts_in_branch': num_annotated_transcripts_in_branch,
                  'keggs': keggs_in_pathway,
                  'pvalue': pvalue,
                  'pathway_id': pathway_id,
                  'pathway_description': info['description']}
        yield counts


def write_enriched_pathways(fhand, results, pval_threshold):
    results.sort(key=lambda x: x['pvalue'])

    # FDR correction
    stats = importr('stats')
    pvalues = [result['pvalue'] for result in results]
    p_adjust = stats.p_adjust(FloatVector(pvalues), method = 'fdr')
    for fdr, result in zip(p_adjust, results):
        result['fdr'] = fdr

    items = ['pathway_id', 'pvalue', 'fdr', 'num_transcripts_in_pathway_in_branch',
             'num_transcripts_in_pathway', 'num_expected', 'pathway_description']
    sep = '\t'
    fhand.write(sep.join(items))
    fhand.write('\n')
    first_not_significant = True
    for result in results:
        items = [result['pathway_id']]
        items.append(result['pvalue'])
        items.append(result['fdr'])
        items.append(result['num_transcripts_in_pathway_in_branch'])
        items.append(result['num_transcripts_in_pathway'])
        #items.append(result['num_annotated_transcripts_in_branch'])
        #items.append(result['num_annotated_transcripts'])
        expected = result['num_transcripts_in_pathway'] * result['num_annotated_transcripts_in_branch'] / result['num_annotated_transcripts']
        items.append(round(expected))
        items.append(result['pathway_description'])
        items = list(map(str, items))
        fhand.write(sep.join(items))
        if result['pvalue'] > pval_threshold:
            if first_not_significant:
                fhand.write('\nNot significant:')
            first_not_significant = False
        fhand.write('\n')


if __name__ == '__main__':
    if not os.path.exists(KEGG_DIR):
        os.mkdir(KEGG_DIR)

    pathways = parse_kegg_pathways()
    add_transcripts_to_pathways(pathways)

    annotations, num_tot_transcripts = parse_kegg_annotation()
    params_for_close = {'region_width_in_genes': SYNTHENY_REGION_WIDTH_IN_GENES,
                        'high_synteny_region_min_num_shared_genes': HIGH_SYNTENY_MIN_NUM_SHARED_GENES,
                        'medium_synteny_region_min_num_shared_genes': MEDIUM_SYNTENY_MIN_NUM_SHARED_GENES,
                        'low_synteny_region_min_num_shared_genes': LOW_SYNTENY_MIN_NUM_SHARED_GENES,
                        'min_number_genes_in_molecules': MIN_NUMBER_GENES_IN_MOLECULES}

    add_synteny_type = True
    fpath = os.path.join(KEGG_DIR, 'keggs_per_branch_and_synteny_type.pickle')
    if not os.path.exists(fpath):
        keggs_by_branch = get_kegg_terms_for_duplicated_orthogroups_by_branch(annotations,
                                                                              add_synteny_type=add_synteny_type,
                                                                              params_for_close=params_for_close)
        pickle.dump(keggs_by_branch, open(fpath, 'wb'))
    else:
        keggs_by_branch = pickle.load(open(fpath, 'rb'))

        fpath = os.path.join(KEGG_DIR, 'keggs_per_branch_and_synteny_type.txt')
        fhand = open(fpath, 'wt')
        write_keggs_by_branch(keggs_by_branch, fhand, add_synteny_type=True)

    add_synteny_type = False
    fpath = os.path.join(KEGG_DIR, 'keggs_per_branch.pickle')
    if not os.path.exists(fpath):
        keggs_by_branch = get_kegg_terms_for_duplicated_orthogroups_by_branch(annotations,
                                                                              add_synteny_type=add_synteny_type,
                                                                              params_for_close=params_for_close)
        pickle.dump(keggs_by_branch, open(fpath, 'wb'))
    else:
        keggs_by_branch = pickle.load(open(fpath, 'rb'))

        fpath = os.path.join(KEGG_DIR, 'keggs_per_branch.txt')
        fhand = open(fpath, 'wt')
        write_keggs_by_branch(keggs_by_branch, fhand, add_synteny_type=add_synteny_type)

    keggs_for_enrichment = keggs_by_branch

    branch = ('Anguilla anguilla',)
    #branch = (('Anguilla anguilla',), 'not_close')
    annotation_species = 'Anguilla anguilla'
    results = count_transcripts_per_pathway_in_branch(pathways,
                                                      keggs_for_enrichment[branch],
                                                      annotation_species,
                                                      num_tot_transcripts,
                                                      annotations)
    results = list(results)

    num_results = len(results)
    pval_threshold = 0.05
    # bonferroni correction
    #pval_threshold /= num_results
    fhand = open(os.path.join(KEGG_DIR, 'enrichment_analisis.csv'), 'wt')
    write_enriched_pathways(fhand, results, pval_threshold)
