# Supplementary material for: De novo European eel transcriptome provides insights into the evolutionary history of duplicated genes in teleost lineages
Source: PLoS One. 2019 Jun 12;14(6):e0218085. doi: 10.1371/journal.pone.0218085 (PMC6561569; doi:10.1371/journal.pone.0218085)
Supplement: S1 Material — (ZIP) [file pone.0218085.s002.zip › Supplementary_Material-S1(Rozenfeld et al.)/analyze_trees.py]

from collections import Counter, defaultdict, OrderedDict
import random
import os

from ete3 import PhyloTree

import matplotlib.pyplot as plt

from transcript_store import (db_session, select, Orthogroup, Transcript,
                              PairNotFound, get_transcript_pair,
                              get_pair_information, bind_to_db)
from store_phyldog_family_trees import get_phyldog_family_trees
from parse_phyldog_result import get_species_tree
from config import (OUTGROUP, VERSIONS_FOR_SPECIES, GO_DIR,
                    SYNTHENY_REGION_WIDTH_IN_GENES,
                    HIGH_SYNTENY_MIN_NUM_SHARED_GENES,
                    MEDIUM_SYNTENY_MIN_NUM_SHARED_GENES,
                    LOW_SYNTENY_MIN_NUM_SHARED_GENES,
                    MIN_NUMBER_GENES_IN_MOLECULES,
                    DUPLICATION_COUNTS_DIR)
from genome_locator import (get_genome_position_locator,
                            determine_if_pair_is_close_or_synthenic,
                            NoLocationForTranscript,
                            choose_one_synteny_type)
from write_eggnog_go_annotation import EGGNOG_ANNOTATION_FPATH


def get_phyldog_duplications_from_trees():
    for orthogroup_id, tree in get_phyldog_family_trees():

        for evol_event in tree.get_descendant_evol_events():
            if evol_event.etype != 'D':
                continue
            #print(tree.get_ascii(attributes=['species', 'name', 'evoltype'], show_internal=True))
            event_node = evol_event.node
            yield orthogroup_id, tree, event_node


class NoSpeciesBeforeDuplication(RuntimeError):
    pass


class NoCommonAncestorFound(RuntimeError):
    pass


class DuplicationCanNotBePreciselyLocated(RuntimeError):
    pass


class PolytomyError(ValueError):
    pass


def get_common_ancestor(species_tree, species):
    one_species = next(iter(species))

    nodes = species_tree.search_nodes(species=one_species)
    subtree = nodes[0]
    while True:
        species_in_subtree = subtree.get_species()
        if not(species.difference(species_in_subtree)):
            return subtree
        if subtree.is_root():
            raise NoCommonAncestorFound()
        subtree = subtree.up


def locate_duplication_in_species_tree(species_tree, orthogroup_tree,
                                       dup_subtree):
    species_after_duplication = dup_subtree.get_species()

    #print(orthogroup_tree.get_ascii(attributes=['species', 'evoltype'], show_internal=True))
    species_before_duplication = species_tree.get_species().difference(species_after_duplication)
    if not species_before_duplication:
        raise NoSpeciesBeforeDuplication()
    tree_after_duplication = get_common_ancestor(species_tree,
                                                 species_after_duplication)
    tree_before_duplication = tree_after_duplication.up
    if tree_before_duplication is None:
        # All species are affected
        return tree_after_duplication
    else:
        species_not_afected_by_duplication = tree_before_duplication.get_species().difference(tree_after_duplication.get_species())
    if species_not_afected_by_duplication.intersection(species_before_duplication):
        return tree_after_duplication
    else:
        raise DuplicationCanNotBePreciselyLocated()


def iterate_over_duplications(species_tree, add_fdtvs=False,
                              add_synteny_type=False, params_for_close=None):
    for orthogroup_id, orthogroup_tree, dup_subtree in get_phyldog_duplications_from_trees():
        try:
            tree_after_duplication = locate_duplication_in_species_tree(species_tree,
                                                                        orthogroup_tree,
                                                                        dup_subtree)
        except NoSpeciesBeforeDuplication:
            continue
        except DuplicationCanNotBePreciselyLocated:
            #print(dup_subtree.get_ascii(attributes=['species', 'evoltype'], show_internal=True))
            #assert False
            continue

        species_affected_by_duplication = tuple(sorted(tree_after_duplication.get_species()))

        transcripts_and_species = _get_sequence_ids_and_species_in_tree(dup_subtree)

        duplication = {'orthogroup_id': orthogroup_id,
                       'species_affected': species_affected_by_duplication,
                       'orthogroup_subtree': dup_subtree,
                       'species_with_sequences': dup_subtree.get_species(),
                       'transcript_ids': dup_subtree.get_leaf_names(),
                       'transcript_ids_and_species': transcripts_and_species}
        if add_fdtvs:
            try:
                fdtv = calculate_mean_fdtv_for_tree(dup_subtree)
            except NoFdtvsError:
                fdtv = None
            duplication['mean_fdtv'] = fdtv

        if add_synteny_type:
            synteny_types = calculate_syntyeny_type(duplication,
                                                    params_for_close=params_for_close)
            duplication['synteny_types'] = synteny_types

        yield duplication


def create_tree_with_num_duplications_as_distances(tree, counts):
    tree = tree.copy()

    total_duplications = sum(counts.values())
    distances = {tuple(sorted(species)): count * 100 / total_duplications for species, count in counts.items()}
    zero_dist = min(distances.values()) / 10

    for node in tree.traverse():
        #print(node.get_species())
        species = tuple(sorted(node.get_species()))
        distance = distances.get(species, zero_dist)
        node.dist = distance
    return tree


def count_duplications():
    species_tree = get_species_tree()

    counts = Counter()
    for duplication in iterate_over_duplications(species_tree):
        counts[frozenset(duplication['species_affected'])] += 1

    tree = create_tree_with_num_duplications_as_distances(species_tree, counts)
    return counts, tree


def count_duplications_by_fdtv(fdtv_threshold=None):
    species_tree = get_species_tree()

    counts = defaultdict(Counter)
    for duplication in iterate_over_duplications(species_tree, add_fdtvs=True):
        mean_fdtv = duplication['mean_fdtv']
        if mean_fdtv is None:
            fdtv_interval = None
        elif mean_fdtv < fdtv_threshold:
            fdtv_interval = (0, fdtv_threshold)
        else:
            fdtv_interval = (fdtv_threshold, float('inf'))
        counts[fdtv_interval][frozenset(duplication['species_affected'])] += 1

    return counts


def enumerate_tree_nodes(tree):
    tree = tree.copy()
    nodes = []
    for idx, node in enumerate(tree.traverse('levelorder')):
        id_ = idx + 1
        result = {'subtree': node,
                  'species': tuple(sorted(node.get_species())),
                  'id': id_}
        node.name = str(id_)
        nodes.append(result)
    return tree, nodes
    #print(tree.get_ascii(attributes=['name', 'species', 'evoltype'], show_internal=True))


def _get_sequence_ids_and_species_in_tree(tree):
    seqs_and_species = []
    for leaf in tree.get_leaves():
        seqs_and_species.append({'sequence_id': leaf.name,
                                 'species': leaf.species})
    return seqs_and_species


def combinations(items1, items2):
    items2 = list(items2)
    result = []
    for item1 in items1:
        for item2 in items2:
            result.append((item1, item2))
    return result


def get_combinations_between_children(tree):
    children = tree.children
    if len(children) != 2:
            raise PolytomyError('Polytomy')
    child1, child2 = children

    seqs_and_species1 = _get_sequence_ids_and_species_in_tree(child1)
    seqs_and_species2 = _get_sequence_ids_and_species_in_tree(child2)
    return combinations(seqs_and_species1, seqs_and_species2)


class NoFdtvsError(RuntimeError):
    pass


def calculate_mean_fdtv_for_tree(tree):

    fdtvs = []
    for node1_info, node2_info in get_combinations_between_children(tree):
        try:
            pair = get_transcript_pair(node1_info['sequence_id'],
                                       node2_info['sequence_id'])
        except PairNotFound:
            continue
        fdtv = pair.fdtv_result
        if not fdtv:
            continue
        fdtvs.append(fdtv['corrected_fdtv'])

    if not fdtvs:
        raise NoFdtvsError()
    return sum(fdtvs) / len(fdtvs)


def calculate_syntyeny_type(duplication, params_for_close,
                            only_within_species=True):
    if not only_within_species:
        raise NotImplementedError()

    tree = duplication['orthogroup_subtree']
    locators = {}
    synteny_types = defaultdict(list)
    for pair in get_combinations_between_children(tree):

        if only_within_species and pair[0]['species'] != pair[1]['species']:
            continue

        species = pair[0]['species']
        sequence_id1 = pair[0]['sequence_id']
        sequence_id2 = pair[1]['sequence_id']
        try:
            locator = locators[species]
        except KeyError:
            locator = get_genome_position_locator(species,
                                                  VERSIONS_FOR_SPECIES[species])
            locators[species] = locator
        pair = get_pair_information(sequence_id1, sequence_id2,
                                    add_location=False)
        try:
            syntheny_type = determine_if_pair_is_close_or_synthenic(locator, pair,
                                                                    params_for_close)
        except NoLocationForTranscript:
            syntheny_type = 'no_location'
        synteny_types[species].append(syntheny_type)
    return {'within_species': synteny_types}


def count_synteny_types(params_for_close):
    counts_per_branch = {}
    for duplication in iterate_over_duplications(get_species_tree(),
                                                 add_synteny_type=True,
                                                 params_for_close=params_for_close):
        synteny_types = duplication['synteny_types']['within_species']
        branch = duplication['species_affected']
        if not synteny_types:
            continue

        if branch not in counts_per_branch:
            counts_per_branch[branch] = defaultdict(Counter)

        # If there are several within a species we have to choose one
        for species, types in synteny_types.items():
            counts = Counter(types)
            most_common_synteny_type, counts_for_most_common = counts.most_common(1)[0]
            most_common_synteny_types = [synteny_type for synteny_type, counts in counts.items() if counts == counts_for_most_common]
            synteny_type = random.choice(most_common_synteny_types)
            counts_per_branch[branch][species][synteny_type] += 1
    return counts_per_branch


def group_orthogroups_per_branch_in_which_duplication_happened(add_synteny_type=False,
                                                               params_for_close=None):
    species_tree = get_species_tree()
    orthogroups_duplicated_per_branch = defaultdict(set)

    for duplication in iterate_over_duplications(species_tree,
                                                 add_synteny_type=add_synteny_type,
                                                 params_for_close=params_for_close):
        if add_synteny_type:
            synteny_type = choose_one_synteny_type(duplication['synteny_types'],
                                                   only_within_species=True)
            if synteny_type != 'close':
                synteny_type = 'not_close'

        species = duplication['species_affected']
        orthogroup_id = duplication['orthogroup_id']
        key = (species, synteny_type) if add_synteny_type else species
        orthogroups_duplicated_per_branch[key].add(orthogroup_id)
    return orthogroups_duplicated_per_branch


def write_duplicated_orthogroups_per_branch(tree_fhand, orthogroups_fhand,
                                            add_synteny_type=False,
                                            params_for_close=None):

    species_tree = get_species_tree()
    tree, nodes = enumerate_tree_nodes(species_tree)
    tree_fhand.write(species_tree.get_ascii(attributes=['name', 'species'],
                     show_internal=True))

    orthogroups_duplicated_per_branch = group_orthogroups_per_branch_in_which_duplication_happened(add_synteny_type=add_synteny_type,
                                                                                                   params_for_close=params_for_close)


    for key, orthogroups in orthogroups_duplicated_per_branch.items():
        if add_synteny_type:
            species, synteny_type = key
        else:
            species = key
            synteny_type = None
        species_str = [species_.replace(' ', '_') for species_ in species]
        branch_str = '-'.join(species_str)
        if synteny_type:
            branch_str = '{}-synteny-{}'.format(branch_str, synteny_type)
        orthogroups_fhand.write('{} {}\n'.format(branch_str,
                                                 ' '.join(orthogroups)))


def write_duplicated_orthogroups_per_branch_human(tree_fhand, orthogroups_fhand,
                                                  add_synteny_type=False,
                                                  params_for_close=None):
    functional_annotations = {}
    for line in open(EGGNOG_ANNOTATION_FPATH, 'rt'):
        items = line.strip().split('\t')
        orthogroup_id = items[0]
        functional_annotations[orthogroup_id] = items[1:]

    species_tree = get_species_tree()
    tree, nodes = enumerate_tree_nodes(species_tree)
    tree_fhand.write(species_tree.get_ascii(attributes=['name', 'species'],
                     show_internal=True))

    orthogroups_duplicated_per_branch = group_orthogroups_per_branch_in_which_duplication_happened(add_synteny_type=add_synteny_type,
                                                                                                   params_for_close=params_for_close)

    for key, orthogroups in orthogroups_duplicated_per_branch.items():
        if add_synteny_type:
            species, synteny_type = key
        else:
            species = key
            synteny_type = None
        branch_str = 'Branch: {}'.format(' '.join(species))
        if synteny_type:
            branch_str = '{} synteny:{}'.format(branch_str, synteny_type)
        orthogroups_fhand.write(branch_str)
        orthogroups_fhand.write('\n')

        for orthogroup_id in orthogroups:
            cargo = [orthogroup_id]
            try:
                annot = functional_annotations[orthogroup_id]
            except KeyError:
                annot = []
            cargo.extend(annot)
            msg = '\t'.join(cargo)
            msg += '\n'
            orthogroups_fhand.write(msg)
    return
    for node in nodes:
        branch_id = node['id']
        branch = node['species']
        orthogroups = orthogroups_duplicated_per_branch[branch]
        orthogroups_fhand.write('Branch ID: {}\n'.format(branch_id))
        for orthogroup_id in orthogroups:
            cargo = [orthogroup_id]
            try:
                annot = functional_annotations[orthogroup_id]
            except KeyError:
                annot = []
            cargo.extend(annot)
            msg = '\t'.join(cargo)
            msg += '\n'
            orthogroups_fhand.write(msg)


def plot_duplication_counts(fdtv_threshold=0.2):

    if not os.path.exists(DUPLICATION_COUNTS_DIR):
        os.mkdir(DUPLICATION_COUNTS_DIR)

    counts, tree = count_duplications()
    tree, nodes = enumerate_tree_nodes(tree)

    for node in tree.traverse('levelorder'):
        if node.is_leaf:
            name = node.name + '_' + node.species
            node.name = name

    tree_nwk_fpath = os.path.join(DUPLICATION_COUNTS_DIR,
                                 'tree_with_duplication_as_branches.nwk')
    tree.write(features=[], outfile=tree_nwk_fpath)
    tree_txt_fpath = os.path.join(DUPLICATION_COUNTS_DIR,
                                  'tree_with_duplication_as_branches.txt')
    open(tree_txt_fpath, 'wt').write(tree.get_ascii(attributes=['name'], show_internal=True))

    counts = count_duplications_by_fdtv(fdtv_threshold=fdtv_threshold)

    x_ticks_labels = []
    num_duplications = {'all_intervals': []}
    for node in nodes:
        species = node['species']
        node_id = node['id']
        x_ticks_labels.append(str(node_id))
        tot_num_duplication_in_branch = 0
        for fdtv_interval in counts.keys():
            if fdtv_interval not in num_duplications:
                num_duplications[fdtv_interval] = []
            cnts = counts[fdtv_interval].get(frozenset(species), 0)
            num_duplications[fdtv_interval].append(cnts)
            tot_num_duplication_in_branch += cnts
        num_duplications['all_intervals'].append(tot_num_duplication_in_branch)

    print(num_duplications)

    width = 0.8
    left = list(range(len(nodes)))
    titles = 'all_duplications', 'small_fdtvs', 'large_fdtvs'
    fdtv_intervals = ['all_intervals', (0, fdtv_threshold), (fdtv_threshold, float('inf'))]

    for title, fdtv_interval in zip(titles, fdtv_intervals):
        fig, axes = plt.subplots()
        height = num_duplications[fdtv_interval]
        axes.bar(left, height, width=width)
        axes.set_ylabel('Num. duplications')
        axes.set_xlabel('Tree branch id')
        x_ticks_positions = [x for x in left]
        axes.set_xticklabels(x_ticks_labels)
        axes.set_xticks(x_ticks_positions)

        bar_plot_fpath = os.path.join(DUPLICATION_COUNTS_DIR,
                                     'num_duplications.'+ title +'.svg')
        plt.savefig(bar_plot_fpath, dpi=300)

if __name__ == '__main__':
    #bind_to_db()
    #analyze_trees(root_species=[('Callorhinchus milii',)])

    params_for_close = {'region_width_in_genes': SYNTHENY_REGION_WIDTH_IN_GENES,
                        'high_synteny_region_min_num_shared_genes': HIGH_SYNTENY_MIN_NUM_SHARED_GENES,
                        'medium_synteny_region_min_num_shared_genes': MEDIUM_SYNTENY_MIN_NUM_SHARED_GENES,
                        'low_synteny_region_min_num_shared_genes': LOW_SYNTENY_MIN_NUM_SHARED_GENES,
                        'min_number_genes_in_molecules': MIN_NUMBER_GENES_IN_MOLECULES}

    if False:
        plot_duplication_counts(fdtv_threshold=0.15)

    if True:
        #enumerate_tree_nodes(get_species_tree())
        counts = count_synteny_types(params_for_close)
        for key, val in counts.items():
            print('branch:', key)
            for species, count in val.items():
                print(species, count)

    if False:
        if not os.path.exists(GO_DIR):
            os.mkdir(GO_DIR)

        tree_fhand = open(os.path.join(GO_DIR, 'tree.txt'), 'wt')
        orthogroups_fhand = open(os.path.join(GO_DIR, 'duplicated_orthogroups_per_branch.txt'),
                                 'wt')
        write_duplicated_orthogroups_per_branch(tree_fhand, orthogroups_fhand)
        orthogroups_fhand = open(os.path.join(GO_DIR, 'duplicated_orthogroups_per_branch_human.txt'),
                                 'wt')
        write_duplicated_orthogroups_per_branch_human(tree_fhand, orthogroups_fhand)

        orthogroups_fhand = open(os.path.join(GO_DIR, 'duplicated_orthogroups_per_branch_and_syntey_type.txt'),
                                 'wt')
        write_duplicated_orthogroups_per_branch(tree_fhand, orthogroups_fhand,
                                                add_synteny_type=True,
                                                params_for_close=params_for_close)
        orthogroups_fhand = open(os.path.join(GO_DIR, 'duplicated_orthogroups_per_branch_and_syntey_type_human.txt'),
                                 'wt')
        write_duplicated_orthogroups_per_branch_human(tree_fhand,
                                                      orthogroups_fhand,
                                                      add_synteny_type=True,
                                                      params_for_close=params_for_close)


    if False:
        branch1 = ('Danio rerio', 'Esox lucius', 'Salmo salar', 'Takifugu rubripes', 'Xiphophorus maculatus')
        branch2 = ('Anguilla anguilla', 'Danio rerio', 'Esox lucius', 'Gnathonemus petersi', 'Osteoglossum bicirrhosum', 'Salmo salar', 'Takifugu rubripes', 'Xiphophorus maculatus')
        orthogroups_in_3a_and_3b = orthogroups_duplicated_per_branch[branch1].intersection(orthogroups_duplicated_per_branch[branch2])
        print('in both: ', len(orthogroups_in_3a_and_3b))
        print(orthogroups_in_3a_and_3b)
