# Supplementary material for: De novo European eel transcriptome provides insights into the evolutionary history of duplicated genes in teleost lineages
Source: PLoS One. 2019 Jun 12;14(6):e0218085. doi: 10.1371/journal.pone.0218085 (PMC6561569; doi:10.1371/journal.pone.0218085)
Supplement: S1 Material — (ZIP) [file pone.0218085.s002.zip › Supplementary_Material-S1(Rozenfeld et al.)/codon_alignment.py]

import os
import tempfile
import subprocess
from collections import OrderedDict

from Bio import SeqIO
from Bio.Data import CodonTable

from fdtv_calculation import calculate_4dtvs_for_msa

TEST_DATA_DIR = 'frataxin'

CLUSTALO_BIN = 'clustalo'
DEF_CLUSTAO_THREADS = 2
TRIMAL_BIN = 'trimal'
BACKTRANSEQ_BIN = 'backtranambig'
MATCHER_BIN = 'matcher'
EXONERATE_BIN = 'exonerate'

GENETIC_CODES = {1: {'name': 'standard', 'ncbi_id': 1}}
STOP_SYMBOL = '*'


def get_test_sequences(directory):
    for fname in os.listdir(directory):
        if not fname.endswith('.gb'):
            continue
        fpath = os.path.join(directory, fname)
        seqs = SeqIO.parse(fpath, 'genbank')
        seq_record = list(seqs)[0]
        seq_id = seq_record.id
        dna_seq = str(seq_record.seq)
        prot_seq = None
        for feat in seq_record.features:
            if feat.type != 'CDS':
                continue
            prot_seq = feat.qualifiers['translation'][0]
            break
        if prot_seq is None:
            continue
        yield seq_id, {'dna_seq': dna_seq, 'prot_seq': prot_seq}


def write_fasta_file_from_iterator(fhand, seqs):
    for seq_id, seq in iter(seqs):
        fhand.write('>{}\n{}\n'.format(seq_id, seq))
    fhand.flush()


def write_fasta_file(fhand, seqs):
    seqs = seqs.items()
    write_fasta_file_from_iterator(fhand, seqs)


def read_fasta_file(out_alig_fhand, use_biopython=True):
    if use_biopython:
        seqs = SeqIO.parse(out_alig_fhand, 'fasta')
        for seq_record in seqs:
            name = seq_record.id
            seq = str(seq_record.seq)
            yield name, seq
    else:
        lines_in_pairs = [out_alig_fhand] * 2
        for name_line, seq_line in zip(*lines_in_pairs):
            name = name_line[1:].split()[0]
            seq = seq_line.strip()
            yield(name, seq)


def do_multiple_alignment_with_omega(seqs, n_threads=DEF_CLUSTAO_THREADS,
                                     seq_type=None):
    in_seqs_fhand = tempfile.NamedTemporaryFile(suffix='.fasta', mode='wt')
    write_fasta_file(in_seqs_fhand, seqs)
    out_alig_fhand = tempfile.NamedTemporaryFile(suffix='.alig.fasta',
                                                 mode='w+t')

    cmd = [CLUSTALO_BIN, '-i', in_seqs_fhand.name, '-o', out_alig_fhand.name,
           '--force']
    cmd.append('--outfmt=fa')
    cmd.append('--wrap=1000000')

    cmd.append('--threads={}'.format(n_threads))

    if seq_type == 'dna':
        cmd.extend(['--seqtype', 'DNA'])
    elif seq_type == 'rna':
        cmd.extend(['--seqtype', 'RNA'])
    elif seq_type == 'prot':
        cmd.extend(['--seqtype', 'Protein'])
    elif seq_type is None:
        pass
    else:
        raise ValueError('Invalid seq_type')

    stdout_fhand = tempfile.TemporaryFile()
    stderr_fhand = tempfile.TemporaryFile()
    try:
        process = subprocess.check_call(cmd, stdout=stdout_fhand,
                                        stderr=stderr_fhand)
    except subprocess.CalledProcessError:
        print('STDOUT')
        stdout_fhand.seek(0)
        print(stdout_fhand.read())
        print('STDERR')
        stderr_fhand.seek(0)
        print(stderr_fhand.read())
        raise

    out_seqs = read_fasta_file(out_alig_fhand, use_biopython=False)
    return OrderedDict(out_seqs)


def trim_mutiple_alignment_with_trimal(seqs):
    in_seqs_fhand = tempfile.NamedTemporaryFile(suffix='.fasta', mode='wt')
    write_fasta_file(in_seqs_fhand, seqs)

    stdout_fhand = tempfile.NamedTemporaryFile(mode='w+t')
    stderr_fhand = tempfile.TemporaryFile(mode='w+t')
    cmd = [TRIMAL_BIN, '-fasta', '-in', in_seqs_fhand.name, '-strict']
    try:
        subprocess.check_call(cmd, stdout=stdout_fhand, stderr=stderr_fhand)
    except subprocess.CalledProcessError as error:
        print('STDOUT')
        print(open(stdout_fhand.name).read())
        print('STDERR')
        stderr_fhand.seek(0)
        print(stderr_fhand.read())
        print('ERROR')
        print(error)
        raise
    stdout_fhand.seek(0)
    out_seqs = read_fasta_file(stdout_fhand)
    return OrderedDict(out_seqs)


def get_codon_seq_aligning_dna_to_prot_with_exonerate(dna, prot,
                                                      genetic_code=1):

    gap_symbol = '-'

    prot_with_gaps = prot
    dna = dna.replace(gap_symbol, '')
    prot = prot.replace(gap_symbol, '')

    dna_fhand = tempfile.NamedTemporaryFile(suffix='.fasta', mode='wt')
    write_fasta_file(dna_fhand, {'dna': dna})
    prot_fhand = tempfile.NamedTemporaryFile(suffix='.fasta', mode='wt')
    write_fasta_file(prot_fhand, {'prot': prot})
    ncbi_genetic_code = GENETIC_CODES[genetic_code]['ncbi_id']
    cmd = [EXONERATE_BIN,
           '--model', 'protein2dna', '--refine', 'full',
           '-Q', 'protein', '-T', 'dna',
           '--showvulgar', 'false',
           '--bestn', '1',
           '--ryo', r'Residues\n{%Pqb %Pqs %Ptb %Pts %Ps %Pl\n}EndResidues\n',
           '--geneticcode', str(ncbi_genetic_code),
           prot_fhand.name, dna_fhand.name]
    stdout_fhand = tempfile.NamedTemporaryFile(mode='w+t')
    subprocess.check_call(cmd, stdout=stdout_fhand)
    stdout_fhand.seek(0)

    # parse exonerate output
    codon_table = CodonTable.unambiguous_dna_by_id[ncbi_genetic_code].forward_table
    codons = {}
    in_residue_section = False
    for line in stdout_fhand:
        if line.startswith('Residues'):
            in_residue_section = True
            continue
        if not in_residue_section:
            continue
        if line.startswith('EndResidues'):
            in_residue_section = False
            break
        #print(line)
        items = line.split()[:4]
        prot_pos, prot_aa, codon_pos, codon = items
        if prot_aa == gap_symbol:
            continue
        try:
            codon_aa = codon_table[codon]
        except KeyError:
            codon_aa = STOP_SYMBOL
        if prot_aa != codon_aa:
            continue
        prot_pos = int(prot_pos)
        codon_pos = int(codon_pos)
        #print(prot_pos, prot_aa, codon)
        codons[prot_pos] = codon

    # build codon sequence from prot sequence
    gap_or_unknown_codon = gap_symbol * 3
    idx_with_no_gaps = 0
    codon_seq = []
    for idx_with_gaps, aa in enumerate(prot_with_gaps):
        if aa != gap_symbol:
            codon = codons.get(idx_with_no_gaps, gap_or_unknown_codon)
            idx_with_no_gaps += 1
        else:
            codon = gap_or_unknown_codon
        codon_seq.append(codon)
    codon_seq = ''.join(codon_seq)
    return codon_seq


def create_codon_alingment_from_prot_alignment(prot_alignment, dna_seqs):
    codon_alignment = OrderedDict()
    for seq_id, prot  in prot_alignment.items():
        #print(seq_id)
        #print(prot)
        dna = dna_seqs[seq_id]
        #dna_back = backtranslate_to_dna(prot)
        #print(dna)
        codon_seq = get_codon_seq_aligning_dna_to_prot_with_exonerate(dna,
                                                                      prot)
        #print(codon_seq)
        codon_alignment[seq_id] = codon_seq
    return codon_alignment


def print_alignment(alignment):
    for seq_id, seq in alignment.items():
        print(seq, seq_id)


def test1():
    seqs = OrderedDict(get_test_sequences(TEST_DATA_DIR))
    prots = {seq_id: seqs['prot_seq'] for seq_id, seqs in seqs.items()}
    dna_seqs = {seq_id: seqs['dna_seq'] for seq_id, seqs in seqs.items()}

    prot_alignment = do_multiple_alignment_with_omega(prots)

    prot_alignment = trim_mutiple_alignment_with_trimal(prot_alignment)

    codon_alignment = create_codon_alingment_from_prot_alignment(prot_alignment,
                                                                 dna_seqs)
    print_alignment(prot_alignment)
    print_alignment(codon_alignment)
    print(calculate_4dtvs_for_msa(codon_alignment))

def test2():
    prots = {'Gene.23744': 'SYTDKLKTLLSHHRSLGQLDLNVTLPSVEDCKLTSIPYSPSRRVVDFTQPTNTNIQSESTTEFMNFISPTYLSEDIKAESVIDSSNFDGVEPRTSVNRCEDMEESTERKTGNLMSREQRDVLTNMKEEEDDLERQSVNMVREDGVGDEEDHWKEEEKERDERTQGHITDKLVQNRVNSEHGLQEGEELFTLATSCLLKQPRVLIHRLEIASSSVPVSSLPHLGADKRDHGVRSPWIQHEVSPLRGNGSLRQKKGQVVTRKRNTVGQLERPLEVLPSSSMDGICAEASFISPVISSQNKNIYSDRTGQTAEVSSQVFACPQCPFVHTEEVNL',
             'Gene.39912': 'MEEKMERKTAYWRDEEDIVSCIKKEEVGWEGQSEEMKREDGVRDEIRAVWREQEEEEREQRMRAESPQTGDIDRVLKNGGKLDCVKQEEEGMSHCVTSYVFKQPRLLNHLIEMTDIGVFSPSEPVASNGDQVVNSPWRQDMVSPMKEEWSLRQKGKVMTWKRKMSGNFESPLKQLSDSSEKEVYAEPSFGSPVITPRKGSTGQAGEVKPPVFACSQCPFVHTDEVNLHQHFE',
             'Gene.20335': 'KSEETEESIERKNGYGMSREEELILYNIKEEKKEEGGERKIEVKREDGVKDEEVETFDWKQGENKDEQREGDEITQTMDMDHGSGCPVISVQKGNPGKSEVFSCSQCPFIHMEEAKLHQHIEKVHPEEHSRILRSGGNGAEDPLPPSSTHEHPTPPKTLPTPTQSHTGT',
             'Gene.3519': 'MKEESLQDGTDYSGVELRSGLKRTEDTEERKTDLGMGWEEKDILFKIKKEEEWEWQSEDGVRNEEVKGLWRDQEQERDETYELEVTNQRLQTDRGLDNCGKVGCMKQEGDDLSLQVTSCLLKQPRLLVHQLRITDSSVPLVLPPHSITSVGVQTLVATWKQEELLPARKERSLKQRRKVKTRKRKKSLLDSSERE*',
             'Gene.13584': 'RVVDSTKLTNSKSQSESVTDCMNCLSPAPSDEHTKAESLIYSSDYTGVESKPSLNRCEDTEEKTERMRGYLLSREQKYKLTNMKEEDGVRQSVKIEREDGVRDGERHRKEEEEAREEHITDQTGKLVQNVVKTEHGQQEREDLSTVVTSCRVKQPRVLIARLEIASTPSLSSGQAVEASYRVFACSQCPFVHTEEVNFQQHIEMVHP',
             'Gene.35936': 'MSSSPAQRVVDSIKMTNASSQSESITDCMKCLGSTSSGEDIKAESVMDSSDYVGVETRSSLNRCGDVEDRTERKTGYLMSREQNDVLTNMKEEEEDRERESVKMGMKDSVRGEGCRKEEEKERYKQRERRDTKFSQTHKMVKNEVKSEHGQQEVEVLSPLVTSCLLKQPRVLIRRLEIASSSVPVASPPHPVVCTRGQRARSPWRRHELSPLRGNGSLRLKGQVMTRKRKTIGQLERPLKLLPSSSESGICGEAYLISP',
             'Gene.15563': 'MKTEPTMDSTDYTRVEFRSSLIKSEEVEESIERKNGHGMSREEKLVFSNIKEEEEEGGERQSAVVKREDAEVKREDGVKVEDVEGHEWKVEKEWDGDEMKQTDRALKEDGLSDCRKQEQEGSSPPVTSCLLKQPRVPSPGSSVTSSS*',
             'Gene.24269': 'STKLTNSNSQSESSGEDINADSLIDSSDYRGLEPKSSLNRWEDTEEKTERMSGYLLSREQEYKLTNMKEEEEYGEWQSEIMELEDGVKDEERDWKEDGKERDDQREGCAAINQTIQADKLVKNEVKSKHVQQEEEEVSSLVTFCLLQQHREWIPQLEFTNGSVPVPSPLSSQLERPLKLLPSSSENGICAEASLIFPVISPRNQNAGQAAEVSSQVFACCQCPFVHT',
             'Gene.15562': 'MKTEPAMDSTDYTEVEFRSSLIKSEEVEESIERKNGHGMSREEKLVFSNIKEEEEEGGERQSAVVKREDAEVKREDGVKVEDVEGHEWKVEKEWDGDEMKQTDRALKEDGLSDCRKQEQEGSSPPVTSCLLKQPRVPSPGSSVTSSS*',
             'Gene.35935': 'ASRPPSQGVVDSTKLTNTDNQSDFTSNPITFLSPSSSGKDIKAESVVDCTDYTGVESRSSLDRCEDIEDRTERKTGYLMSREQQAILTNMKKEEEEDWEQQSVKMEREDGVRDEEGLWKEEDKERDEQMEGHVPNQIIQIYKWEVHDIKSENGQQGGEEPSTLVTSCLLKQPRVLIQSTEVADNLLPASSPPHPMASERGQGARSPWIRYELSPLRGNGSLRLKGQVMTWKRKTIGQLERPLKLLPSSSESGICGEAYLISP'}
    dnas = {'Gene.23744': 'TCTTACACAGACAAACTGAAGACCCTTCTCAGCCACCACAGAAGTCTTGGACAGTTGGACCTGAATGTAACACTTCCCTCAGTTGAGGACTGCAAATTGACCTCTATTCCCTACTCTCCCTCTCGAAGAGTGGTGGATTTCACCCAACCGACAAACACCAATATCCAATCGGAATCCACAACTGAGTTCATGAACTTTATAAGCCCCACCTATTTAAGTGAAGACATAAAAGCAGAATCTGTGATAGACAGCTCAAATTTTGACGGGGTGGAGCCAAGGACGAGTGTGAACAGATGTGAAGACATGGAGGAGAGCACAGAGAGGAAGACTGGAAATTTGATGAGCAGAGAGCAAAGAGACGTACTGACGAACATGAAGGAGGAGGAAGATGATTTGGAGAGGCAGAGTGTGAACATGGTGAGGGAAGATGGTGTGGGAGATGAAGAGGACCATTGGAAAGAGGAAGAAAAAGAGAGGGACGAACGGACGCAAGGACACATAACTGACAAATTGGTGCAGAACAGAGTCAACTCAGAACATGGACTGCAGGAAGGGGAGGAGTTGTTTACTCTGGCCACTTCCTGTTTGCTAAAGCAGCCTAGAGTGCTGATTCACAGGCTAGAAATTGCCAGTAGTTCAGTCCCTGTGTCATCACTTCCTCATCTCGGTGCTGATAAAAGAGATCACGGAGTGAGATCTCCATGGATACAGCATGAGGTCTCACCACTGAGAGGAAACGGATCTCTGAGACAGAAGAAGGGTCAGGTCGTGACCCGGAAGAGGAATACAGTTGGCCAGTTGGAGAGACCCCTGGAAGTGCTGCCATCTTCATCAATGGATGGGATCTGTGCTGAAGCCTCCTTTATTTCTCCTGTCATCTCCTCCCAGAACAAAAACATATATTCTGATCGCACAGGACAAACTGCTGAGGTGTCGTCTCAGGTCTTTGCCTGCCCCCAGTGTCCATTCGTTCACACAGAGGAAGTGAATCTT',
            'Gene.39912': 'ATGGAGGAGAAGATGGAGAGGAAGACTGCATATTGGAGGGACGAAGAAGACATTGTATCTTGCATTAAGAAGGAGGAGGTAGGCTGGGAGGGGCAGAGTGAGGAGATGAAGAGGGAGGATGGTGTGAGAGATGAGATCAGGGCAGTCTGGAGAGAACAAGAAGAAGAGGAGCGTGAACAGAGGATGAGAGCTGAATCTCCTCAAACCGGTGACATTGACAGAGTGCTGAAGAATGGTGGAAAATTGGACTGTGTAAAACAGGAAGAGGAAGGCATGTCACACTGTGTCACTTCATATGTGTTCAAACAGCCTAGGCTACTTAATCACCTGATTGAAATGACAGACATTGGAGTTTTTTCACCATCTGAACCTGTGGCCAGCAATGGGGACCAGGTAGTGAACTCTCCATGGAGACAAGATATGGTCTCGCCAATGAAGGAAGAATGGTCACTGAGGCAGAAGGGAAAGGTCATGACCTGGAAAAGAAAGATGAGTGGCAATTTCGAGAGTCCCTTGAAACAGCTGTCAGATTCATCAGAGAAAGAGGTTTATGCTGAACCCTCTTTTGGATCTCCGGTCATCACCCCCAGGAAAGGAAGCACTGGGCAGGCTGGTGAGGTGAAGCCTCCAGTCTTTGCCTGCTCCCAGTGCCCATTCGTTCACACGGATGAAGTGAACCTTCACCAGCACTTTGAG',
            'Gene.20335': 'AAAAGTGAAGAGACAGAGGAGAGTATAGAGAGGAAGAATGGATATGGGATGAGCAGGGAGGAAGAACTCATTCTCTACAACATAAAGGAAGAGAAGAAGGAGGAAGGTGGGGAGAGGAAGATTGAGGTGAAGAGGGAGGATGGTGTGAAAGATGAAGAAGTTGAGACTTTTGACTGGAAACAAGGAGAAAATAAGGATGAACAGAGGGAAGGAGATGAAATAACACAGACCATGGATATGGATCATGGAAGTGGATGTCCGGTCATCTCCGTCCAAAAAGGAAATCCAGGAAAGTCTGAGGTGTTTTCCTGCTCCCAGTGCCCATTCATTCACATGGAAGAAGCAAAGCTTCACCAGCACATTGAGAAGGTTCACCCAGAGGAGCACAGCAGGATTCTGAGGTCTGGAGGAAATGGAGCAGAGGACCCACTGCCTCCCAGCAGCACACATGAGCACCCCACACCCCCTAAAACACTCCCCACCCCGACACAGTCCCACACAGGCACT',
            'Gene.3519': 'ATGAAAGAAGAATCTCTGCAGGATGGCACAGATTATTCAGGAGTGGAGTTGAGATCAGGTCTGAAGAGAACTGAAGACACAGAGGAAAGGAAAACTGATCTTGGGATGGGCTGGGAGGAAAAAGACATTTTATTCAAAATAAAGAAGGAGGAAGAATGGGAGTGGCAGAGTGAGGATGGTGTGAGAAATGAAGAAGTCAAGGGACTGTGGAGGGACCAAGAACAAGAGAGAGATGAAACATATGAGCTGGAAGTTACCAACCAAAGGTTGCAAACTGACAGAGGGCTAGATAACTGTGGAAAAGTAGGTTGTATGAAACAGGAAGGGGATGACCTGTCACTTCAGGTCACTTCCTGTCTGTTGAAACAGCCTAGATTACTAGTCCATCAACTCAGAATAACAGATTCTTCAGTTCCTTTAGTTTTACCTCCCCACTCCATTACCAGTGTTGGGGTCCAGACATTGGTAGCTACATGGAAACAGGAAGAGCTCTTGCCAGCAAGGAAAGAGAGATCACTGAAGCAGAGGAGAAAGGTCAAGACCCGGAAGAGAAAGAAATCACTTTTGGATTCATCAGAGAGAGAGTAA',
            'Gene.13584': 'AGAGTGGTGGATTCTACCAAGCTGACGAACAGCAAGAGCCAATCGGAATCCGTAACTGACTGCATGAACTGTTTAAGCCCCGCCCCTTCAGATGAACACACAAAGGCAGAATCTCTGATATACAGCTCAGATTACACAGGGGTAGAGTCAAAGCCAAGTTTGAACAGATGTGAAGACACAGAGGAGAAGACAGAGAGGATGCGTGGATATCTGTTGAGCAGAGAGCAAAAATACAAACTAACCAACATGAAGGAGGAAGATGGGGTGAGGCAGAGTGTGAAAATTGAGAGAGAGGATGGTGTGAGAGATGGAGAGAGACACAGGAAGGAGGAAGAAGAAGCGAGGGAGGAACATATAACTGATCAAACTGGCAAATTGGTGCAGAATGTAGTAAAAACAGAACATGGACAACAGGAAAGAGAGGATCTGTCTACTGTGGTCACTTCCTGCCGGGTAAAACAGCCTAGAGTGCTGATTGCCCGACTAGAAATTGCCTCCACACCTTCTCTCTCCTCAGGACAAGCTGTTGAAGCGTCGTATCGGGTCTTTGCCTGCTCCCAGTGCCCATTCGTTCACACAGAGGAAGTGAATTTTCAGCAGCACATTGAGATGGTTCACCCA',
            'Gene.35936': 'ATGTCCAGCTCTCCTGCTCAAAGAGTGGTGGATTCAATCAAAATGACAAACGCCAGCAGCCAATCAGAATCCATAACTGACTGCATGAAATGTTTAGGCTCCACCTCTTCAGGTGAAGACATAAAGGCAGAATCCGTGATGGACAGCTCAGATTATGTAGGGGTGGAGACGAGGTCAAGTTTGAACAGATGTGGAGACGTAGAGGACAGGACAGAGAGGAAGACTGGGTATCTGATGAGCAGAGAGCAAAATGACGTACTAACCAACATGAAGGAGGAGGAGGAAGATCGGGAGAGAGAGAGTGTGAAAATGGGGATGAAGGATAGTGTGAGAGGTGAGGGATGCAGGAAGGAGGAAGAAAAGGAGAGGTATAAACAGAGGGAGAGACGTGATACTAAATTTTCACAAACTCACAAAATGGTGAAGAATGAAGTCAAATCTGAACATGGACAACAGGAAGTGGAGGTGCTGTCTCCTCTGGTGACTTCCTGTCTGCTAAAACAGCCTAGAGTGCTGATTCGCCGACTTGAAATTGCCAGTAGTTCAGTTCCTGTGGCATCACCGCCTCATCCAGTGGTCTGCACAAGAGGTCAGCGAGCGAGATCTCCATGGAGACGGCATGAGCTCTCACCACTGAGAGGAAACGGGTCACTGAGACTGAAGGGTCAGGTCATGACCCGGAAGAGGAAGACGATTGGCCAGTTGGAGAGACCCCTGAAACTGCTGCCATCTTCATCAGAGAGCGGGATCTGTGGTGAAGCCTACCTTATTTCTCCT',
            'Gene.15563': 'ATGAAGACAGAGCCTACAATGGACAGCACAGATTACACAAGGGTGGAGTTTAGATCCAGTTTGATTAAAAGCGAAGAAGTAGAGGAGAGTATAGAGAGGAAGAATGGACATGGGATGAGCAGGGAGGAAAAACTTGTTTTCTCCAACATAAAGGAAGAGGAGGAGGAAGGTGGGGAGAGGCAAAGTGCGGTGGTGAAGAGGGAGGATGCAGAGGTGAAGAGGGAGGATGGTGTAAAAGTTGAAGATGTTGAAGGCCATGAGTGGAAAGTAGAAAAAGAGTGGGATGGAGATGAAATGAAACAAACTGACAGAGCACTGAAAGAAGATGGCCTATCAGACTGCAGGAAACAGGAACAGGAGGGCTCGTCACCTCCAGTTACTTCCTGTCTGCTCAAACAGCCTAGAGTACCCTCCCCTGGATCTTCTGTCACTTCCTCCAGTTGA',
            'Gene.24269': 'TCTACCAAGCTGACGAACAGCAACAGCCAATCGGAATCTTCAGGTGAAGACATAAATGCAGATTCTCTCATAGACAGCTCAGATTACAGAGGGTTGGAGCCAAAGTCAAGTTTGAACAGATGGGAAGACACAGAGGAGAAGACAGAGAGGATGAGTGGATATCTGTTGAGCAGAGAGCAAGAATACAAACTAACCAACATGAAGGAGGAAGAGGAATATGGTGAGTGGCAGAGTGAGATAATGGAGTTGGAGGATGGTGTGAAGGATGAAGAGAGAGACTGGAAGGAGGATGGAAAAGAGAGGGATGATCAGAGGGAGGGATGTGCAGCTATCAATCAAACTATCCAAGCTGACAAACTGGTGAAGAACGAGGTAAAATCAAAACATGTTCAACAGGAAGAGGAGGAGGTGTCTTCCTTGGTGACTTTCTGTCTGTTGCAACAGCACAGAGAGTGGATTCCCCAACTAGAATTTACTAATGGCTCAGTTCCTGTGCCATCACCTTTGTCGTCTCAGTTGGAGAGACCCTTGAAACTGCTGCCATCTTCATCAGAGAATGGGATCTGTGCTGAGGCCTCCCTTATTTTTCCTGTCATCTCCCCCAGGAACCAAAACGCAGGACAAGCTGCTGAGGTGTCGTCTCAGGTCTTTGCCTGCTGCCAGTGCCCATTCGTTCACACA',
            'Gene.15562': 'ATGAAGACAGAGCCTGCAATGGACAGCACAGATTACACAGAGGTGGAGTTTAGATCCAGTTTGATTAAAAGCGAAGAAGTAGAGGAGAGTATAGAGAGGAAGAATGGACATGGGATGAGCAGGGAGGAAAAACTTGTTTTCTCCAACATAAAGGAAGAGGAGGAGGAAGGTGGGGAGAGGCAAAGTGCGGTGGTGAAGAGGGAGGATGCAGAGGTGAAGAGGGAGGATGGTGTAAAAGTTGAAGATGTTGAAGGCCATGAGTGGAAAGTAGAAAAAGAGTGGGATGGAGATGAAATGAAACAAACTGACAGAGCACTGAAAGAAGATGGCCTATCAGACTGCAGGAAACAGGAACAGGAGGGCTCGTCACCTCCAGTTACTTCCTGTCTGCTCAAACAGCCTAGAGTACCCTCCCCTGGATCTTCTGTCACTTCCTCCAGTTGA',
            'Gene.35935': 'GCATCCCGCCCTCCCTCGCAAGGAGTGGTGGATTCTACCAAGCTGACAAACACCGACAACCAATCAGATTTCACATCCAACCCAATTACATTTTTAAGCCCCTCCTCTTCAGGCAAAGACATAAAGGCAGAATCTGTGGTGGACTGCACAGATTACACGGGGGTGGAGTCAAGGTCAAGTTTGGACAGATGTGAAGACATTGAGGATAGGACAGAGAGGAAAACTGGATATTTGATGAGCAGAGAGCAACAGGCCATCCTAACCAACATGAAGAAAGAAGAGGAGGAAGACTGGGAGCAGCAGAGTGTGAAAATGGAGAGAGAGGATGGAGTGAGAGATGAAGAGGGACTCTGGAAGGAGGAAGATAAAGAGAGGGATGAACAGATGGAAGGACATGTACCCAATCAAATCATCCAAATTTACAAATGGGAGGTGCATGACATAAAATCAGAAAATGGACAACAGGGAGGGGAGGAGCCGTCTACTTTGGTCACTTCCTGTCTGCTAAAACAGCCTAGAGTGCTGATTCAGAGCACAGAGGTTGCAGATAATTTGCTTCCTGCATCATCACCTCCTCATCCAATGGCCAGTGAAAGAGGTCAGGGAGCGAGATCTCCATGGATACGGTATGAGCTCTCACCACTGAGAGGAAACGGATCACTGAGACTGAAGGGTCAGGTCATGACCTGGAAGAGGAAGACGATTGGCCAGTTGGAGAGACCCCTGAAACTGCTGCCATCTTCATCAGAGAGCGGGATCTGTGGTGAAGCCTACCTTATTTCTCCT'}

    prot_alignment = do_multiple_alignment_with_omega(prots)
    prot_alignment = trim_mutiple_alignment_with_trimal(prot_alignment)

    codon_alignment = create_codon_alingment_from_prot_alignment(prot_alignment,
                                                                 dnas)
    #print_alignment(prot_alignment)
    #print_alignment(codon_alignment)


def main():
    test2()

# TODO testframeshift in CDS that codes for protein
# TODO reverse proteins


if __name__ == '__main__':
    main()
