# Supplementary material for: De novo European eel transcriptome provides insights into the evolutionary history of duplicated genes in teleost lineages
Source: PLoS One. 2019 Jun 12;14(6):e0218085. doi: 10.1371/journal.pone.0218085 (PMC6561569; doi:10.1371/journal.pone.0218085)
Supplement: S1 Material — (ZIP) [file pone.0218085.s002.zip › Supplementary_Material-S1(Rozenfeld et al.)/config.py]

import os
from collections import Counter
from fdtv_calculation import GAP_SYMBOL

BASE_DIR = '/home/jope/david/eel'
DUPLICATION_DIR = os.path.join(BASE_DIR, 'duplication')

# Directories with sequences the original transcripts, several per gene
# ENSEMBL sequences
ENSEMBL_ORIG_SEQS_DIR = os.path.join(BASE_DIR,
                                     'scripts/4dtv_v2/sequences')
# Eel assembly taking into account the sense
EEL_ASSEMBLY_DIR = os.path.join(BASE_DIR, 'RNA/assemblies/assembly_25102016/')
ORIG_EEL_SENSE_ASSEMBLY = os.path.join(EEL_ASSEMBLY_DIR,
                                       'Anguilla_anguilla.v1.fasta')
ORIG_EEL_SENSE_ASSEMBLY_PEP = os.path.join(EEL_ASSEMBLY_DIR,
                                           'anguilla_tpm_unique_transdecoder',
                                           'orthomcl_ready.pep.fasta')
ORIG_EEL_SENSE_ASSEMBLY_CDS = os.path.join(EEL_ASSEMBLY_DIR,
                                           'anguilla_tpm_unique_transdecoder',
                                           'orthomcl_selected_cds.fasta')
ORIG_EEL_SENSE_ASSEMBLY_MOST_EXPRESSED = os.path.join(EEL_ASSEMBLY_DIR,
                                                      'Anguilla_tpm_unique_filtered.fasta')
# Assemblies created with our assembly pipeline
ORIG_PIPE_ASSEMBLIES_DIR = os.path.join(BASE_DIR,
                                        'RNA/reads/phylofish_reads/assemblies')
ORTHOMCL_ENSEMBL_DIR = os.path.join(DUPLICATION_DIR, 'ensemble_old_releases')

ASSEMBLIES_INFO = {
    ('Danio rerio', 'ensembl'): {
        'all_cds': os.path.join(ENSEMBL_ORIG_SEQS_DIR, 'drer_cds.fasta.gz'),
    },
    ('Takifugu rubripes', 'ensembl'): {
        'all_cds': os.path.join(ENSEMBL_ORIG_SEQS_DIR, 'trub_cds.fasta.gz'),
    },
    ('Takifugu rubripes', 'ortho_ensembl'): {
        'all_cds': os.path.join(ORTHOMCL_ENSEMBL_DIR, 'Takifugu_rubripes.FUGU4.53.cdna.all.fa.gz'),
        'all_prots': os.path.join(ORTHOMCL_ENSEMBL_DIR, 'Takifugu_rubripes.FUGU4.53.pep.all.fa.gz'),
    },
    ('Salmo salar', 'ssalar_genome'): {
        'all_transcripts': os.path.join(ENSEMBL_ORIG_SEQS_DIR,
                                        'ssal_transcripts.gb.gz'),
    },
    ('Anguilla anguilla', 'david_sense'): {
        'all_transcripts': ORIG_EEL_SENSE_ASSEMBLY,
        'most_expressed_prots': ORIG_EEL_SENSE_ASSEMBLY_PEP,
        'most_expressed_cds': ORIG_EEL_SENSE_ASSEMBLY_CDS,
        'most_expressed': ORIG_EEL_SENSE_ASSEMBLY_MOST_EXPRESSED
    },
    ('Xiphophorus maculatus', 'ensembl'): {
        'all_cds': os.path.join(ENSEMBL_ORIG_SEQS_DIR, 'xmac_cds.fasta.gz'),
    },
    ('Lepisosteus oculatus', 'ensembl'): {
        'all_cds': os.path.join(ENSEMBL_ORIG_SEQS_DIR, 'locu_cds.fasta.gz'),
    },
}

OUR_TRANSCRIPTOME_ASSEMBLY = {'Osteoglossum bicirrhosum': 'obic',
                              'Gnathonemus petersi': 'gpet',
                              'Esox lucius': 'eluc',
                              'Lepisosteus oculatus': 'locu',}

for species, code in OUR_TRANSCRIPTOME_ASSEMBLY.items():
    ASSEMBLIES_INFO[(species, 'our_phylo_fish')] = {'transcriptome_code': code}


for (_, version), info in ASSEMBLIES_INFO.items():
    if version == 'ensembl':
        all_cds_fpath = info['all_cds']
        assert '_cds.' in all_cds_fpath
        all_prots_fpath = all_cds_fpath.replace('_cds.', '_prots.')
        info['all_prots'] = all_prots_fpath
    elif version == 'our_phylo_fish':
        transcriptome_code = info['transcriptome_code']
        transcriptome_dir = os.path.join(ORIG_PIPE_ASSEMBLIES_DIR,
                                         transcriptome_code,
                                         'results')
        info['all_transcripts'] = os.path.join(transcriptome_dir,
                                               'transcriptome.final.fasta')
        info['most_expressed_cds'] = os.path.join(transcriptome_dir,
                                                  'transcriptome.most_expressed_renamed.cds.fasta')
        info['most_expressed_prots'] = os.path.join(transcriptome_dir,
                                                    'transcriptome.most_expressed_renamed.pep.fasta')
        info['most_expressed'] = os.path.join(transcriptome_dir,
                                              'transcriptome.most_expressed_transcript_per_gene.fasta')

ORTHOMCL_RESULTS_DIR = os.path.join(DUPLICATION_DIR, 'orthomcl')

ORTHOMCL_SUB_DIRS = {('Anguilla anguilla', 'david_sense'): 'aang',
                     #('Anguilla anguilla', 'phylo_fish'): 'ppang',
                     ('Callorhinchus milii', 'cmilii_genome'): 'sinc',
                     ('Salmo salar', 'ssalar_genome'): 'ssal_genbank',
                     ('Danio rerio', 'ensembl'): 'drer_ensembl',
                     ('Oreochromis niloticus', 'ensembl'): 'onil_ensembl',
                     ('Poecilia formosa', 'ensembl'): 'pfor_ensembl',
                     ('Takifugu rubripes', 'ensembl'): 'trub_new',
                     ('Xiphophorus maculatus', 'ensembl'): 'xmac_ensembl',
                     ('Lepisosteus oculatus', 'ensembl'): 'locu_ensembl',
                     }

for species, code in OUR_TRANSCRIPTOME_ASSEMBLY.items():
    ORTHOMCL_SUB_DIRS[species, 'our_phylo_fish'] = code

if True:
    ANALYSIS_DIR = os.path.join(DUPLICATION_DIR, 'anguilla2')
    ASSEMBLIES = [('Danio rerio', 'ensembl'),
                  ('Takifugu rubripes', 'ensembl'),
                  ('Salmo salar', 'ssalar_genome'),
                  ('Anguilla anguilla', 'david_sense'),
                  ('Xiphophorus maculatus', 'ensembl'),
                  ('Lepisosteus oculatus', 'ensembl'),
                  ('Esox lucius', 'our_phylo_fish'),
                  ('Gnathonemus petersi', 'our_phylo_fish'),
                  ('Osteoglossum bicirrhosum', 'our_phylo_fish'),
                 ]
    OUTGROUP = 'Lepisosteus oculatus'
    PHYLDOG_MIN_NUM_SPECIES_IN_ORTHOGROUP = 5
    PHYLDOG_NUM_ORTHOGROUPS = 8000
    PHYLDOG_MIN_ALIGNMENT_LENGTH = 300
    PHYLDOG_NUM_EXPERIMENTS = 10
    PHYLDOG_SPECIES_WITH_GOOD_SUPPORT = ['Anguilla anguilla',
                                         'Gnathonemus petersi',
                                         'Osteoglossum bicirrhosum']
    PHYLDOG_GENE_COVERAGES = {'Danio rerio': 97.1,
                              'Takifugu rubripes': 96.4,
                              'Salmo salar': 97.6,
                              'Anguilla anguilla': 83.4,
                              'Xiphophorus maculatus': 97.6,
                              'Lepisosteus oculatus': 94.9,
                              'Esox lucius': 80.9,
                              'Gnathonemus petersi': 77.1,
                              'Osteoglossum bicirrhosum': 79.2}
elif False:
    ANALYSIS_DIR = os.path.join(DUPLICATION_DIR, 'anguilla')
    ASSEMBLIES = [('Danio rerio', 'ensembl'),
                  ('Takifugu rubripes', 'ensembl'),
                  ('Salmo salar', 'ssalar_genome'),
                  ('Anguilla anguilla', 'david_sense'),
                  ('Xiphophorus maculatus', 'ensembl'),
                  ('Lepisosteus oculatus', 'our_phylo_fish'),
                  ('Esox lucius', 'our_phylo_fish'),
                  ('Gnathonemus petersi', 'our_phylo_fish'),
                  ('Osteoglossum bicirrhosum', 'our_phylo_fish'),
                 ]
    OUTGROUP = 'Lepisosteus oculatus'
    PHYLDOG_MIN_NUM_SPECIES_IN_ORTHOGROUP = 5
    PHYLDOG_NUM_ORTHOGROUPS = 8000
    PHYLDOG_MIN_ALIGNMENT_LENGTH = 300
    PHYLDOG_NUM_EXPERIMENTS = 10
    PHYLDOG_SPECIES_WITH_GOOD_SUPPORT = ['Anguilla anguilla',
                                         'Gnathonemus petersi',
                                         'Osteoglossum bicirrhosum']
elif False:
    ANALYSIS_DIR = os.path.join(DUPLICATION_DIR, 'third')
    ASSEMBLIES = [('Danio rerio', 'ensembl'),
                  ('Takifugu rubripes', 'ortho_ensembl'),
                  ('Salmo salar', 'ssalar_genome'),
                  ('Anguilla anguilla', 'david_sense'),
                  ('Xiphophorus maculatus', 'ensembl'),
                  ('Lepisosteus oculatus', 'our_phylo_fish'),
                  ('Esox lucius', 'our_phylo_fish'),
                  ('Gnathonemus petersi', 'our_phylo_fish'),
                  ('Osteoglossum bicirrhosum', 'our_phylo_fish'),
                 ]
    OUTGROUP = 'Lepisosteus oculatus'
    PHYLDOG_MIN_NUM_SPECIES_IN_ORTHOGROUP = 4
    PHYLDOG_NUM_ORTHOGROUPS = 8000
    PHYLDOG_MIN_ALIGNMENT_LENGTH = 400
    PHYLDOG_NUM_EXPERIMENTS = 10
elif False:
    ANALYSIS_DIR = os.path.join(DUPLICATION_DIR, 'third_3')
    ASSEMBLIES = [('Danio rerio', 'ensembl'),
                  ('Takifugu rubripes', 'ortho_ensembl'),
                  ('Salmo salar', 'ssalar_genome'),
                  ('Anguilla anguilla', 'david_sense'),
                  ('Xiphophorus maculatus', 'ensembl'),
                  ('Lepisosteus oculatus', 'our_phylo_fish'),
                  ('Esox lucius', 'our_phylo_fish'),
                  ('Gnathonemus petersi', 'our_phylo_fish'),
                  ('Osteoglossum bicirrhosum', 'our_phylo_fish'),
                  ('Apteronotus albifrons', 'our_phylo_fish'),
                  ('Pantodon buchholzi', 'our_phylo_fish'),
                 ]
    OUTGROUP = 'Lepisosteus oculatus'
    PHYLDOG_MIN_NUM_SPECIES_IN_ORTHOGROUP = 4
    PHYLDOG_NUM_ORTHOGROUPS = 6000
    PHYLDOG_MIN_ALIGNMENT_LENGTH = 400
    PHYLDOG_NUM_EXPERIMENTS = 10
elif False:
    ANALYSIS_DIR = os.path.join(DUPLICATION_DIR, 'third_2')
    ASSEMBLIES = [('Danio rerio', 'ensembl'),
                  ('Takifugu rubripes', 'ortho_ensembl'),
                  ('Salmo salar', 'ssalar_genome'),
                  ('Anguilla anguilla', 'david_sense'),
                  ('Xiphophorus maculatus', 'ensembl'),
                  ('Lepisosteus oculatus', 'our_phylo_fish'),
                  ('Esox lucius', 'our_phylo_fish'),
                  ('Gnathonemus petersi', 'our_phylo_fish'),
                  ('Osteoglossum bicirrhosum', 'our_phylo_fish'),
                  ('Acipenser baerii', 'our_phylo_fish'),
                 ]
    OUTGROUP = 'Lepisosteus oculatus'
    PHYLDOG_MIN_NUM_SPECIES_IN_ORTHOGROUP = 4
    PHYLDOG_NUM_ORTHOGROUPS = 7000
    PHYLDOG_MIN_ALIGNMENT_LENGTH = 400
    PHYLDOG_NUM_EXPERIMENTS = 10
elif False:
    ANALYSIS_DIR = os.path.join(DUPLICATION_DIR, 'anguilla')
    ASSEMBLIES = [('Danio rerio', 'ensembl'),
                  ('Takifugu rubripes', 'ortho_ensembl'),
                  ('Salmo salar', 'ssalar_genome'),
                  ('Anguilla anguilla', 'david_sense'),
                  ('Xiphophorus maculatus', 'ensembl'),
                  ('Lepisosteus oculatus', 'our_phylo_fish'),
                  #('Salvelinus fontinalis', 'our_phylo_fish'),
                  ('Esox lucius', 'our_phylo_fish'),
                 ]
    OUTGROUP = 'Lepisosteus oculatus'
    PHYLDOG_MIN_NUM_SPECIES_IN_ORTHOGROUP = 4
    PHYLDOG_NUM_ORTHOGROUPS = 10000
    PHYLDOG_MIN_ALIGNMENT_LENGTH = 400
    PHYLDOG_NUM_EXPERIMENTS = 10
elif True:
    ANALYSIS_DIR = os.path.join(DUPLICATION_DIR, 'anguilla_trans')
    ASSEMBLIES = [('Danio rerio', 'our_phylo_fish'),
                  ('Takifugu rubripes', 'ortho_ensembl'),
                  ('Salmo salar', 'our_phylo_fish'),
                  ('Anguilla anguilla', 'david_sense'),
                  ('Xiphophorus maculatus', 'ensembl'),
                  ('Lepisosteus oculatus', 'our_phylo_fish'),
                  #('Salvelinus fontinalis', 'our_phylo_fish'),
                  ('Esox lucius', 'our_phylo_fish'),
                 ]
    # podemos distinguirlos de los de genoma?
    OUTGROUP = 'Lepisosteus oculatus'
    PHYLDOG_MIN_NUM_SPECIES_IN_ORTHOGROUP = 4
    PHYLDOG_NUM_ORTHOGROUPS = 8500
    PHYLDOG_MIN_ALIGNMENT_LENGTH = 300
    PHYLDOG_NUM_EXPERIMENTS = 10
else:
    ANALYSIS_DIR = os.path.join(DUPLICATION_DIR, 'all')
    ASSEMBLIES = None

GO_DUPLICATION_DIR = os.path.join(DUPLICATION_DIR, 'go')
GO_DIR = os.path.join(ANALYSIS_DIR, 'go_enrichment')
KEGG_DIR = os.path.join(ANALYSIS_DIR, 'kegg')

DUPLICATION_COUNTS_DIR = os.path.join(ANALYSIS_DIR, 'duplication_counts')

SYNTHENY_REGION_WIDTH_IN_GENES = 101
HIGH_SYNTENY_MIN_NUM_SHARED_GENES = 20
LOW_SYNTENY_MIN_NUM_SHARED_GENES = 2
MEDIUM_SYNTENY_MIN_NUM_SHARED_GENES = 10
MIN_NUMBER_GENES_IN_MOLECULES = 20

PHYLDOG_USE_ONLY_BEST_TREES = True
PHYLDOG_MIN_SUPPORT_FOR_BEST_TREES = 0.8

PHYLDOG_BEST_DIR = 'phyldog_high_support'
PHYLDOG_BEST_KEY_FOR_TREES_IN_DB = 'phyldog_high_support'
PHYLDOG_KEY_FOR_TREES_IN_DB = 'phyldog_reconciled'
PHYLDOG_DIR = 'phyldog'


PHYLDOG_DIR = os.path.join(ANALYSIS_DIR, PHYLDOG_DIR)
PHYLDOG_BEST_DIR = os.path.join(ANALYSIS_DIR, PHYLDOG_BEST_DIR)

FAST_KEY_FOR_TREES_IN_DB = 'fasttree'

FDTV_RESULTS_DIR = os.path.join(ANALYSIS_DIR, 'fdtv')

HMMER_DIR = os.path.join(ANALYSIS_DIR, 'hmmer')

def there_is_one_assembly_per_species():
    assemblies_per_species = Counter()
    for assembly in ASSEMBLIES:
        species = assembly[0]
        assemblies_per_species[species] += 1
    return all([count == 1 for count in assemblies_per_species.values()])

if there_is_one_assembly_per_species():
    VERSIONS_FOR_SPECIES = {assembly[0]: assembly[1] for assembly in ASSEMBLIES}


print('Analysis dir', ANALYSIS_DIR)

if not os.path.exists(ANALYSIS_DIR):
    os.mkdir(ANALYSIS_DIR)

MSA_DIR = os.path.join(ANALYSIS_DIR, 'alignments')
MSA_CODON_DIR = os.path.join(MSA_DIR, 'codon')
MSA_PROT_DIR = os.path.join(MSA_DIR, 'prot')
OUT_TRANSCRIPTS_DIR = os.path.join(ANALYSIS_DIR, 'output_transcripts')

STOP_CODONS = frozenset([tuple(stop) for stop in ('TAG', 'TGA', 'TAA')])
THREE_LETTER_STOP_CODONS = [''.join(codon) for codon in STOP_CODONS]

ENESMBL_UNAVAILABLE_SEQ = 'Sequenceunavailable'
