# Supplementary material for: De novo European eel transcriptome provides insights into the evolutionary history of duplicated genes in teleost lineages
Source: PLoS One. 2019 Jun 12;14(6):e0218085. doi: 10.1371/journal.pone.0218085 (PMC6561569; doi:10.1371/journal.pone.0218085)
Supplement: S1 Material — (ZIP) [file pone.0218085.s002.zip › Supplementary_Material-S1(Rozenfeld et al.)/delete_trees_from_db.py]

from transcript_store import db_session, Orthogroup, select
from load_transcripts_and_cds_to_db import bind_to_db


def delete_trees_from_db():
    bind_to_db()
    with db_session as session:
        for orthogroup in select(ortho for ortho in Orthogroup):
            trees = orthogroup.trees
            if trees is None:
                trees = {}
            if 'ml' in trees:
                del trees['ml']
            orthogroup.trees = trees


if __name__ == '__main__':
    delete_trees_from_db()
