# Supplementary material for: De novo European eel transcriptome provides insights into the evolutionary history of duplicated genes in teleost lineages
Source: PLoS One. 2019 Jun 12;14(6):e0218085. doi: 10.1371/journal.pone.0218085 (PMC6561569; doi:10.1371/journal.pone.0218085)
Supplement: S1 Material — (ZIP) [file pone.0218085.s002.zip › Supplementary_Material-S1(Rozenfeld et al.)/do_and_store_fdtvs.py]

from multiprocessing import Pool

from pony.orm import db_session, commit, flush

from transcript_store import (get_orthogroups_with_codon_alignments,
                              Transcript, TranscriptPair, Orthogroup,
                              bind_to_db)
from fdtv_calculation import calculate_4dtvs_for_msa


def main():
    bind_to_db()

    n_processes = 6

    if n_processes < 2:
        mapper_function = map
    else:
        pool = Pool(processes=n_processes)
        mapper_function = pool.map

    with db_session as session:
        for orthogroup_id, alignment in get_orthogroups_with_codon_alignments():
            calculate_and_store_4dtvs_for_orthogroup(orthogroup_id, alignment,
                                                     mapper_function)


def calculate_and_store_4dtvs_for_orthogroup(orthogroup_id, alignment,
                                             mapper_function=None):

    with db_session as session:
        results_per_pair = calculate_4dtvs_for_msa(alignment,
                                                   mapper_function=mapper_function)

        for pair, result in results_per_pair.items():
            trans1 = Transcript[pair[0]]
            trans2 = Transcript[pair[1]]
            trans1, trans2 = sorted([trans1, trans2])
            # print(trans1.assembly, trans2.assembly)
            orthogroup = Orthogroup[orthogroup_id]
            TranscriptPair(orthogroup=orthogroup,
                           transcript_1=trans1,
                           transcript_2=trans2,
                           fdtv_result=result)
            commit()

if __name__ == '__main__':
    main()
