# Supplementary material for: De novo European eel transcriptome provides insights into the evolutionary history of duplicated genes in teleost lineages
Source: PLoS One. 2019 Jun 12;14(6):e0218085. doi: 10.1371/journal.pone.0218085 (PMC6561569; doi:10.1371/journal.pone.0218085)
Supplement: S1 Material — (ZIP) [file pone.0218085.s002.zip › Supplementary_Material-S1(Rozenfeld et al.)/do_fast_trees.py]

import os
import tempfile
import subprocess
from multiprocessing import Pool

from config import ANALYSIS_DIR
from transcript_store import (get_orthogroups_with_codon_alignments, db_session,
                              bind_to_db)
from codon_alignment import write_fasta_file

FAST_TREES_DIR = os.path.join(ANALYSIS_DIR, 'fast_trees')

if not os.path.exists(FAST_TREES_DIR):
    os.mkdir(FAST_TREES_DIR)


def do_fast_tree(kwargs):
    out_fpath = os.path.join(FAST_TREES_DIR, kwargs['orthogroup_id'] + '.nwk')
    if os.path.exists(out_fpath):
        return
    alignment_fhand = tempfile.NamedTemporaryFile(suffix='.fasta', mode='wt')
    write_fasta_file(alignment_fhand, kwargs['alignment'])
    cmd = ['FastTree', '-gamma', '-out', out_fpath]
    if kwargs['seq_kind'] == 'nucl':
        cmd.extend(['-gtr', '-nt', alignment_fhand.name])
    elif kwargs['seq_kind'] == 'prot':
        cmd.append(alignment_fhand.name)
    else:
        raise ValueError('Uknown seq_kind: ' + kwargs['seq_kind'])

    process = subprocess.Popen(cmd, stdout=subprocess.DEVNULL,
                               stderr=subprocess.PIPE)
    _, stderr = process.communicate()
    if process.returncode != 0:
        msg = 'There was an error running FastTree: ' + out_fpath
        msg += '\n' + ' '.join(cmd)
        msg += '\n' + stderr
        raise RuntimeError(msg)
    print('tree done:', out_fpath)


def do_fast_trees(n_processes=1):
    if n_processes > 1:
        pool = Pool(n_processes)
        map_function = pool.map
    else:
        map_function = map
    with db_session:
        input_data = ({'orthogroup_id': orthogroup_id, 'alignment': alignment, 'seq_kind': 'nucl'} for orthogroup_id, alignment in get_orthogroups_with_codon_alignments())
        for _ in map_function(do_fast_tree, input_data):
            continue


if __name__ == '__main__':
    bind_to_db()
    do_fast_trees(n_processes=24)
