# Supplementary material for: De novo European eel transcriptome provides insights into the evolutionary history of duplicated genes in teleost lineages
Source: PLoS One. 2019 Jun 12;14(6):e0218085. doi: 10.1371/journal.pone.0218085 (PMC6561569; doi:10.1371/journal.pone.0218085)
Supplement: S1 Material — (ZIP) [file pone.0218085.s002.zip › Supplementary_Material-S1(Rozenfeld et al.)/do_orthogroup_alignments.py]

import os
from collections import OrderedDict, Counter
from multiprocessing import Pool
import subprocess
import random
import itertools

from pony.orm import db_session

from config import MSA_CODON_DIR, MSA_PROT_DIR, STOP_CODONS
from transcript_store import (get_orthogroups_with_representative_transcripts,
                              bind_to_db)
from codon_alignment import (do_multiple_alignment_with_omega,
                             trim_mutiple_alignment_with_trimal,
                             create_codon_alingment_from_prot_alignment,
                             write_fasta_file)

DUST_WINDOWSIZE = 64
DUST_WINDOWSTEP = 32
DEFATULT_DUST_THRESHOLD = 7
DEF_MAX_PROT_SIZE = 1500
MAX_MISSING_IN_SEQ = 40
GAP_SYMBOL = '-'


def _rolling_window(serie, window , step=1):
    '''It yields lists of items with a window number of elements'''
    length = len(serie)
    return (serie[i:i + window] for i in range(0, length - window + 1, step))


def _calculate_rawscore(string):
    'It returns a non-normalized dustscore'
    triplet_counts = Counter()
    for triplet in _rolling_window(string, 3):
        # It should do something with non ATCG, but we sacrifice purity for
        # speed. Maybe we should reconsider this
        triplet_counts[triplet.upper()] += 1

    return sum(tc * (tc - 1) * 0.5 for tc in triplet_counts.values())


def calculate_dust_score(seq):
    '''It returns the dust score.

    From: "A Fast and Symmetric DUST Implementation to Mask Low-Complexity DNA
    Sequences"
    doi:10.1089/cmb.2006.13.1028

    and re-implemented from PRINSEQ
    '''

    length = len(seq)
    if length == 3:
        return 0
    if length <= 5:
        return None

    windowsize = DUST_WINDOWSIZE
    windowstep = DUST_WINDOWSTEP

    dustscores = []
    if length > windowsize:
        windows = 0
        for seq_in_win in _rolling_window(seq, windowsize, windowstep):
            score = _calculate_rawscore(seq_in_win)
            dustscores.append(score / (windowsize - 2))
            windows += 1
        remaining_seq = seq[windows * windowstep:]
    else:
        remaining_seq = seq

    if len(remaining_seq) > 5:
        length = len(remaining_seq)
        score = _calculate_rawscore(remaining_seq)
        dustscore = score / (length - 3) * (windowsize - 2) / (length - 2)
        dustscores.append(dustscore)

    # max score should be 100 not 31
    dustscore = sum(dustscores) / len(dustscores) * 100 / 31
    return dustscore


def fix_trimal_naming(trimmed_protein_alignment, orig_protein_alignment):

    if any('::' in seq_id for seq_id in orig_protein_alignment.keys()):
        anguilla_mapping = True
        anguilla_name_mapping = {prot.split(':')[0]: prot for prot in orig_protein_alignment.keys()}
        #print('Name mapping: ', anguilla_mapping)
    else:
        anguilla_mapping = False

    alig = OrderedDict()
    for trimmed_name, seq in trimmed_protein_alignment.items():
        if anguilla_mapping:
            orig_name = anguilla_name_mapping[trimmed_name]
        else:
            orig_name = trimmed_name
        alig[orig_name] = seq
    return alig


def do_alignments(orthogroups, n_processes=1):

    if not os.path.exists(MSA_CODON_DIR):
        os.makedirs(MSA_CODON_DIR)
    if not os.path.exists(MSA_PROT_DIR):
        os.makedirs(MSA_PROT_DIR)

    if n_processes < 2:
        for item in map(align_orthogroup, orthogroups):
            continue
    else:
        with Pool(n_processes) as pool:
            for item in pool.map(align_orthogroup, orthogroups):
                continue


def grouper(iterable, n):
    "Collect data into fixed-length chunks or blocks"
    args = [iter(iterable)] * n
    return zip(*args)


def remove_identical_secuences(protein_alignment, codon_alignment):
    sets_of_identical_sequences = {}
    for seq_id, seq in codon_alignment.items():
        if seq in sets_of_identical_sequences:
            sets_of_identical_sequences[seq].add(seq_id)
        else:
            sets_of_identical_sequences[seq] = set([seq_id])

    purged_prot_alignment = {}
    purged_codon_alignment = {}
    for seq, seq_ids in sets_of_identical_sequences.items():
        seq_id = random.choice(list(seq_ids))
        purged_codon_alignment[seq_id] = seq
        purged_prot_alignment[seq_id] = protein_alignment[seq_id]
    return purged_prot_alignment, purged_codon_alignment


def remove_too_much_missing_secuences(protein_alignment, codon_alignment,
                                      max_missing):
    alig_len = None
    purged_prot_alignment = {}
    purged_codon_alignment = {}
    for seq_id, codon_seq in codon_alignment.items():
        if alig_len is None:
            alig_len = len(codon_seq)
        missing_in_seq = codon_seq.count(GAP_SYMBOL) / alig_len * 100
        if missing_in_seq > max_missing:
            continue
        purged_codon_alignment[seq_id] = codon_seq
        purged_prot_alignment[seq_id] = protein_alignment[seq_id]
    return purged_prot_alignment, purged_codon_alignment


def align_orthogroup(orthogroup, max_prot_size=DEF_MAX_PROT_SIZE,
                     max_dust_score=DEFATULT_DUST_THRESHOLD,
                     stop_codons=STOP_CODONS,
                     remove_sequences_with_stops=True,
                     max_missing=MAX_MISSING_IN_SEQ):

    orthogroup_id, members = orthogroup

    debug = False

    prot_alig_fpath = os.path.join(MSA_PROT_DIR, orthogroup_id + '.fasta')
    codon_alig_fpath = os.path.join(MSA_CODON_DIR, orthogroup_id + '.fasta')
    if (os.path.exists(codon_alig_fpath) and
        os.path.exists(prot_alig_fpath)):
        return

    if len(members) < 2:
        return

    if debug:
        print('Enough members: ',  len(members))

    prots = {member['transcript_id']: member['protein_seq']
             for member in members}
    coding_dnas = {member['transcript_id']: member['transcript_seq']
                   for member in members}

    #if orthogroup_id == 'Anguilla anguilla_david_sense_paralog_1':
    #    print(prots)
    #    print(coding_dnas)
    #    assert False
    longest_prot_len = max([len(prot) for prot in prots.values()])
    if longest_prot_len > max_prot_size:
        if debug:
            print('Too long: ', longest_prot_len)
        return

    complexities = [calculate_dust_score(seq) for seq in coding_dnas.values()]
    if max(complexities) > max_dust_score:
        if debug:
            print('Too complex')
        return

    prot_alignment = do_multiple_alignment_with_omega(prots)
    #print('protein_alignment: ', [key for key in protein_alignment.keys()])
    trimmed_protein_alignment = trim_mutiple_alignment_with_trimal(prot_alignment)
    #print('trimmed_protein_alignment: ', [key for key in trimmed_protein_alignment.keys()])
    fixed_naming_protein_alignment = fix_trimal_naming(trimmed_protein_alignment, prot_alignment)
    #print('protein_alignment_naming: ', [key for key in protein_alignment.keys()])

    #print(len(fixed_naming_protein_alignment.keys()), len(protein_alignment.keys()), len(trimmed_protein_alignment.keys()))
    if len(fixed_naming_protein_alignment.keys()) < len(prot_alignment.keys()):
        print('Redoing after removing sequences by trimal')
        prots = OrderedDict([(prot_id, prots[prot_id]) for prot_id in fixed_naming_protein_alignment.keys()])
        if len(prots) < 2:
            return
        prot_alignment = do_multiple_alignment_with_omega(prots)
        trimmed_protein_alignment = trim_mutiple_alignment_with_trimal(prot_alignment)
        fixed_naming_protein_alignment = fix_trimal_naming(trimmed_protein_alignment, prot_alignment)

    protein_alignment = fixed_naming_protein_alignment

    try:
        codon_alignment = create_codon_alingment_from_prot_alignment(protein_alignment,
                                                                     coding_dnas)
    except subprocess.CalledProcessError:
        print('Codon alignment failed: ', orthogroup_id)
        raise
        return

    if remove_sequences_with_stops:
        seqs_no_stops = []
        for seq_id, seq in codon_alignment.items():
            if not stop_codons.intersection(set(grouper(seq, 3))):
                seqs_no_stops.append(seq_id)

        if len(seqs_no_stops) < len(codon_alignment.keys()):
            print('Redoing after removing sequences with stops')
            prots = OrderedDict([(prot_id, prots[prot_id]) for prot_id in seqs_no_stops])
            if len(prots) < 2:
                if debug:
                    print('Not enough sequences after removin sequence with stops')
                return
            prot_alignment = do_multiple_alignment_with_omega(prots)
            trimmed_protein_alignment = trim_mutiple_alignment_with_trimal(prot_alignment)
            fixed_naming_protein_alignment = fix_trimal_naming(trimmed_protein_alignment, prot_alignment)
            try:
                codon_alignment = create_codon_alingment_from_prot_alignment(protein_alignment,
                                                                             coding_dnas)
            except subprocess.CalledProcessError:
                print('Codon alignment failed')
                return

    protein_alignment, codon_alignment = remove_too_much_missing_secuences(protein_alignment,
                                                                           codon_alignment,
                                                                           max_missing)
    # remove identical sequences
    protein_alignment, codon_alignment = remove_identical_secuences(protein_alignment,
                                                                    codon_alignment)
    if len(protein_alignment) < 2:
        if debug:
            print('Not enough sequences after removing identical sequences')
        return

    write_fasta_file(open(prot_alig_fpath, 'wt'), protein_alignment)
    write_fasta_file(open(codon_alig_fpath, 'wt'), codon_alignment)
    if debug:
        print('Done')

def main():
    db = bind_to_db()
    with db_session as session:
        orthogroups = get_orthogroups_with_representative_transcripts()
        do_alignments(orthogroups, n_processes=60)

if __name__ == '__main__':
    main()
