# Supplementary material for: De novo European eel transcriptome provides insights into the evolutionary history of duplicated genes in teleost lineages
Source: PLoS One. 2019 Jun 12;14(6):e0218085. doi: 10.1371/journal.pone.0218085 (PMC6561569; doi:10.1371/journal.pone.0218085)
Supplement: S1 Material — (ZIP) [file pone.0218085.s002.zip › Supplementary_Material-S1(Rozenfeld et al.)/do_orthogroup_stats.py]

import csv
from collections import OrderedDict
import io

import numpy

from pony.orm import count

from transcript_store import (Transcript, select, bind_to_db, db_session, Gene,
                              Orthogroup)
from config import (PHYLDOG_KEY_FOR_TREES_IN_DB, FAST_KEY_FOR_TREES_IN_DB,
                    PHYLDOG_BEST_KEY_FOR_TREES_IN_DB)


def orthogroup_ml_trees_per_species():
    with db_session as session:
        #species, num_orthgroups = select((transcript.assembly.species, count(transcript.orthogroup))
        res = select((transcript.assembly.species, count(transcript.orthogroup))
                                         for transcript in Transcript
                                         if 'ml' in transcript.orthogroup.trees)

        for species, num_orthgroups in sorted(res, key=lambda x: x[1]):
            print(species, num_orthgroups)


def orthogroup_alignments_per_species():
    with db_session as session:
        #species, num_orthgroups = select((transcript.assembly.species, count(transcript.orthogroup))
        res = select((transcript.assembly.species, count(transcript.orthogroup))
                                         for transcript in Transcript
                                         if transcript.orthogroup.codon_alignment)

        for species, num_orthgroups in sorted(res, key=lambda x: x[1]):
            print(species, num_orthgroups)


def transcript_stats():
    print('transcripts per species')
    with db_session as session:
        res = select((transcript.assembly.species, count(transcript))
                                         for transcript in Transcript)
        for species, num_transcripts in sorted(res, key=lambda x: x[1]):
            print(species, num_transcripts)

    print('transcripts with locations')
    with db_session as session:
        res = select((transcript.assembly.species, count(transcript))
                                         for transcript in Transcript
                                         if transcript.location_molecule)
        for species, num_transcripts in sorted(res, key=lambda x: x[1]):
            print(species, num_transcripts)


def calculate_number_of_genes_per_species(stats):
    genes_per_species = {}
    with db_session as session:
        res = select((count(transcript.gene), transcript.assembly.species) for transcript in Transcript)
        for num_genes, species in res:
            genes_per_species[species] = num_genes
    stats['num_genes'] = genes_per_species


def calculate_number_of_transcripts_per_species(stats, kind='all'):
    transcripts_per_species = {}
    with db_session as session:
        if kind == 'representative':
            res = select((count(transcript), transcript.assembly.species) for transcript in Transcript if transcript.representative)
        elif kind == 'all':
            res = select((count(transcript), transcript.assembly.species) for transcript in Transcript)
        elif kind == 'with_prot':
            res = select((count(transcript), transcript.assembly.species) for transcript in Transcript if transcript.protein_seq and transcript.representative)
        elif kind == 'with_orthogroup':
            res = select((count(transcript), transcript.assembly.species) for transcript in Transcript if transcript.orthogroup)
        for num_transcripts, species in res:
            transcripts_per_species[species] = num_transcripts
    if kind == 'representative':
        key = 'num_representative_transcripts'
    elif kind == 'all':
        key = 'num_transcripts'
    elif kind == 'with_prot':
        key = 'num_representative_transcript_with_prot'
    elif kind == 'with_orthogroup':
        key = 'num_transcripts_in_orthogroup'
    stats[key] = transcripts_per_species


def write_stats_table(stats, fhand, na_value=0):

    column_names = list(stats.keys())
    row_names = set()
    for col_stat in stats.values():
        row_names.update(col_stat.keys())
    row_names = sorted(row_names)

    writer = csv.writer(fhand, delimiter='\t')
    writer.writerow(['species'] + column_names)

    for row in row_names:
        row_items = [row]
        for col in column_names:
            stat = stats[col].get(row, na_value)
            row_items.append(stat)
        writer.writerow(row_items)
        #print (row, row_items)


def do_per_species_stats(fhand):
    stats = OrderedDict()
    calculate_number_of_genes_per_species(stats)
    calculate_number_of_transcripts_per_species(stats, kind='all')
    calculate_number_of_transcripts_per_species(stats, kind='representative')
    calculate_number_of_transcripts_per_species(stats, kind='with_prot')
    calculate_number_of_transcripts_per_species(stats, kind='with_orthogroup')
    write_stats_table(stats, fhand)


def do_per_orthogroup_stats(fhand):
    stats = OrderedDict()
    with db_session:
        #print(list(select(count(ortho) for ortho in Orthogroup)))
        #print(list(select(count(ortho) for ortho in Orthogroup if ortho.trees[PHYLDOG_KEY_FOR_TREES_IN_DB])))

        stats['num_orthgroups'] = list(select(count(ortho) for ortho in Orthogroup))[0]
        stats['with_protein_alignment'] = list(select(count(ortho) for ortho in Orthogroup if ortho.aa_alignment))[0]
        stats['with_codon_alignment'] = list(select(count(ortho) for ortho in Orthogroup if ortho.codon_alignment))[0]
        #stats['with_phyldog_tree'] = list(select(count(ortho) for ortho in Orthogroup if ortho.trees[PHYLDOG_KEY_FOR_TREES_IN_DB]))[0]
        #stats['with_fast_tree'] = list(select(count(ortho) for ortho in Orthogroup if ortho.trees[FAST_KEY_FOR_TREES_IN_DB]))[0]
        #stats['best_phyldog_tree'] = list(select(count(ortho) for ortho in Orthogroup if ortho.trees[PHYLDOG_BEST_KEY_FOR_TREES_IN_DB]))[0]
    print(stats)


def do_orthogroup_num_transcripts_distribution(range_=None, n_bins=None):
    with db_session:
        alignments = select(ortho.aa_alignment for ortho in Orthogroup if ortho.aa_alignment)
        num_transcripts_per_alignment = [len(alignment) for alignment in alignments]
        counts, bin_edges = numpy.histogram(num_transcripts_per_alignment,
                                            range=range_, bins=n_bins)
        result = {'min': min(num_transcripts_per_alignment),
                  'max': max(num_transcripts_per_alignment),
                  'histogram': {'counts': counts, 'bin_edges': bin_edges}}
    return result


if __name__ == '__main__':
    bind_to_db()
    #orthogroup_ml_trees_per_species()
    #orthogroup_alignments_per_species()

    if True:
        fhand = io.StringIO()
        do_per_orthogroup_stats(fhand)
        print(fhand.getvalue())

    if True:
        result = do_orthogroup_num_transcripts_distribution(range_=(1, 30),
                                                            n_bins=29)
        print(result)

    if True:
        fhand = io.StringIO()
        do_per_species_stats(fhand)
        print(fhand.getvalue())
