# Supplementary material for: De novo European eel transcriptome provides insights into the evolutionary history of duplicated genes in teleost lineages
Source: PLoS One. 2019 Jun 12;14(6):e0218085. doi: 10.1371/journal.pone.0218085 (PMC6561569; doi:10.1371/journal.pone.0218085)
Supplement: S1 Material — (ZIP) [file pone.0218085.s002.zip › Supplementary_Material-S1(Rozenfeld et al.)/do_orthogroup_trees.py]

import os
from multiprocessing import Pool
import tempfile
import subprocess
import shutil
from collections import Counter

from pony.orm import db_session, commit

from transcript_store import (get_orthogroups_with_codon_alignments,
                              Orthogroup, bind_to_db)
from codon_alignment import write_fasta_file
from config import DUPLICATION_DIR


TREES_DIR = os.path.join(DUPLICATION_DIR, 'trees')
IQTREE_BIN = 'iqtree-omp'

class StopCodonError(RuntimeError):
    pass

class TooManyThreads(RuntimeError):
    pass

class ProblematicSequencesError(RuntimeError):
    pass

class IQTreeCrashError(RuntimeError):
    pass


def read_iqtree_output(output_prefix):
    tree_fpath = os.path.join(output_prefix + '.treefile')
    tree = open(tree_fpath, 'rt').read()

    iqtree_fpath = os.path.join(output_prefix + '.iqtree')
    for line in open(iqtree_fpath, 'rt'):
        if line.startswith('Model of substitution:'):
            model = line.split(':')[1].strip()
    return {'newick': tree, 'model': model}


MODEL_COUNTS = Counter()
MODEL_COUNTS = Counter({'SCHN05+G4': 66, 'SCHN05': 13, 'MGK+F3X4+G4': 7,
                       'SCHN05+I+G4': 4, 'SCHN05+F+G4': 2, 'KOSI07+G4': 1,
                       'MGK+F3X4+I+G4': 1, 'KOSI07': 1, 'SCHN05+F3X4': 1,
                       'MG+F3X4+G4': 1, 'MG+F1X4+G4': 1, 'MG+F3X4': 1,
                       'SCHN05+F1X4': 1, 'SCHN05+F1X4+G4': 1})


def get_iq_model_rate(model):
    if '+I+G' in model:
        return 'I+G'

    mrate = model.split('+')[-1]
    for letter in ['E', 'I', 'G', 'R']:
        if letter in mrate:
            return mrate
    raise ValueError('Not valid mrate found')


def calculate_iqtree(orthogroup_id, alignment, num_threads=10,
                     min_models_to_infer=100, use_most_common_models=5):
    global MODEL_COUNTS
    alignment_fhand = tempfile.NamedTemporaryFile(suffix='.fasta', mode='wt')
    write_fasta_file(alignment_fhand, alignment)

    out_dir = tempfile.mkdtemp(prefix='iqtree_output.')
    output_prefix = os.path.join(out_dir, 'output')

    num_models_infered = sum(MODEL_COUNTS.values())

    models_to_check = set()
    model_rates_to_check = set()
    if use_most_common_models and num_models_infered > min_models_to_infer:
        accumulated_counts = 0
        for model, model_counts in MODEL_COUNTS.most_common(use_most_common_models):
            iq_model = model.split('+')[0]
            try:
                model_rate = get_iq_model_rate(model)
                model_rates_to_check.add(model_rate)
            except ValueError:
                pass
            models_to_check.add(iq_model)
            accumulated_counts += model_counts
            if accumulated_counts >= min_models_to_infer:
                break

    cmd = [IQTREE_BIN, '-s', alignment_fhand.name, '-pre', output_prefix,
           '-m', 'TEST', '-st', 'CODON', '-nt', str(num_threads),
           '-safe']

    if models_to_check:
        cmd.extend(['-mset', ','.join(models_to_check)])
    if model_rates_to_check:
        cmd.extend(['-mrate', ','.join(model_rates_to_check)])

    process = subprocess.Popen(cmd, #stdout=subprocess.DEVNULL,
                               stderr=subprocess.PIPE)
    _, stderr = process.communicate()
    if process.returncode:
        shutil.rmtree(out_dir)
        if b'stop codon' in stderr:
            msg = 'Stop codons in coding sequences in orthogroup: '
            msg += orthogroup_id
            raise StopCodonError(msg)
        if b'limits.size() == threads+1' in stderr:
            msg = 'iq-tree bug. Too many threads'
            raise TooManyThreads(msg)
        if b'Some sequences (see above) are problematic' in stderr:
            msg = 'There are problematic sequences in orthogroup: '
            msg += orthogroup_id
            raise ProblematicSequencesError(msg)
        if b'bug report please' in stderr:
            msg = 'IQ-Tree crashed with orthogroup: '
            msg += orthogroup_id
            raise IQTreeCrashError(msg)
        print('STDERR')
        print(stderr)
        raise RuntimeError('Error running iqtree in: ' + orthogroup_id)

    results = read_iqtree_output(output_prefix)

    if not models_to_check:
        MODEL_COUNTS[results['model']] += 1

    shutil.rmtree(out_dir)
    return results


def iq_tree_name_mapping(sequence_id):
    return sequence_id.replace('|', '_')


def calculate_ml_tree(orthogroup_id, alignment, num_threads=1,
                      use_most_common_models=5):
    if not os.path.exists(TREES_DIR):
        os.mkdir(TREES_DIR)

    if len(alignment) < 3:
        # We can't do a tree with two sequences
        return

    tree_fpath = os.path.join(TREES_DIR, orthogroup_id + '.tree')
    if not os.path.exists(tree_fpath):
        # print(alignment.keys())
        iq_name_mapping = {iq_tree_name_mapping(seq_id): seq_id
                           for seq_id in alignment.keys()}
        if len(iq_name_mapping) < len(alignment):
            msg = 'Ambiguous naming due to iq-tree name replacement: '
            msg += ','.join(alignment.keys())
            raise RuntimeError(msg)

        try:
            results = calculate_iqtree(orthogroup_id, alignment,
                                       num_threads=num_threads,
                                       use_most_common_models=use_most_common_models)
        except TooManyThreads:
            print('recovering from too many threads error')
            results = calculate_ml_tree(orthogroup_id, alignment,
                                       num_threads=1,
                                       use_most_common_models=use_most_common_models)
            return
        except ProblematicSequencesError as error:
            print(error)
            return
        except IQTreeCrashError as error:
            print(error)
            return

        tree = results['newick']
        for iq_name, orig_name in iq_name_mapping.items():
            if iq_name in tree:
                tree = tree.replace(iq_name, orig_name)
        # print(tree)
        open(tree_fpath, 'wt').write(tree)
    print('model_counts', MODEL_COUNTS)


def main():
    bind_to_db()

    n_processes = 24

    with db_session as session:
        for orthogroup_id, alignment in get_orthogroups_with_codon_alignments():
            calculate_ml_tree(orthogroup_id, alignment, num_threads=n_processes,
                              use_most_common_models=1)
    print('model_counts', MODEL_COUNTS)


if __name__ == '__main__':
    main()
