# Supplementary material for: De novo European eel transcriptome provides insights into the evolutionary history of duplicated genes in teleost lineages
Source: PLoS One. 2019 Jun 12;14(6):e0218085. doi: 10.1371/journal.pone.0218085 (PMC6561569; doi:10.1371/journal.pone.0218085)
Supplement: S1 Material — (ZIP) [file pone.0218085.s002.zip › Supplementary_Material-S1(Rozenfeld et al.)/draw_4dtv_distribution.py]

import os
from array import array
import random
import pickle
import math
import tempfile
from collections import OrderedDict, defaultdict, Counter
import csv

import numpy

import matplotlib.pyplot as plt
import matplotlib

from ete3 import Tree

from transcript_store import (db_session, get_assemblies_with_fdtv_results,
                              get_fdtvs_within_assembly,
                              get_ftdtvs_between_assemblies,
                              get_assembly,
                              Orthogroup, select, bind_to_db)
import parse_phyldog_result
#from analyze_duplications import get_combinations_of_sequences_between_duplications
from analyze_trees import (enumerate_tree_nodes, iterate_over_duplications,
                           get_combinations_between_children,
                           count_synteny_types)
from config import (SYNTHENY_REGION_WIDTH_IN_GENES,
                    HIGH_SYNTENY_MIN_NUM_SHARED_GENES,
                    MEDIUM_SYNTENY_MIN_NUM_SHARED_GENES,
                    LOW_SYNTENY_MIN_NUM_SHARED_GENES,
                    MIN_NUMBER_GENES_IN_MOLECULES,
                    FDTV_RESULTS_DIR)
from genome_locator import NoSynteyTypes, choose_one_synteny_type


DEF_N_BINS= 50

ONE_RANDOM_PAIR_PER_ORTHOLOG = '1'
ALL_PAIRS_PER_ORTHOLOG = 'all'
NEIGHBOUR_PAIRS_PER_ORTHOLOG = 'nj'
PHYLDOG_PAIRS = 'phyldog'
PHYLDOG_PAIRS2 = 'phyldog2'

LEGEND_FONT_SIZE = 3
X_LABEL_FONT_SIZE = LEGEND_FONT_SIZE * 2
Y_LABEL_FONT_SIZE = X_LABEL_FONT_SIZE
X_TICKS_FONT_SIZE = LEGEND_FONT_SIZE
Y_TICKS_FONT_SIZE = X_TICKS_FONT_SIZE
TITLE_FONT_SIZE = X_LABEL_FONT_SIZE

SPECIES_VS_SPECIES_FDTV_DIR = os.path.join(FDTV_RESULTS_DIR,
                                           'species_vs_species')

class RuntimeMissingFDTVsError(RuntimeError):
    pass


def get_neighbour_fdtvs(ortholog, species, version):
    ortholog_id = ortholog.orthogroup_id
    fdtv_distances = ortholog.fdtv_distances
    if not fdtv_distances:
        msg = 'No fdtv distances stored for ortholog: ' + ortholog_id
        raise RuntimeMissingFDTVsError(msg)
    dists = fdtv_distances.get('within_species', {}).get(species, {}).get(version, {}).get('condensed_matrix', None)
    if not dists:
        msg = 'No fdtv distances stored for ortholog: ' + ortholog_id
        raise RuntimeMissingFDTVsError(msg)
    if len(dists) == 1:
        return dists

    trees = ortholog.trees
    if not trees:
        msg = 'No fdtv tree stored for ortholog: ' + ortholog_id
        raise RuntimeMissingFDTVsError(msg)
    #print(trees)
    newick_tree = trees.get('nj', {}).get('fdtv_within_species', {}).get(species, {}).get(version, None)
    #print(newick_tree)
    if not newick_tree:
        msg = 'No fdtv tree stored for ortholog: ' + ortholog_id
        raise RuntimeMissingFDTVsError(msg)

    # get neighbour distances from the nj tree
    distances = []
    print(newick_tree)
    tree = Tree(newick_tree)
    print(tree)
    node2content = tree.get_cached_content(store_attr="name")
    for node in tree.traverse("postorder"):
        if node.up and node.children:
            side1 = ','.join(node2content[node.children[0]])
            side2 = ','.join(node2content[node.children[1]])
            distance = tree.get_distance(node.children[0], node.children[1])
            distances.append(distance)
            print("(%s)-(%s): %f" %(side1, side2, tree.get_distance(node.children[0], node.children[1])))
    return distances


def _get_ftdtvs_within_assembly(fdtv_selection, assembly,
                                min_fdtv=None, max_fdtv=None):
    species = assembly.species
    version = assembly.version
    assembly_fdtvs = array('f')
    with db_session as session:
        if fdtv_selection in [ONE_RANDOM_PAIR_PER_ORTHOLOG,
                              ALL_PAIRS_PER_ORTHOLOG]:
            for ortholog, results in get_fdtvs_within_assembly(assembly,
                                                               min_fdtv=min_fdtv,
                                                               max_fdtv=max_fdtv):
                results = list(results)
                if fdtv_selection == ONE_RANDOM_PAIR_PER_ORTHOLOG:
                    fdtv = random.choice(results)[3]['corrected_fdtv']
                    assembly_fdtvs.append(fdtv)
                elif fdtv_selection == ALL_PAIRS_PER_ORTHOLOG:
                    fdtvs = [res[3]['corrected_fdtv'] for res in results]
                    assembly_fdtvs.extend(fdtvs)
        elif fdtv_selection == NEIGHBOUR_PAIRS_PER_ORTHOLOG:
            for ortholog in select(ortho
                                   for ortho in Orthogroup
                                   if ortho.codon_alignment is not None):
                try:
                    fdtvs = get_neighbour_fdtvs(ortholog, species, version)
                except RuntimeMissingFDTVsError:
                    continue
                print(fdtvs)
                print('falta filtara')
                print('Falta conseguir distancias en arboles con politomias')
                assembly_fdtvs.extend(fdtvs)
        elif fdtv_selection in (PHYLDOG_PAIRS, PHYLDOG_PAIRS2):
            # TODO check that there is only one species in the assemblies
            species = assembly.species
            for ortholog, results in get_fdtvs_within_assembly(assembly):
                try:
                    tree = parse_phyldog_result.get_reconcilied_tree(ortholog)
                except parse_phyldog_result.MissingFamily:
                    continue
                fdtvs = []
                if fdtv_selection == PHYLDOG_PAIRS:
                    combinations = get_combinations_of_sequences_between_duplications([tree],
                                                                                      species=species)
                else:
                    combinations = get_combinations_of_sequences_between_duplications([tree],
                                                                                      required_species=species)
                for res1, res2 in combinations:
                    transcript_id1 = res1['sequence_id']
                    transcript_id2 = res2['sequence_id']
                    try:
                        pair = get_transcript_pair(transcript_id1,
                                                   transcript_id2)
                    except PairNotFound as error:
                        continue
                    fdtvs.append(pair.fdtv_result['corrected_fdtv'])
                if fdtvs:
                    fdtv = sum(fdtvs) / len(fdtvs)
                    assembly_fdtvs.append(fdtv)
    return assembly_fdtvs


def plot_4dtvs(values, bin_edges, axes, label, density, fdtv_std=None,
               color=None):
    bin_edges = numpy.array(bin_edges)
    bincenters = 0.5 * (bin_edges[:-1] + bin_edges[1:])
    if fdtv_std is not None:
        plot = axes.errorbar(bincenters, values, yerr=fdtv_std, ecolor="black")
    else:
        if density:
            plot = axes.plot(bincenters, values, label=label, color=color)
        else:
            plot = axes.scatter(bincenters, values, label=label, c=color,
                                s=matplotlib.rcParams['lines.markersize'] ** 1.5)
    return plot


def get_assemblies_with_results():
    with db_session as session:
        assemblies = get_assemblies_with_fdtv_results()
    return assemblies


def serialize_assemblies(assemblies):
    return tuple(sorted((assembly.species, assembly.version) for assembly in assemblies))


def calculate_4dtv_distribution_within_species(fdtv_selection,
                                               assemblies=None,
                                               n_bins=DEF_N_BINS,
                                               range_=None,
                                               density=True,
                                               use_cache=False,
                                               species=None):

    if assemblies is None:
        assemblies = get_assemblies_with_results()
    if not assemblies:
        raise RuntimeError('No assemblies with fdtvs to do the distributions')

    if use_cache:
        cache_key = (fdtv_selection, serialize_assemblies(assemblies),
                     n_bins, range_, density)
        cache_fpath = os.path.join(FDTV_RESULTS_DIR, 'cache.pickle')
        if os.path.exists(cache_fpath):
            cache = pickle.load(open(cache_fpath, 'rb'))
            if cache_key in cache:
                return cache[cache_key]
        else:
            cache = {}

    fdtvs = []
    for assembly in assemblies:
        if species and assembly.species not in species:
            continue
        print(assembly)
        if range_ is None:
            fdtvs_ = _get_ftdtvs_within_assembly(fdtv_selection, assembly)
        else:
            fdtvs_ = _get_ftdtvs_within_assembly(fdtv_selection, assembly,
                                                 min_fdtv=range_[0],
                                                 max_fdtv=range_[1])

        if not fdtvs_:
            print('No FDTVs for assembly: ' + str(assembly))
            continue

        values, bin_edges = numpy.histogram(fdtvs_, bins=n_bins,
                                            range=range_,
                                            density=density)
        fdtvs.append(((assembly.species, assembly.version),
                     list(values), list(bin_edges)))

    if use_cache:
        cache[cache_key] = fdtvs
        pickle.dump(cache, open(cache_fpath, 'wb'))

    return fdtvs


def _draw_vlines(axes, vlines, colors):
    if not colors:
        colors = 'k'
    ymin, ymax = axes.get_ylim()
    axes.vlines(vlines, ymin, ymax, colors=colors)


def draw_4dtv_distribution_within_species(fdtv_selection, plot_fpath,
                                          vlines=None, vlines_colors=None,
                                          assemblies=None,
                                          n_bins=DEF_N_BINS, range_=None,
                                          density=False,
                                          species=None):

    fdtvs = calculate_4dtv_distribution_within_species(fdtv_selection=fdtv_selection,
                                                       assemblies=assemblies,
                                                       n_bins=n_bins,
                                                       range_=range_,
                                                       density=density,
                                                       species=species)
    distribs = OrderedDict()
    species_list = []
    for (species, version), values, bin_edges in fdtvs:
        label = '{} {}'.format(species, version)
        distribs[label] = {'values': values, 'bin_edges': bin_edges}
        species_list.append(species)

    species = ', '.join(sorted(species_list))
    title = "4DTV distribution for %s" % species
    _draw_distributions(distribs, plot_fpath=plot_fpath, range_=range_,
                        title=title, vlines=vlines, vlines_colors=vlines_colors)


def _draw_distributions(axess, distribs, title, range_=None,
                        vlines=None, vlines_colors=None):

    for idx, (label, distrib) in enumerate(distribs.items()):
        axes = axess[idx]
        plot_4dtvs(distrib['values'], distrib['bin_edges'], axes, label)
        label = axes.set_ylabel("Densities")
        label.set_fontsize(Y_LABEL_FONT_SIZE)
        _draw_vlines(axes, vlines, vlines_colors)
        axes.legend(prop={'size': LEGEND_FONT_SIZE})
        axes.tick_params(axis='x', which='both', bottom='off',
                         top='off', labelbottom='off')
        axes.tick_params(axis='y', which='major', labelsize=Y_TICKS_FONT_SIZE)
        if range_ is not None:
            axes.set_xlim(range_)

    label = axes.set_xlabel("4DTV")
    label.set_fontsize(X_LABEL_FONT_SIZE)
    axes.tick_params(axis='x', which='both', bottom='on',
                     top='off', labelbottom='on', labelsize=X_TICKS_FONT_SIZE)


def _draw_accumulated_distributions(axess, distribss, title, density,
                                    range_=None, vlines=None,
                                    vlines_colors=None):

    for idx, (title, distribs) in enumerate(distribss.items()):
        axes = axess[idx]
        title = axes.set_title(title)
        title.set_fontsize(TITLE_FONT_SIZE)

        distribs = sorted(distribs['distribs_per_synteny_type'].items(),
                          key=lambda x: x[1]['num_duplications'])
        distribs = OrderedDict(distribs)

        max_values = {}
        num_values = {}
        for label, distrib in distribs.items():
            max_values[label] = max(distrib['values'])
            num_values[label] = distrib['num_duplications']
        tot_values = sum(num_values.values())

        for label, distrib in distribs.items():
            distrib['values'] = distrib['values'] * num_values[label] / tot_values

        accumulated = None
        for label, distrib in distribs.items():
            if accumulated is None:
                accumulated = distrib['values']
            else:
                accumulated += distrib['values']
            plot_4dtvs(accumulated, distrib['bin_edges'], axes, label,
                       density=density)
        if density:
            label = axes.set_ylabel("Densities")
        else:
            label = axes.set_ylabel("Num. duplications")
        label.set_fontsize(Y_LABEL_FONT_SIZE)
        _draw_vlines(axes, vlines, vlines_colors)
        axes.legend(prop={'size': LEGEND_FONT_SIZE})
        axes.tick_params(axis='x', which='both', bottom='off',
                         top='off', labelbottom='off')
        axes.tick_params(axis='y', which='major', labelsize=Y_TICKS_FONT_SIZE)
        if range_ is not None:
            axes.set_xlim(range_)

    label = axes.set_xlabel("4DTV")
    label.set_fontsize(X_LABEL_FONT_SIZE)
    axes.tick_params(axis='x', which='both', bottom='on',
                     top='off', labelbottom='on', labelsize=X_TICKS_FONT_SIZE)


def _get_ftdtvs_between_assemblies(fdtv_selection, assembly1, assembly2,
                                   min_fdtv=None, max_fdtv=None):
    with db_session as session:
        assembly_fdtvs = array('f')
        for ortholog, results in get_ftdtvs_between_assemblies(assembly1,
                                                               assembly2,
                                                               min_fdtv=min_fdtv,
                                                               max_fdtv=max_fdtv):
            results = list(results)
            if fdtv_selection == ONE_RANDOM_PAIR_PER_ORTHOLOG:
                fdtv = random.choice(results)[3]['corrected_fdtv']
                assembly_fdtvs.append(fdtv)
            elif fdtv_selection == ALL_PAIRS_PER_ORTHOLOG:
                fdtvs = [res[3]['corrected_fdtv'] for res in results]
                assembly_fdtvs.extend(fdtvs)
    return assembly_fdtvs


def draw_4dtv_distribution_between_species(fdtv_selection, out_dir,
                                           assemblies=None,
                                           n_bins=DEF_N_BINS, range_=None,
                                           density=True):
    if not os.path.exists(out_dir):
        os.mkdir(out_dir)

    if assemblies is None:
        assemblies = get_assemblies_with_results()

    fdtvs = {}
    for assembly1 in assemblies:
        print('assembly1', assembly1)
        for assembly2 in assemblies:
            print('assembly2', assembly2)
            if assembly2 == assembly1:
                continue
            key = tuple(sorted([assembly1, assembly2]))
            #if key in fdtvs:
            #    continue

            if range_ is None:
                fdtvs_ = _get_ftdtvs_between_assemblies(fdtv_selection,
                                                        assembly1,
                                                        assembly2)
            else:
                fdtvs_ = _get_ftdtvs_between_assemblies(fdtv_selection,
                                                        assembly1,
                                                        assembly2,
                                                        min_fdtv=range_[0],
                                                        max_fdtv=range_[1])
            if not fdtvs_:
                msg = 'No FDTVs for assemblies: {} {}'.format(assembly1,
                                                              assembly2)
                raise RuntimeError(msg)

            fname = '%s_vs_%s.pickle' % (assembly1.species, assembly2.species)
            fdtvs_fpath = os.path.join(out_dir, fname)
            data = {'species1' :assembly1.species, 'version1': assembly1.version,
                    'species2' :assembly2.species, 'version2': assembly2.version,
                    'fdtvs': fdtvs_}
            pickle.dump(data, open(fdtvs_fpath, 'wb'))

            values, bin_edges = numpy.histogram(fdtvs_, bins=n_bins,
                                                range=range_,
                                                density=density)
            #print(values)
            #print(bin_edges)
            fdtvs[key] = (values, bin_edges)
    #print(fdtvs)

    # histograms
    for assembly1 in assemblies:
        fig, axes = plt.subplots()
        species_list = []
        for assembly2 in assemblies:
            if assembly2 == assembly1:
                continue
            key = tuple(sorted([assembly1, assembly2]))
            values, bin_edges = fdtvs[key]
            label = '{} {}'.format(assembly2.species, assembly2.version)
            plot_4dtvs(values, bin_edges, axes, label)
            species_list.append(assembly2.species)

        # make room for the legend
        axes.set_ylim(top=axes.get_ylim()[1] * 1.3)

        species = ', '.join(sorted(species_list))
        title = "4DTV distribution for %s vs %s" % (assembly1.species,
                                                    species)
        plt.title(title)
        plt.xlabel("4DTV")
        plt.ylabel("Densities")

        if range_ is not None:
            axes.set_xlim(range_)

        axes.legend(prop={'size': LEGEND_FONT_SIZE})
        plot_fpath = os.path.join(out_dir,
                                  '%s_vs_others.%s.png' % (assembly1.species,
                                                           assembly1.version))
        plt.savefig(plot_fpath, dpi=300)


def draw_4dtv_distribution_within_and_against_species(fdtv_selection,
                                                      plot_fpath,
                                                      within_assembly,
                                                      against_assemblies,
                                                      range_,
                                                      n_bins=DEF_N_BINS,
                                                      density=True):
    min_fdtv, max_fdtv = range_
    within_species = within_assembly[0]
    within_assembly = get_assembly(*within_assembly)
    args = (fdtv_selection, within_assembly)
    kwargs = {}

    min_fdtv, max_fdtv = range_
    kwargs['min_fdtv'] = min_fdtv
    kwargs['max_fdtv'] = max_fdtv

    fdtvs = _get_ftdtvs_within_assembly(*args, **kwargs)
    within_values, within_bin_edges = numpy.histogram(fdtvs, bins=n_bins,
                                                      range=range_,
                                                      density=density)
    fig, axes = plt.subplots()
    plot_4dtvs(within_values, within_bin_edges, axes, label=within_species)

    for against_assembly in against_assemblies:
        against_species = against_assembly[0]
        against_assembly = get_assembly(*against_assembly)
        fdtvs = _get_ftdtvs_between_assemblies(fdtv_selection,
                                               within_assembly,
                                               against_assembly,
                                               min_fdtv=min_fdtv,
                                               max_fdtv=max_fdtv)
        values, bin_edges = numpy.histogram(fdtvs, bins=n_bins,
                                            range=range_,
                                            density=density)
        label = '{} vs {}'.format(within_species, against_species)
        plot_4dtvs(values, bin_edges, axes, label=label)

    # make room for the legend
    axes.set_ylim(top=axes.get_ylim()[1] * 1.3)

    title = "4DTV distribution"
    plt.title(title)
    plt.xlabel("4DTV")
    plt.ylabel("Densities")

    axes.legend(prop={'size': LEGEND_FONT_SIZE})
    plt.savefig(plot_fpath, dpi=300)


def create_fdtv_distribs_per_branch(species_tree, sort_by_mean=True,
                                    n_bins=DEF_N_BINS, range_=None,
                                    params_for_close=None,
                                    split_by_synteny_type=False,
                                    out_list_dir=None,
                                    density=False):
    add_synteny_type = True if split_by_synteny_type else False

    fdtvs = {}
    orthogroups_info = defaultdict(list)
    for duplication in iterate_over_duplications(species_tree,
                                                 add_fdtvs=True,
                                                 params_for_close=params_for_close,
                                                 add_synteny_type=add_synteny_type):
        #print(duplication)
        branch = duplication['species_affected']
        fdtv = duplication['mean_fdtv']
        if fdtv is None:
            continue

        synteny_types = duplication.get('synteny_types', None)
        try:
            synteny_type = choose_one_synteny_type(synteny_types,
                                                   only_within_species=True)
        except NoSynteyTypes:
            synteny_type = None

        if branch not in fdtvs:
            fdtvs[branch] = defaultdict(list)
        fdtvs[branch][synteny_type].append(fdtv)

        if out_list_dir:
            orthogroup_info = {'orthogroup': duplication['orthogroup_id'],
                               'fdtv': fdtv, 'synteny_type': synteny_type}
            orthogroups_info[branch].append(orthogroup_info)

    tree, nodes = enumerate_tree_nodes(species_tree)
    distribs = OrderedDict()
    branches = []
    values_for_mean = defaultdict(list)
    for node in nodes:
        branch_id = node['id']
        branch = node['species']
        try:
            values_per_synteny_type = fdtvs[branch]
        except KeyError:
            print('No fdtvs for branch: ', branch_id)
            continue

        genera = [sp_.split()[0] for sp_ in node['species']]
        label = '{}:{}'.format(branch_id, ','.join(genera))
        distribs[label] = {'mean': None,
                           'branch': branch,
                           'distribs_per_synteny_type': {}}
        num_duplications = 0
        for synteny_type, values in values_per_synteny_type.items():
            if sort_by_mean:
                values_for_mean[label].extend(values)

            num_duplications = len(values)
            values, bin_edges = numpy.histogram(values, bins=n_bins,
                                                range=range_,
                                                density=density)
            distrib = {'values': values, 'bin_edges': bin_edges,
                       'num_duplications': num_duplications}
            distribs[label]['distribs_per_synteny_type'][synteny_type] = distrib

        if out_list_dir:
            fpath = os.path.join(out_list_dir, label + '.csv')
            fields=['orthogroup', 'fdtv', 'synteny_type']
            writer = csv.DictWriter(open(fpath, 'w'), fields)
            for info in orthogroups_info[branch]:
                info['fdtv'] = info['fdtv']
                if not info['synteny_type']:
                    info['synteny_type'] = ''
                writer.writerow(info)

    if sort_by_mean:
        for label, values in values_for_mean.items():
                distribs[label]['mean'] = numpy.mean(values_for_mean[label])
        distribs = OrderedDict(reversed(sorted([(label, value) for label, value in distribs.items()],
                                                key=lambda x: x[1]['mean'])))
    return distribs, tree


def _draw_synteny_types_bar_plots(synteny_counts_per_branch, axess):
    species_set = set()
    synteny_types = set()
    for synteny_counts in synteny_counts_per_branch:
        speciess = synteny_counts.keys()
        species_set.update(speciess)
        for counts in synteny_counts.values():
            synteny_types.update(counts.keys())

    for synteny_counts, axes in zip(synteny_counts_per_branch, axess):
        speciess = list(sorted(synteny_counts.keys()))
        bar_values = defaultdict(list)
        for synteny_type in synteny_types:
            for species in speciess:
                counts_for_species = synteny_counts.get(species, {})
                counts = counts_for_species.get(synteny_type, 0)
                bar_values[synteny_type].append(counts)

        bottom = numpy.array([0] * len(speciess))
        left = numpy.array(range(len(speciess)))
        width = 0.8
        for synteny_type, values in bar_values.items():
            axes.bar(left, values, width=width, bottom=bottom,
                     label=synteny_type)
            bottom += values
        x_ticks_positions = [pos + width / 2 for pos in left]
        x_ticks_labels = speciess
        axes.set_xticks(x_ticks_positions)
        axes.set_xticklabels(x_ticks_labels)
        axes.tick_params(axis='x', which='both', bottom='on',
                        top='off', labelbottom='on', labelsize=X_TICKS_FONT_SIZE)
        axes.legend(prop={'size': LEGEND_FONT_SIZE})


def draw_4dtv_distribution_per_tree_branch(plot_fpath, tree_fpath,
                                           sort_by_mean=True,
                                           n_bins=DEF_N_BINS,
                                           range_=None,
                                           use_cache=False,
                                           params_for_close=None,
                                           split_by_synteny_type=False,
                                           out_list_dir=None,
                                           density=False):
    species_tree = parse_phyldog_result.get_species_tree()

    cache_fhand = 'kk_distrib.density_%s.pickle' % (str(density))

    if use_cache:
        if os.path.exists(cache_fhand):
            stored_result = pickle.load(open(cache_fhand, 'rb'))
            distribs = stored_result['fdtv_distribs']
            synteny_counts_per_branch = stored_result['synteny_counts']
            tree = stored_result['tree']
        else:
            distribs = None
    else:
        distribs = None

    if distribs is None:
        distribs, tree = create_fdtv_distribs_per_branch(species_tree,
                                                   sort_by_mean=sort_by_mean,
                                                   n_bins=n_bins,
                                                   range_=range_,
                                                   params_for_close=params_for_close,
                                                   split_by_synteny_type=split_by_synteny_type,
                                                   out_list_dir=out_list_dir,
                                                   density=density)
        synteny_counts_per_branch = count_synteny_types(params_for_close)
        if use_cache:
            stored_result = {}
            stored_result['synteny_counts'] = synteny_counts_per_branch
            stored_result['fdtv_distribs'] = distribs
            stored_result['tree'] = tree
            pickle.dump(stored_result, open(cache_fhand, 'wb'))

    for branch_id, distrib_data in distribs.items():
        print(branch_id)
        print(distrib_data['branch'])
        for key in ['close', 'some_synteny', 'conflicting_syntenies', 'no_synteny', 'no_info']:
            counts = distrib_data['distribs_per_synteny_type'].get(key, {})
            print(key, counts.get('num_duplications', 0))

    tree_fhand = open(tree_fpath, 'w')
    tree_fhand.write(tree.get_ascii(attributes=['name', 'species'],
                     show_internal=True))

    num_subplots = len(distribs)
    plt.switch_backend('Agg')
    fig, axess = plt.subplots(num_subplots, 2,
                              figsize= (3 * 2, 1.7 * num_subplots))

    axess_for_distribs = [axess_[0] for axess_ in axess]
    title = 'FDTV per duplication location in species tree'
    _draw_accumulated_distributions(axess_for_distribs, distribs, range_=range_,
                                    title=title, vlines=None,
                                    vlines_colors=None, density=density)

    axess_for_synteny_types = [axess_[1] for axess_ in axess]
    synteny_counts_per_branch = [synteny_counts_per_branch[distrib['branch']] for distrib in distribs.values()]
    _draw_synteny_types_bar_plots(synteny_counts_per_branch, axess_for_synteny_types)

    plt.savefig(plot_fpath, dpi=300)


def draw_synteny_types_per_branch(plot_fpath, tree_fpath, params_for_close,
                                  fdtv_threshold, add_synteny_type=False):

    species_tree = parse_phyldog_result.get_species_tree()
    tree, nodes = enumerate_tree_nodes(species_tree)
    nodes = {node['species']: node['id'] for node in nodes}

    tree_fhand = open(tree_fpath, 'w')
    tree_fhand.write(tree.get_ascii(attributes=['name', 'species'],
                     show_internal=True))

    synteny_counts_old = defaultdict(Counter)
    synteny_counts_recent = defaultdict(Counter)

    for duplication in iterate_over_duplications(species_tree,
                                                 add_fdtvs=True,
                                                 params_for_close=params_for_close,
                                                 add_synteny_type=add_synteny_type):
        fdtv = duplication['mean_fdtv']
        if fdtv is None:
            continue

        branch = duplication['species_affected']

        synteny_types = duplication.get('synteny_types', None)
        try:
            synteny_type = choose_one_synteny_type(synteny_types,
                                                   only_within_species=True)
        except NoSynteyTypes:
            synteny_type = 'no_info'

        if fdtv < fdtv_threshold:
            synteny_counts_recent[branch][synteny_type] += 1
        else:
            synteny_counts_old[branch][synteny_type] += 1

    print(synteny_counts_recent)
    print(synteny_counts_old)

    branches = set(synteny_counts_recent.keys())
    branches.update(synteny_counts_old.keys())
    branches = sorted(branches, key=lambda x: int(nodes[x]))

    synteny_countss = [synteny_counts_old, synteny_counts_recent]
    labels = 'old', 'recent'
    fig, axess = plt.subplots(nrows=len(synteny_countss), ncols=1, sharex=True)

    bar_width = 0.8
    left = numpy.arange(len(branches))
    for synteny_counts, axes, label in zip(synteny_countss, axess, labels):
        synteny_types = sorted(set([synteny_type for counts in synteny_counts.values() for synteny_type in counts.keys()]))
        bottom = numpy.zeros(len(branches))
        for synteny_type in synteny_types:
            height = []
            for branch in branches:
                height.append(synteny_counts.get(branch, {}).get(synteny_type, 0))
            axes.bar(left, height, bar_width, bottom, label=synteny_type)
            bottom += height
        axes.legend(prop={'size': LEGEND_FONT_SIZE})
        axes.set_ylabel('Num. duplications ({})'.format(label))

    x_ticks_labels = [nodes[branch] for branch in branches]
    x_ticks_positions = [pos + bar_width / 2 for pos in left]
    x_ticks_positions = left
    axes.set_xticks(x_ticks_positions)
    axes.set_xticklabels(x_ticks_labels)
    axes.set_xlabel('Branch')

    plt.savefig(plot_fpath, dpi=300)


if __name__ == '__main__':

    if not os.path.exists(FDTV_RESULTS_DIR):
        os.mkdir(FDTV_RESULTS_DIR)

    if False:
        bind_to_db()
        plot_fpath = os.path.join(FDTV_RESULTS_DIR, 'fdtvs_within_species.png')
        #plot_fhand = open(plot_fpath, 'w')
        red = 'r'
        blue = 'b'
        green = 'g'
        species = ['Umbra pygmaea', 'Esox lucius', 'Lepisosteus oculatus',
                   'Petromyzon marinus', 'Anguilla anguilla']
        species = None
        ONE_RANDOM_PAIR_PER_ORTHOLOG
        ALL_PAIRS_PER_ORTHOLOG
        PHYLDOG_PAIRS
        draw_4dtv_distribution_within_species(ALL_PAIRS_PER_ORTHOLOG,
                                              plot_fpath=plot_fpath,
                                              vlines=[0.55, 0.9, 0.6, 1.2, 0.3, 0.51],
                                              vlines_colors = [red, red, blue, blue, green, green],
                                              range_=(0, 1.5),
                                              species=species)
    if False:
        bind_to_db()
        out_dir = SPECIES_VS_SPECIES_FDTV_DIR
        draw_4dtv_distribution_between_species(ALL_PAIRS_PER_ORTHOLOG,
                                               out_dir=out_dir,
                                               range_=(0, 1.5))

    params_for_close = {'region_width_in_genes': SYNTHENY_REGION_WIDTH_IN_GENES,
                        'high_synteny_region_min_num_shared_genes': HIGH_SYNTENY_MIN_NUM_SHARED_GENES,
                        'medium_synteny_region_min_num_shared_genes': MEDIUM_SYNTENY_MIN_NUM_SHARED_GENES,
                        'low_synteny_region_min_num_shared_genes': LOW_SYNTENY_MIN_NUM_SHARED_GENES,
                        'min_number_genes_in_molecules': MIN_NUMBER_GENES_IN_MOLECULES}
    if True:
        plot_fpath = os.path.join(FDTV_RESULTS_DIR,
                                  'fdtvs_per_species_tree_branch.svg')
        tree_fpath = os.path.join(FDTV_RESULTS_DIR,
                                  'fdtvs_per_species_tree_branch.tree.txt')
        out_list_dir = os.path.join(FDTV_RESULTS_DIR, 'orthogroup_lists')
        if not os.path.exists(out_list_dir):
            os.mkdir(out_list_dir)
        draw_4dtv_distribution_per_tree_branch(plot_fpath, tree_fpath,
                                               range_=(0, 1.5),
                                               use_cache=True,
                                               params_for_close=params_for_close,
                                               split_by_synteny_type=True,
                                               n_bins=25,
                                               out_list_dir=out_list_dir)

    if False:
        plot_fpath = os.path.join(FDTV_RESULTS_DIR,
                                  'synteny_counts_per_branch.svg')
        tree_fpath = os.path.join(FDTV_RESULTS_DIR,
                                  'synteny_counts_per_branch.tree.txt')
        draw_synteny_types_per_branch(plot_fpath, tree_fpath,
                                      params_for_close=params_for_close,
                                      add_synteny_type=True,
                                      fdtv_threshold=0)
    if False:
        bind_to_db()
        between_species = [('Gnathonemus petersi', 'our_phylo_fish'),
                           ('Osteoglossum bicirrhosum', 'our_phylo_fish')]
        within_species = ('Anguilla anguilla', 'david_sense')
        plot_fpath = os.path.join(FDTV_RESULTS_DIR,
                                  'anguilla_vs_gnathonemus_and_osteoglossum.svg')
        with db_session:
            draw_4dtv_distribution_within_and_against_species(ONE_RANDOM_PAIR_PER_ORTHOLOG,
                                                              plot_fpath=plot_fpath,
                                                              range_=(0.15, 0.9),
                                                              n_bins=20,
                                                              within_assembly=within_species,
                                                              against_assemblies=between_species)
