# Supplementary material for: De novo European eel transcriptome provides insights into the evolutionary history of duplicated genes in teleost lineages
Source: PLoS One. 2019 Jun 12;14(6):e0218085. doi: 10.1371/journal.pone.0218085 (PMC6561569; doi:10.1371/journal.pone.0218085)
Supplement: S1 Material — (ZIP) [file pone.0218085.s002.zip › Supplementary_Material-S1(Rozenfeld et al.)/draw_go_along_fdtv.py]

import os
import csv
from collections import defaultdict

import matplotlib.pyplot as plt

from config import GO_DIR
from analyze_trees import iterate_over_duplications
import parse_phyldog_result


TICK_FONT_SIZE = 2
SCATTER_DOT_SIZE = 0.5


def parse_fatiscan_result(fhand):
    reader = csv.DictReader(fhand, delimiter='\t')
    significant_gos = {}
    for row in reader:
        general_term = row['system']
        if not general_term:
            general_term = None
        go_term = row['#term'].split('(')[-1].strip(')')
        orthogroup_ids = row['annotated_genes'].split(',')
        lor = float(row['lor'])
        adj_pvalue = float(row['adj_pvalue'])
        significant_gos[go_term] = {'general_term': general_term,
                                    'orthogroups': orthogroup_ids,
                                    'lor': lor,
                                    'adj_pvalue': adj_pvalue}
    return significant_gos


def get_fdtvs(orthogroups):
    fdtvs = {}
    species_tree = parse_phyldog_result.get_species_tree()
    for duplication in iterate_over_duplications(species_tree,
                                                 add_fdtvs=True,
                                                 add_synteny_type=False):
        orthogroup_id = duplication['orthogroup_id']
        if orthogroup_id not in orthogroups:
            continue
        fdtv = duplication['mean_fdtv']
        if fdtv is None:
            continue
        fdtvs[orthogroup_id] = fdtv
    return fdtvs


def _test_fdtvs():
    fdtvs = {'OG5_138459': 0.02857920691997432, 'OG5_127403': 0.06566800103054349, 'OG5_127256': 0.0835270423315831, 'OG5_128330': 0.050999583977560714, 'OG5_142904': 0.07633842010447887, 'OG5_138225': 0.0, 'OG5_129723': 0.5596157879354227, 'OG5_130555': 0.1396569113906322, 'OG5_146422': 0.037053986076860924, 'OG5_126821': 0.06258157147700302, 'OG5_151220': 0.1613866961315255, 'OG5_229910': 0.8047189562170503, 'OG5_127257': 0.05850822919309398, 'OG5_143579': 0.06627332798099157, 'OG5_130054': 0.05302978598016211, 'OG5_126849': 0.031656139707163425, 'OG5_131710': 0.327559892485353, 'OG5_131822': 0.010000333353334771, 'OG5_127152': 0.5100703366133073, 'OG5_139524': 0.06258157147700302, 'OG5_132672': 0.00763373606539421, 'OG5_139491': 0.04288341087871253, 'OG5_132541': 0.26226223406207627, 'OG5_126822': 0.04056277240618423, 'OG5_145538': 0.050041729278491265, 'OG5_129709': 0.06588463881556167, 'OG5_136425': 0.3774203747826426, 'OG5_126886': 0.02564664719377529, 'OG5_133894': 0.11157177565710485, 'OG5_139699': 0.3888522842940042, 'OG5_127697': 0.006250081382115747, 'OG5_146252': 0.43624405460788107, 'OG5_128959': 0.16473960056512116, 'OG5_132542': 0.07029097531059472, 'OG5_126611': 0.01685552867115586, 'OG5_132836': 0.0, 'OG5_132936': 0.04257890417015341, 'OG5_132787': 0.26949825036634356, 'OG5_135254': 0.6870058451752041, 'OG5_128950': 0.05067624713014373, 'OG5_126840': 0.2315174799648211, 'OG5_130492': 0.01234630629518576, 'OG5_126981': 0.09679237453633263, 'OG5_127832': 0.05839963387312537, 'OG5_132796': 0.013793978259414526, 'OG5_128738': 0.0, 'OG5_129885': 0.028176468275565872, 'OG5_131617': 0.29856626366017835, 'OG5_134364': 0.05939176799498349, 'OG5_127354': 0.0930511398169303, 'OG5_136363': 0.059772575324891344, 'OG5_147972': 0.07590300643400211, 'OG5_127880': 0.10330712468149958, 'OG5_135131': 0.47307184751191816, 'OG5_150059': 0.04169080446952551, 'OG5_136198': 0.7273256698146447, 'OG5_130314': 0.07561548486196176, 'OG5_142950': 0.03572948199107249, 'OG5_127346': 0.0, 'OG5_141535': 0.3908502889506952, 'OG5_143350': 0.06907516924040859, 'OG5_135155': 0.0, 'OG5_130324': 0.5725661521515012, 'OG5_181951': 0.051592118117615375, 'OG5_135505': 0.07648467239071359, 'OG5_128433': 0.15175676883423075, 'OG5_132136': 0.12565721414045303, 'OG5_128666': 0.07545669168873347, 'OG5_132443': 0.0389807707348559, 'OG5_126704': 0.08781628432157901, 'OG5_126691': 0.06460586574000311, 'OG5_154373': 0.0, 'OG5_134471': 0.02174255596986939, 'OG5_128281': 0.1636064556042081, 'OG5_127620': 0.5280263371246569, 'OG5_133656': 0.9229133452491652, 'OG5_144070': 0.07285590559069682, 'OG5_132173': 0.6772728314026552, 'OG5_127911': 0.09452132873351604, 'OG5_144770': 0.1355763852502852, 'OG5_127450': 0.01351433619395963, 'OG5_141892': 0.009615680963943822, 'OG5_139519': 0.052130505162204695, 'OG5_141994': 0.36489065686986283, 'OG5_134086': 0.9147498986054509, 'OG5_126820': 0.07859279176120619, 'OG5_133186': 0.05791590776256085, 'OG5_131432': 0.061616320211974045, 'OG5_127901': 0.0, 'OG5_127430': 0.03226926056878559, 'OG5_128829': 0.10111843324744803, 'OG5_134743': 0.015708098116689464, 'OG5_137767': 0.0, 'OG5_130099': 0.15374234987398028, 'OG5_126843': 0.04831341784453582, 'OG5_128881': 0.043505688494814905, 'OG5_127101': 0.057756443560922174, 'OG5_135445': 0.06509177442741923, 'OG5_137618': 0.9085386386061725, 'OG5_126780': 0.11631114763437674, 'OG5_131492': 0.10033534773107562, 'OG5_145523': 0.06963103366675383, 'OG5_131130': 0.36411925018560776, 'OG5_142026': 0.0, 'OG5_131829': 0.009259523883618764, 'OG5_138299': 0.4585141419532658, 'OG5_129286': 0.08514726409930726, 'OG5_132462': 0.13574837401538176, 'OG5_129314': 0.07060165493224102, 'OG5_128691': 0.18564810624645728, 'OG5_139494': 0.09774600999184986, 'OG5_127557': 0.4188944287346613, 'OG5_130090': 0.06314686266214606, 'OG5_127410': 0.044473743008248086, 'OG5_143572': 0.03572948199107249, 'OG5_130518': 0.15210568720149578, 'OG5_181935': 0.007812658951540435, 'OG5_126971': 0.012195726562079562, 'OG5_128610': 0.021279807209397945, 'OG5_128266': 0.02857920691997432, 'OG5_126588': 0.0, 'OG5_130334': 0.02339608075337947, 'OG5_133511': 0.2831977374604007, 'OG5_127139': 0.022425283082675895, 'OG5_150820': 0.0077520932679825995, 'OG5_131958': 0.14168120565363224, 'OG5_128870': 0.029420250011466732, 'OG5_132871': 0.2619275620281623, 'OG5_144706': 0.0, 'OG5_134370': 0.497033194869415, 'OG5_130104': 0.12058102840844405, 'OG5_129894': 0.09462099981926421, 'OG5_198111': 0.0, 'OG5_127923': 0.06088593610880814, 'OG5_133895': 0.11358115545456376, 'OG5_146272': 0.07757459107842393, 'OG5_130585': 0.07707533991362911, 'OG5_132258': 0.0911607783969773, 'OG5_126696': 0.015626271752052213, 'OG5_136884': 0.0932929777902061, 'OG5_126778': 0.0, 'OG5_128688': 0.009259523883618764, 'OG5_143677': 0.4482440522889876, 'OG5_126616': 0.0205508378427759, 'OG5_141972': 0.8588257485371665, 'OG5_129483': 0.028443687201025677, 'OG5_128723': 0.17833747196936622, 'OG5_128385': 0.06730575037016558, 'OG5_137600': 0.04881923478195797, 'OG5_127249': 0.07623429682213675, 'OG5_140810': 0.0, 'OG5_127643': 0.003344494075398326, 'OG5_196097': 0.12565721414045303, 'OG5_156043': 0.0, 'OG5_135556': 0.08927753699923886, 'OG5_141990': 0.07782665485589664, 'OG5_127646': 0.0911607783969773, 'OG5_137797': 0.09908846429187435, 'OG5_126662': 0.0, 'OG5_142860': 0.0, 'OG5_186093': 0.0539444810055925, 'OG5_132893': 0.0058140189975595495, 'OG5_130703': 0.009259523883618764, 'OG5_132868': 0.12735069586096098, 'OG5_136193': 0.07981507279594191, 'OG5_134463': 0.3252937830705747, 'OG5_129958': 0.07091509771960885, 'OG5_132896': 0.0, 'OG5_131586': 0.1361288010630746, 'OG5_130720': 0.0, 'OG5_127277': 0.11873668843451736, 'OG5_132535': 0.05623899171334516, 'OG5_126767': 0.030937701859043765, 'OG5_135603': 0.1598851935016407, 'OG5_139667': 0.059900599906310324, 'OG5_129341': 0.0793216169201873, 'OG5_127788': 0.08785420045111868, 'OG5_129583': 0.06180697798358832, 'OG5_139770': 0.046329415241352416, 'OG5_131088': 0.0911607783969773, 'OG5_129881': 0.6399753235154335, 'OG5_126955': 0.02913445406198788, 'OG5_127674': 0.04327022816552818, 'OG5_135167': 0.3384433298440825, 'OG5_139783': 0.0, 'OG5_131213': 0.02857920691997432, 'OG5_131939': 0.0, 'OG5_133816': 0.3397707642520833, 'OG5_126610': 0.08505298451291536, 'OG5_128006': 0.0835270423315831, 'OG5_141873': 0.11961484453291706, 'OG5_140572': 0.2114284254100168, 'OG5_131483': 0.0, 'OG5_131326': 0.011628431082133617, 'OG5_127817': 0.1181943890321152, 'OG5_126726': 0.08924139024339446, 'OG5_130404': 0.5885419520548024, 'OG5_128988': 0.0, 'OG5_134413': 0.08208038671117937, 'OG5_127798': 0.06676569631226131, 'OG5_133353': 0.01212180580499637, 'OG5_130554': 0.05666434265350156, 'OG5_142885': 0.06294012294450141, 'OG5_126599': 0.11277514567238733, 'OG5_134446': 0.3619594196133495, 'OG5_128163': 0.2490735827531099, 'OG5_135321': 0.054316920501397706, 'OG5_145619': 0.09285857289754641, 'OG5_129369': 0.11033568108441032, 'OG5_140263': 0.4581453659370775, 'OG5_130181': 1.1742973785432187, 'OG5_145618': 0.0, 'OG5_133446': 0.14924649427799827, 'OG5_129137': 0.0, 'OG5_131111': 0.0, 'OG5_127202': 0.012987743201630339, 'OG5_128917': 0.12654531384108092, 'OG5_127158': 0.03848052056806416, 'OG5_127077': 0.4581453659370775, 'OG5_126873': 0.05666434265350156, 'OG5_131830': 0.06307564266345, 'OG5_136383': 0.0, 'OG5_130323': 0.0, 'OG5_126801': 0.012658903992144949, 'OG5_127791': 0.03175670286116293, 'OG5_135564': 0.015626271752052213, 'OG5_129450': 0.006944556080333575, 'OG5_127640': 0.07007331587162091, 'OG5_130586': 0.07206695079189353, 'OG5_139734': 0.642599122124261, 'OG5_127907': 0.03391129816938053, 'OG5_131419': 0.06947573004693092, 'OG5_198195': 0.0, 'OG5_129032': 0.376285300515373, 'OG5_127499': 0.01470694260314667, 'OG5_126926': 0.10454589892927968, 'OG5_131137': 0.01829472371614603, 'OG5_131571': 0.1644289933179837, 'OG5_136196': 0.0, 'OG5_128475': 0.6588329273653972, 'OG5_132529': 0.02326000781744641, 'OG5_136772': 0.10628072099183637, 'OG5_127599': 0.04905892797926168, 'OG5_143861': 0.1040322222435447, 'OG5_141551': 0.3754833757243857, 'OG5_132835': 0.08675546355589989, 'OG5_126715': 0.07063003499809037, 'OG5_126730': 0.0959455039050527, 'OG5_126766': 0.14384103622589045, 'OG5_130458': 0.09707800722047875, 'OG5_128982': 0.07053929912995274, 'OG5_141953': 0.10033534773107562, 'OG5_161699': 0.015626271752052213, 'OG5_144728': 0.07633842010447887, 'OG5_128737': 0.04842491299495883, 'OG5_126748': 0.01149475911234936, 'OG5_134552': 0.04548588910286332, 'OG5_129485': 1.3862943611198906, 'OG5_127835': 0.47926174774871394, 'OG5_130000': 0.11920551172249912, 'OG5_127121': 0.07460619909333788, 'OG5_127661': 0.0, 'OG5_126984': 0.07762029909564191, 'OG5_136790': 0.04169080446952551, 'OG5_132359': 0.09052424107357823, 'OG5_130355': 0.0, 'OG5_145601': 0.04881923478195797, 'OG5_147730': 0.3826002491000015, 'OG5_126992': 0.18734672472070535, 'OG5_127659': 0.11772840577378335, 'OG5_129143': 0.02326000781744641, 'OG5_127657': 0.009709042928550814, 'OG5_126624': 0.21643204114813938, 'OG5_139731': 0.1319072955225688, 'OG5_130546': 0.020204769168938333, 'OG5_130395': 0.013699487094057194, 'OG5_128398': 0.3768859011881901, 'OG5_137028': 0.6346189028494366, 'OG5_127453': 0.01398692602120309, 'OG5_151128': 0.3017675109351291, 'OG5_129274': 0.014355052941215684, 'OG5_129576': 0.0, 'OG5_145480': 0.04922003640662626, 'OG5_133402': 0.15308344356294196, 'OG5_128031': 0.040021353836768185, 'OG5_127508': 0.06588463881556167, 'OG5_169575': 0.27652340508009954, 'OG5_136039': 0.09040946345470981, 'OG5_127682': 0.03226926056878559, 'OG5_128656': 0.07123134076292198, 'OG5_132829': 0.00662261337501034, 'OG5_129690': 0.20056335325478308, 'OG5_142632': 0.156324347591121, 'OG5_129486': 0.1565458939885746, 'OG5_128082': 0.34098693998091, 'OG5_127352': 0.1294308169581445, 'OG5_127910': 0.003717489243759045, 'OG5_147486': 0.8110887275422964, 'OG5_131116': 0.11157177565710485, 'OG5_133607': 0.05707945268149613, 'OG5_141438': 0.8419403985362212, 'OG5_130400': 0.015626271752052213, 'OG5_128382': 0.08769456000915489, 'OG5_126815': 0.06848292753657871, 'OG5_133437': 0.027302067017425928, 'OG5_129656': 0.014815898803185557, 'OG5_145222': 0.0, 'OG5_128707': 0.06676569631226131, 'OG5_127833': 0.11369492109783044, 'OG5_129898': 0.010380995724214564, 'OG5_132788': 0.14924649427799827, 'OG5_140666': 0.047043219542304095, 'OG5_129595': 0.022029994897015272, 'OG5_128363': 0.4120877214831747, 'OG5_140737': 0.039235807720747605, 'OG5_127070': 0.10595022987001466, 'OG5_127797': 0.1969521428535442, 'OG5_127742': 0.08148065475470659, 'OG5_134131': 0.05268025782891314, 'OG5_126939': 0.008772154825454754, 'OG5_134177': 0.04111904911848606, 'OG5_127761': 0.075141101524669, 'OG5_130912': 0.04881923478195797, 'OG5_127404': 0.10033534773107562, 'OG5_140343': 0.16823611831060645, 'OG5_126623': 0.018752197729227142, 'OG5_136890': 0.10276992344798089, 'OG5_130073': 0.0547421164208442, 'OG5_157756': 0.09196141908046425, 'OG5_141026': 0.075141101524669, 'OG5_130411': 0.08519133297899473, 'OG5_126737': 0.037053986076860924, 'OG5_127057': 0.08630637133349689, 'OG5_139254': 0.0, 'OG5_131664': 0.04134585792255664, 'OG5_140663': 0.05970386569169266, 'OG5_137765': 0.05228640195978852, 'OG5_140635': 0.1860309136447218, 'OG5_145282': 0.0077520932679825995, 'OG5_130965': 0.04765508990216245, 'OG5_127129': 0.11352872531767304, 'OG5_130459': 0.08734264113448306, 'OG5_130909': 0.30545454116148657, 'OG5_128033': 0.05514056250229441, 'OG5_126842': 0.09707800722047875, 'OG5_132552': 0.10565454683360345, 'OG5_139739': 0.10794419021651894, 'OG5_140217': 0.04134585792255664, 'OG5_127550': 0.11883582593855979, 'OG5_136432': 0.0911607783969773, 'OG5_127379': 0.02703361063513785, 'OG5_132131': 0.10223134133558408, 'OG5_140359': 0.07366235737842922, 'OG5_128473': 0.013699487094057194, 'OG5_137843': 0.008264650975605291, 'OG5_131559': 0.052130505162204695, 'OG5_134714': 0.18633764264258676, 'OG5_133664': 0.04257890417015341, 'OG5_138054': 0.48070558357731236, 'OG5_143789': 0.2876820724517809, 'OG5_144351': 0.05510157006680712, 'OG5_127429': 0.003436439643881032, 'OG5_127804': 0.18774213794811426, 'OG5_146916': 0.4077430163760948, 'OG5_127288': 0.03733076438450982, 'OG5_140570': 0.01234630629518576, 'OG5_132397': 0.08041983398902745, 'OG5_126943': 0.006250081382115747, 'OG5_127273': 0.0, 'OG5_127514': 0.0835270423315831, 'OG5_142560': 0.11369492109783044, 'OG5_128073': 0.3568832338813405, 'OG5_128924': 0.14111623384210817, 'OG5_126635': 0.026554912656974204, 'OG5_130847': 0.5838025800775306, 'OG5_137786': 0.10033534773107562, 'OG5_127080': 0.0, 'OG5_135320': 0.07476586698548185, 'OG5_136853': 0.01639491141149542, 'OG5_131315': 0.07684708152116912, 'OG5_130832': 0.09003844347006536, 'OG5_150988': 0.16233053784643417, 'OG5_150704': 0.5989336233817255, 'OG5_141159': 0.011628431082133617, 'OG5_134193': 0.018266871666227976, 'OG5_132524': 0.6221620499247517, 'OG5_127181': 0.0, 'OG5_140598': 0.14384103622589045, 'OG5_149667': 0.04600944936012607, 'OG5_127760': 0.00418412483525829, 'OG5_126901': 0.09552761838135461, 'OG5_126674': 0.08027535083636293, 'OG5_138482': 0.4725428169110499, 'OG5_128420': 0.04548588910286332, 'OG5_131258': 0.050321762889843705, 'OG5_126964': 0.06806608716228996, 'OG5_127015': 0.0, 'OG5_127339': 0.10381968238912224, 'OG5_128524': 0.06084846748875991, 'OG5_129012': 0.046329415241352416, 'OG5_126896': 0.016668210133795918, 'OG5_131607': 0.039235807720747605, 'OG5_131961': 0.11703631092320002, 'OG5_127565': 0.30951960420311175, 'OG5_129105': 0.05846066902945114, 'OG5_127507': 0.0, 'OG5_138297': 0.010989453359387615, 'OG5_145591': 0.03226926056878559, 'OG5_127165': 0.09552761838135461, 'OG5_128576': 0.08557412809791466, 'OG5_132133': 0.10239720632300657, 'OG5_137435': 0.06068042850213374, 'OG5_133927': 0.2828169301304928, 'OG5_141649': 0.6931471805599453, 'OG5_132364': 0.09033501437774082, 'OG5_130834': 0.06842959135859865, 'OG5_131563': 0.014085438483348168, 'OG5_129482': 0.9246518512859877, 'OG5_130055': 0.8306988256824057, 'OG5_126631': 0.02415928863540384, 'OG5_131425': 0.053147329324811594, 'OG5_133363': 0.01345372645996219, 'OG5_133690': 0.10886174192243527, 'OG5_130005': 0.13313398897398218, 'OG5_127500': 0.032620260934200486, 'OG5_126904': 0.10616631760499706, 'OG5_127308': 0.0, 'OG5_134581': 0.06551413120320201, 'OG5_131034': 0.1181943890321152, 'OG5_130913': 0.26892714807695495, 'OG5_127906': 0.06258157147700302, 'OG5_131489': 0.05177033947042017, 'OG5_127350': 0.08181471189090102, 'OG5_142883': 0.09825309589295554, 'OG5_128296': 0.0, 'OG5_134624': 0.032798641242906615, 'OG5_127738': 0.07747422306202799, 'OG5_128410': 0.7211919138854671, 'OG5_133382': 0.12721242534764926, 'OG5_139092': 0.14384103622589045, 'OG5_127579': 0.6438176014142498, 'OG5_131501': 0.04618666006550758, 'OG5_142320': 0.04507554849714879, 'OG5_126698': 0.0, 'OG5_138000': 0.08157582034311721, 'OG5_136416': 0.2012011592888093, 'OG5_136789': 0.08166252805164975, 'OG5_128154': 0.09760608331251612, 'OG5_126681': 0.3003869302144651, 'OG5_126934': 0.08419840866273064, 'OG5_127683': 0.07859279176120619, 'OG5_135643': 0.1613866961315255, 'OG5_141488': 0.43773436867695004, 'OG5_136644': 0.04398438647297858, 'OG5_128805': 0.014286686222028, 'OG5_130139': 0.10427237594652854, 'OG5_143451': 0.06639573699090603, 'OG5_130076': 0.00699312098736992, 'OG5_127623': 0.08017132503758968, 'OG5_126974': 0.10853225261891375, 'OG5_133217': 0.024652880492077034, 'OG5_132169': 0.044473743008248086, 'OG5_129187': 0.05410679232011636, 'OG5_132424': 0.18974481085245185, 'OG5_137774': 0.1604538600400507, 'OG5_132086': 0.040021353836768185, 'OG5_126660': 0.30877221990849707, 'OG5_144244': 0.08416765740960738, 'OG5_134053': 0.1564361606401697, 'OG5_129336': 0.01492648157484058, 'OG5_127731': 0.05839963387312537, 'OG5_132538': 0.043505688494814905, 'OG5_128034': 0.0, 'OG5_147816': 0.14384103622589045, 'OG5_132679': 0.11352872531767304, 'OG5_133625': 0.031098103934952905, 'OG5_132632': 0.0, 'OG5_132873': 0.0, 'OG5_127020': 0.2069878988880365, 'OG5_127992': 0.018350683425213964, 'OG5_157154': 0.3981657083975881, 'OG5_127081': 0.07707533991362911, 'OG5_127310': 0.013889782053537853, 'OG5_127362': 0.12434831286941363, 'OG5_134418': 0.07212480442227333, 'OG5_141467': 0.014185348564607788, 'OG5_130722': 0.08557412809791466, 'OG5_134753': 0.060223076537933545, 'OG5_126758': 0.04504652176351892, 'OG5_142468': 0.07421000255913666, 'OG5_128798': 0.10292602710207437, 'OG5_128099': 0.10486026549103457, 'OG5_127143': 0.061301161046166196, 'OG5_142105': 0.051592118117615375, 'OG5_127011': 0.04816555446921603, 'OG5_134747': 0.09900644329431509, 'OG5_129499': 0.06284410758174837, 'OG5_143635': 0.04676302900541174, 'OG5_126731': 0.017859041301039616, 'OG5_198166': 0.04922003640662626, 'OG5_129320': 0.3747140082292675, 'OG5_127750': 0.13495980805597027, 'OG5_140792': 0.0911607783969773, 'OG5_127089': 0.10330712468149958, 'OG5_152084': 0.0661339842888753, 'OG5_143092': 0.3110256294381075, 'OG5_127899': 0.0, 'OG5_127628': 0.09645183306224578, 'OG5_139941': 0.2869156580907202, 'OG5_127648': 0.05753466489239362, 'OG5_131235': 0.05484945862821225, 'OG5_132167': 0.06258157147700302, 'OG5_126735': 0.04303730438562151, 'OG5_130337': 0.0, 'OG5_132423': 0.0, 'OG5_127959': 0.409513713224474, 'OG5_135008': 0.030312310908217427, 'OG5_129419': 0.058891517828191756, 'OG5_132643': 0.03975603146386682, 'OG5_127334': 0.062242415961201045, 'OG5_137262': 0.05410679232011636, 'OG5_127916': 0.019233140413898026, 'OG5_127345': 0.0, 'OG5_138906': 0.02564664719377529, 'OG5_147925': 0.025321866409377457, 'OG5_131207': 0.0959455039050527, 'OG5_130155': 0.060390769326320023, 'OG5_126813': 0.2852724292338064, 'OG5_132656': 0.11207403587010764, 'OG5_129677': 0.364369062831324, 'OG5_139238': 0.027784925577405382, 'OG5_133651': 0.0, 'OG5_126888': 0.025321866409377457, 'OG5_137130': 0.010309643601367852, 'OG5_137598': 0.2333097656307475, 'OG5_142148': 0.4675796080892689, 'OG5_134758': 0.12759145252941323, 'OG5_126802': 0.043130172142203445, 'OG5_126675': 0.01176524870509708, 'OG5_126885': 0.00699312098736992, 'OG5_127602': 0.08831176783965844, 'OG5_224915': 0.07053929912995274, 'OG5_131132': 0.023081020881581246, 'OG5_132411': 0.10565454683360345, 'OG5_126857': 0.13994390036248103, 'OG5_146349': 1.0633504816377854, 'OG5_134863': 0.07490613911433006, 'OG5_128702': 0.09821670049331795, 'OG5_137698': 0.13495980805597027, 'OG5_127391': 0.06676569631226131, 'OG5_131964': 0.10239720632300657, 'OG5_132088': 0.07323771251040943, 'OG5_146232': 0.052221331683798694, 'OG5_141982': 0.25541281188299536, 'OG5_132824': 0.06258157147700302, 'OG5_128782': 0.024142620579731, 'OG5_126883': 0.06437449137215383, 'OG5_127061': 0.07572581142904665, 'OG5_132651': 0.08286632205043536, 'OG5_127148': 0.09052424107357823, 'OG5_131593': 0.0764428287603358, 'OG5_127270': 0.07352670897824831, 'OG5_128447': 0.36481340183381206, 'OG5_139790': 0.681652421447596, 'OG5_138224': 0.032798641242906615, 'OG5_126891': 0.017700963525457976, 'OG5_127235': 0.0, 'OG5_129093': 0.1058884923285721, 'OG5_161141': 0.7431265926657005, 'OG5_147288': 0.037652191532065296, 'OG5_136611': 0.1181943890321152, 'OG5_145236': 0.15588981201542068, 'OG5_128325': 0.02564664719377529, 'OG5_127250': 0.18198268860070588, 'OG5_142141': 0.03594361475665796}
    return fdtvs


def _test_fdtvs2():
    fdtvs = {'OG5_134418': 0.07212480442227333, 'OG5_150988': 0.16233053784643417, 'OG5_143677': 0.4482440522889876, 'OG5_141990': 0.07782665485589664, 'OG5_127788': 0.08785420045111868, 'OG5_127352': 0.1294308169581445, 'OG5_134086': 0.9147498986054509, 'OG5_135254': 0.6870058451752041, 'OG5_131088': 0.0911607783969773, 'OG5_136611': 0.1181943890321152, 'OG5_129595': 0.022029994897015272, 'OG5_127643': 0.003344494075398326, 'OG5_138459': 0.02857920691997432, 'OG5_128447': 0.36481340183381206, 'OG5_130965': 0.04765508990216245, 'OG5_127070': 0.10595022987001466, 'OG5_127507': 0.0, 'OG5_127121': 0.07460619909333788, 'OG5_129274': 0.014355052941215684, 'OG5_137028': 0.6346189028494366, 'OG5_126849': 0.031656139707163425, 'OG5_126610': 0.08505298451291536, 'OG5_132796': 0.013793978259414526, 'OG5_126766': 0.14384103622589045, 'OG5_127880': 0.10330712468149958, 'OG5_127143': 0.061301161046166196, 'OG5_186093': 0.0539444810055925, 'OG5_127077': 0.4581453659370775, 'OG5_135320': 0.07476586698548185, 'OG5_127797': 0.1969521428535442, 'OG5_129450': 0.006944556080333575, 'OG5_128382': 0.08769456000915489, 'OG5_126631': 0.02415928863540384, 'OG5_127659': 0.11772840577378335, 'OG5_130090': 0.06314686266214606, 'OG5_127514': 0.0835270423315831, 'OG5_127835': 0.47926174774871394, 'OG5_142468': 0.07421000255913666, 'OG5_130073': 0.0547421164208442, 'OG5_126901': 0.09552761838135461, 'OG5_128330': 0.050999583977560714, 'OG5_135008': 0.030312310908217427, 'OG5_134581': 0.06551413120320201, 'OG5_138482': 0.4725428169110499, 'OG5_127277': 0.11873668843451736, 'OG5_131830': 0.06307564266345, 'OG5_130832': 0.09003844347006536, 'OG5_134753': 0.060223076537933545, 'OG5_137698': 0.13495980805597027, 'OG5_128099': 0.10486026549103457, 'OG5_138906': 0.02564664719377529, 'OG5_128950': 0.05067624713014373, 'OG5_127429': 0.003436439643881032, 'OG5_144244': 0.08416765740960738, 'OG5_142320': 0.04507554849714879, 'OG5_135564': 0.015626271752052213, 'OG5_135603': 0.1598851935016407, 'OG5_126891': 0.017700963525457976, 'OG5_126943': 0.006250081382115747, 'OG5_126934': 0.08419840866273064, 'OG5_128154': 0.09760608331251612, 'OG5_145523': 0.06963103366675383, 'OG5_157154': 0.3981657083975881, 'OG5_131034': 0.1181943890321152, 'OG5_130355': 0.0, 'OG5_140572': 0.2114284254100168, 'OG5_127345': 0.0, 'OG5_133651': 0.0, 'OG5_156043': 0.0, 'OG5_130139': 0.10427237594652854, 'OG5_140359': 0.07366235737842922, 'OG5_132893': 0.0058140189975595495, 'OG5_134471': 0.02174255596986939, 'OG5_126939': 0.008772154825454754, 'OG5_126885': 0.00699312098736992, 'OG5_132167': 0.06258157147700302, 'OG5_126698': 0.0, 'OG5_134714': 0.18633764264258676, 'OG5_127257': 0.05850822919309398, 'OG5_128666': 0.07545669168873347, 'OG5_135643': 0.1613866961315255, 'OG5_131326': 0.011628431082133617, 'OG5_142141': 0.03594361475665796, 'OG5_126813': 0.2852724292338064, 'OG5_136853': 0.01639491141149542, 'OG5_126675': 0.01176524870509708, 'OG5_127379': 0.02703361063513785, 'OG5_133382': 0.12721242534764926, 'OG5_132868': 0.12735069586096098, 'OG5_132679': 0.11352872531767304, 'OG5_129286': 0.08514726409930726, 'OG5_128782': 0.024142620579731, 'OG5_138054': 0.48070558357731236, 'OG5_131315': 0.07684708152116912, 'OG5_128398': 0.3768859011881901, 'OG5_127579': 0.6438176014142498, 'OG5_147972': 0.07590300643400211, 'OG5_131710': 0.327559892485353, 'OG5_129894': 0.09462099981926421, 'OG5_131235': 0.05484945862821225, 'OG5_127906': 0.06258157147700302, 'OG5_126780': 0.11631114763437674, 'OG5_127202': 0.012987743201630339, 'OG5_126802': 0.043130172142203445, 'OG5_127731': 0.05839963387312537, 'OG5_130334': 0.02339608075337947, 'OG5_126662': 0.0, 'OG5_136363': 0.059772575324891344, 'OG5_126888': 0.025321866409377457, 'OG5_130703': 0.009259523883618764, 'OG5_135131': 0.47307184751191816, 'OG5_128325': 0.02564664719377529, 'OG5_127657': 0.009709042928550814, 'OG5_126726': 0.08924139024339446, 'OG5_127628': 0.09645183306224578, 'OG5_131492': 0.10033534773107562, 'OG5_198166': 0.04922003640662626, 'OG5_130720': 0.0, 'OG5_128524': 0.06084846748875991, 'OG5_131559': 0.052130505162204695, 'OG5_129499': 0.06284410758174837, 'OG5_169575': 0.27652340508009954, 'OG5_130055': 0.8306988256824057, 'OG5_140635': 0.1860309136447218, 'OG5_132538': 0.043505688494814905, 'OG5_142026': 0.0, 'OG5_131419': 0.06947573004693092, 'OG5_130912': 0.04881923478195797, 'OG5_144070': 0.07285590559069682, 'OG5_131829': 0.009259523883618764, 'OG5_139699': 0.3888522842940042, 'OG5_140217': 0.04134585792255664, 'OG5_127152': 0.5100703366133073, 'OG5_136644': 0.04398438647297858, 'OG5_134446': 0.3619594196133495, 'OG5_139783': 0.0, 'OG5_138299': 0.4585141419532658, 'OG5_128385': 0.06730575037016558, 'OG5_128924': 0.14111623384210817, 'OG5_134743': 0.015708098116689464, 'OG5_126735': 0.04303730438562151, 'OG5_136383': 0.0, 'OG5_127907': 0.03391129816938053, 'OG5_131137': 0.01829472371614603, 'OG5_127101': 0.057756443560922174, 'OG5_127565': 0.30951960420311175, 'OG5_126981': 0.09679237453633263, 'OG5_149667': 0.04600944936012607, 'OG5_146916': 0.4077430163760948, 'OG5_127899': 0.0, 'OG5_129958': 0.07091509771960885, 'OG5_144706': 0.0, 'OG5_131961': 0.11703631092320002, 'OG5_128410': 0.7211919138854671, 'OG5_139667': 0.059900599906310324, 'OG5_127646': 0.0911607783969773, 'OG5_133511': 0.2831977374604007, 'OG5_143451': 0.06639573699090603, 'OG5_130913': 0.26892714807695495, 'OG5_128702': 0.09821670049331795, 'OG5_140263': 0.4581453659370775, 'OG5_138297': 0.010989453359387615, 'OG5_128988': 0.0, 'OG5_134193': 0.018266871666227976, 'OG5_127081': 0.07707533991362911, 'OG5_127273': 0.0, 'OG5_141994': 0.36489065686986283, 'OG5_132411': 0.10565454683360345, 'OG5_132443': 0.0389807707348559, 'OG5_139941': 0.2869156580907202, 'OG5_132529': 0.02326000781744641, 'OG5_224915': 0.07053929912995274, 'OG5_132896': 0.0, 'OG5_126821': 0.06258157147700302, 'OG5_137618': 0.9085386386061725, 'OG5_133656': 0.9229133452491652, 'OG5_127599': 0.04905892797926168, 'OG5_130323': 0.0, 'OG5_130585': 0.07707533991362911, 'OG5_136425': 0.3774203747826426, 'OG5_129723': 0.5596157879354227, 'OG5_128870': 0.029420250011466732, 'OG5_128707': 0.06676569631226131, 'OG5_133217': 0.024652880492077034, 'OG5_136772': 0.10628072099183637, 'OG5_128281': 0.1636064556042081, 'OG5_145236': 0.15588981201542068, 'OG5_133690': 0.10886174192243527, 'OG5_138000': 0.08157582034311721, 'OG5_130459': 0.08734264113448306, 'OG5_130411': 0.08519133297899473, 'OG5_129885': 0.028176468275565872, 'OG5_130104': 0.12058102840844405, 'OG5_142950': 0.03572948199107249, 'OG5_132535': 0.05623899171334516, 'OG5_141026': 0.075141101524669, 'OG5_127139': 0.022425283082675895, 'OG5_127089': 0.10330712468149958, 'OG5_126715': 0.07063003499809037, 'OG5_129137': 0.0, 'OG5_126704': 0.08781628432157901, 'OG5_127057': 0.08630637133349689, 'OG5_127923': 0.06088593610880814, 'OG5_137843': 0.008264650975605291, 'OG5_144728': 0.07633842010447887, 'OG5_132133': 0.10239720632300657, 'OG5_131617': 0.29856626366017835, 'OG5_128420': 0.04548588910286332, 'OG5_130395': 0.013699487094057194, 'OG5_130155': 0.060390769326320023, 'OG5_139238': 0.027784925577405382, 'OG5_126616': 0.0205508378427759, 'OG5_127249': 0.07623429682213675, 'OG5_128082': 0.34098693998091, 'OG5_131563': 0.014085438483348168, 'OG5_127992': 0.018350683425213964, 'OG5_126588': 0.0, 'OG5_131213': 0.02857920691997432, 'OG5_130847': 0.5838025800775306, 'OG5_127061': 0.07572581142904665, 'OG5_147288': 0.037652191532065296, 'OG5_139731': 0.1319072955225688, 'OG5_132364': 0.09033501437774082, 'OG5_147816': 0.14384103622589045, 'OG5_126767': 0.030937701859043765, 'OG5_130722': 0.08557412809791466, 'OG5_181951': 0.051592118117615375, 'OG5_128073': 0.3568832338813405, 'OG5_129336': 0.01492648157484058, 'OG5_143572': 0.03572948199107249, 'OG5_136789': 0.08166252805164975, 'OG5_131432': 0.061616320211974045, 'OG5_132643': 0.03975603146386682, 'OG5_134747': 0.09900644329431509, 'OG5_140666': 0.047043219542304095, 'OG5_129576': 0.0, 'OG5_132541': 0.26226223406207627, 'OG5_129690': 0.20056335325478308, 'OG5_131111': 0.0, 'OG5_128296': 0.0, 'OG5_128691': 0.18564810624645728, 'OG5_134364': 0.05939176799498349, 'OG5_127308': 0.0, 'OG5_126955': 0.02913445406198788, 'OG5_126691': 0.06460586574000311, 'OG5_127791': 0.03175670286116293, 'OG5_129105': 0.05846066902945114, 'OG5_126778': 0.0, 'OG5_130554': 0.05666434265350156, 'OG5_142904': 0.07633842010447887, 'OG5_127508': 0.06588463881556167, 'OG5_133186': 0.05791590776256085, 'OG5_126674': 0.08027535083636293, 'OG5_139524': 0.06258157147700302, 'OG5_129677': 0.364369062831324, 'OG5_137774': 0.1604538600400507, 'OG5_132173': 0.6772728314026552, 'OG5_151220': 0.1613866961315255, 'OG5_128723': 0.17833747196936622, 'OG5_136884': 0.0932929777902061, 'OG5_128738': 0.0, 'OG5_131483': 0.0, 'OG5_137598': 0.2333097656307475, 'OG5_127661': 0.0, 'OG5_129486': 0.1565458939885746, 'OG5_142860': 0.0, 'OG5_126984': 0.07762029909564191, 'OG5_127697': 0.006250081382115747, 'OG5_132359': 0.09052424107357823, 'OG5_141873': 0.11961484453291706, 'OG5_181935': 0.007812658951540435, 'OG5_147486': 0.8110887275422964, 'OG5_133446': 0.14924649427799827, 'OG5_128033': 0.05514056250229441, 'OG5_127750': 0.13495980805597027, 'OG5_139770': 0.046329415241352416, 'OG5_130314': 0.07561548486196176, 'OG5_129143': 0.02326000781744641, 'OG5_140343': 0.16823611831060645, 'OG5_141972': 0.8588257485371665, 'OG5_127288': 0.03733076438450982, 'OG5_129583': 0.06180697798358832, 'OG5_198111': 0.0, 'OG5_127011': 0.04816555446921603, 'OG5_127404': 0.10033534773107562, 'OG5_127499': 0.01470694260314667, 'OG5_141953': 0.10033534773107562, 'OG5_128982': 0.07053929912995274, 'OG5_130492': 0.01234630629518576, 'OG5_126611': 0.01685552867115586, 'OG5_132424': 0.18974481085245185, 'OG5_137797': 0.09908846429187435, 'OG5_132788': 0.14924649427799827, 'OG5_126624': 0.21643204114813938, 'OG5_130181': 1.1742973785432187, 'OG5_136039': 0.09040946345470981, 'OG5_134624': 0.032798641242906615, 'OG5_145222': 0.0, 'OG5_132131': 0.10223134133558408, 'OG5_127080': 0.0, 'OG5_127339': 0.10381968238912224, 'OG5_127450': 0.01351433619395963, 'OG5_129483': 0.028443687201025677, 'OG5_128006': 0.0835270423315831, 'OG5_130400': 0.015626271752052213, 'OG5_140570': 0.01234630629518576, 'OG5_134463': 0.3252937830705747, 'OG5_142105': 0.051592118117615375, 'OG5_129187': 0.05410679232011636, 'OG5_130555': 0.1396569113906322, 'OG5_127832': 0.05839963387312537, 'OG5_143092': 0.3110256294381075, 'OG5_131964': 0.10239720632300657, 'OG5_129032': 0.376285300515373, 'OG5_150059': 0.04169080446952551, 'OG5_137786': 0.10033534773107562, 'OG5_126822': 0.04056277240618423, 'OG5_137600': 0.04881923478195797, 'OG5_127623': 0.08017132503758968, 'OG5_141535': 0.3908502889506952, 'OG5_133363': 0.01345372645996219, 'OG5_132397': 0.08041983398902745, 'OG5_129320': 0.3747140082292675, 'OG5_132258': 0.0911607783969773, 'OG5_131586': 0.1361288010630746, 'OG5_126992': 0.18734672472070535, 'OG5_134131': 0.05268025782891314, 'OG5_128881': 0.043505688494814905, 'OG5_141982': 0.25541281188299536, 'OG5_141467': 0.014185348564607788, 'OG5_152084': 0.0661339842888753, 'OG5_130337': 0.0, 'OG5_127682': 0.03226926056878559, 'OG5_126926': 0.10454589892927968, 'OG5_127148': 0.09052424107357823, 'OG5_128576': 0.08557412809791466, 'OG5_127020': 0.2069878988880365, 'OG5_127738': 0.07747422306202799, 'OG5_126801': 0.012658903992144949, 'OG5_132936': 0.04257890417015341, 'OG5_126737': 0.037053986076860924, 'OG5_135167': 0.3384433298440825, 'OG5_133402': 0.15308344356294196, 'OG5_140810': 0.0, 'OG5_132632': 0.0, 'OG5_132524': 0.6221620499247517, 'OG5_127354': 0.0930511398169303, 'OG5_126873': 0.05666434265350156, 'OG5_127165': 0.09552761838135461, 'OG5_132672': 0.00763373606539421, 'OG5_145601': 0.04881923478195797, 'OG5_134552': 0.04548588910286332, 'OG5_128829': 0.10111843324744803, 'OG5_132787': 0.26949825036634356, 'OG5_145591': 0.03226926056878559, 'OG5_128805': 0.014286686222028, 'OG5_132835': 0.08675546355589989, 'OG5_141892': 0.009615680963943822, 'OG5_129485': 1.3862943611198906, 'OG5_133625': 0.031098103934952905, 'OG5_145282': 0.0077520932679825995, 'OG5_145618': 0.0, 'OG5_126843': 0.04831341784453582, 'OG5_129898': 0.010380995724214564, 'OG5_127250': 0.18198268860070588, 'OG5_126599': 0.11277514567238733, 'OG5_126748': 0.01149475911234936, 'OG5_132824': 0.06258157147700302, 'OG5_136416': 0.2012011592888093, 'OG5_127430': 0.03226926056878559, 'OG5_141438': 0.8419403985362212, 'OG5_127804': 0.18774213794811426, 'OG5_130404': 0.5885419520548024, 'OG5_128163': 0.2490735827531099, 'OG5_127742': 0.08148065475470659, 'OG5_139739': 0.10794419021651894, 'OG5_126974': 0.10853225261891375, 'OG5_147925': 0.025321866409377457, 'OG5_135556': 0.08927753699923886, 'OG5_145538': 0.050041729278491265, 'OG5_127362': 0.12434831286941363, 'OG5_134758': 0.12759145252941323, 'OG5_134370': 0.497033194869415, 'OG5_127403': 0.06566800103054349, 'OG5_126820': 0.07859279176120619, 'OG5_129341': 0.0793216169201873, 'OG5_128031': 0.040021353836768185, 'OG5_138224': 0.032798641242906615, 'OG5_130005': 0.13313398897398218, 'OG5_131130': 0.36411925018560776, 'OG5_141159': 0.011628431082133617, 'OG5_126964': 0.06806608716228996, 'OG5_132088': 0.07323771251040943, 'OG5_134863': 0.07490613911433006, 'OG5_140598': 0.14384103622589045, 'OG5_128433': 0.15175676883423075, 'OG5_132651': 0.08286632205043536, 'OG5_127270': 0.07352670897824831, 'OG5_133894': 0.11157177565710485, 'OG5_129369': 0.11033568108441032, 'OG5_127256': 0.0835270423315831, 'OG5_131593': 0.0764428287603358, 'OG5_130834': 0.06842959135859865, 'OG5_127959': 0.409513713224474, 'OG5_127760': 0.00418412483525829, 'OG5_132656': 0.11207403587010764, 'OG5_131489': 0.05177033947042017, 'OG5_130518': 0.15210568720149578, 'OG5_128363': 0.4120877214831747, 'OG5_142560': 0.11369492109783044, 'OG5_127683': 0.07859279176120619, 'OG5_130546': 0.020204769168938333, 'OG5_131132': 0.023081020881581246, 'OG5_130054': 0.05302978598016211, 'OG5_129419': 0.058891517828191756, 'OG5_126758': 0.04504652176351892, 'OG5_143579': 0.06627332798099157, 'OG5_128656': 0.07123134076292198, 'OG5_127129': 0.11352872531767304, 'OG5_130099': 0.15374234987398028, 'OG5_132086': 0.040021353836768185, 'OG5_127916': 0.019233140413898026, 'OG5_133816': 0.3397707642520833, 'OG5_127833': 0.11369492109783044, 'OG5_129656': 0.014815898803185557, 'OG5_133607': 0.05707945268149613, 'OG5_142148': 0.4675796080892689, 'OG5_132136': 0.12565721414045303, 'OG5_132462': 0.13574837401538176, 'OG5_132836': 0.0, 'OG5_128917': 0.12654531384108092, 'OG5_126857': 0.13994390036248103, 'OG5_131822': 0.010000333353334771, 'OG5_141551': 0.3754833757243857, 'OG5_161699': 0.015626271752052213, 'OG5_137262': 0.05410679232011636, 'OG5_132423': 0.0, 'OG5_196097': 0.12565721414045303, 'OG5_129012': 0.046329415241352416, 'OG5_134413': 0.08208038671117937, 'OG5_129881': 0.6399753235154335, 'OG5_134177': 0.04111904911848606, 'OG5_157756': 0.09196141908046425, 'OG5_137435': 0.06068042850213374, 'OG5_127817': 0.1181943890321152, 'OG5_133664': 0.04257890417015341, 'OG5_135505': 0.07648467239071359, 'OG5_136196': 0.0, 'OG5_129482': 0.9246518512859877, 'OG5_143789': 0.2876820724517809, 'OG5_136432': 0.0911607783969773, 'OG5_126840': 0.2315174799648211, 'OG5_142885': 0.06294012294450141, 'OG5_142632': 0.156324347591121, 'OG5_140663': 0.05970386569169266, 'OG5_128473': 0.013699487094057194, 'OG5_128688': 0.009259523883618764, 'OG5_132873': 0.0, 'OG5_143861': 0.1040322222435447, 'OG5_127500': 0.032620260934200486, 'OG5_129314': 0.07060165493224102, 'OG5_128475': 0.6588329273653972, 'OG5_128610': 0.021279807209397945, 'OG5_135445': 0.06509177442741923, 'OG5_129093': 0.1058884923285721, 'OG5_146272': 0.07757459107842393, 'OG5_140737': 0.039235807720747605, 'OG5_127901': 0.0, 'OG5_127602': 0.08831176783965844, 'OG5_134053': 0.1564361606401697, 'OG5_229910': 0.8047189562170503, 'OG5_127911': 0.09452132873351604, 'OG5_131116': 0.11157177565710485, 'OG5_127391': 0.06676569631226131, 'OG5_127410': 0.044473743008248086, 'OG5_127453': 0.01398692602120309, 'OG5_136198': 0.7273256698146447, 'OG5_126635': 0.026554912656974204, 'OG5_137765': 0.05228640195978852, 'OG5_139734': 0.642599122124261, 'OG5_133895': 0.11358115545456376, 'OG5_126623': 0.018752197729227142, 'OG5_132169': 0.044473743008248086, 'OG5_128737': 0.04842491299495883, 'OG5_127674': 0.04327022816552818, 'OG5_132542': 0.07029097531059472, 'OG5_139519': 0.052130505162204695, 'OG5_129709': 0.06588463881556167, 'OG5_126696': 0.015626271752052213, 'OG5_140792': 0.0911607783969773, 'OG5_142883': 0.09825309589295554, 'OG5_127310': 0.013889782053537853, 'OG5_127761': 0.075141101524669, 'OG5_150820': 0.0077520932679825995, 'OG5_130458': 0.09707800722047875, 'OG5_131664': 0.04134585792255664, 'OG5_137767': 0.0, 'OG5_127640': 0.07007331587162091, 'OG5_128266': 0.02857920691997432, 'OG5_132871': 0.2619275620281623, 'OG5_136890': 0.10276992344798089, 'OG5_126886': 0.02564664719377529, 'OG5_126681': 0.3003869302144651, 'OG5_131258': 0.050321762889843705, 'OG5_198195': 0.0, 'OG5_126730': 0.0959455039050527, 'OG5_143350': 0.06907516924040859, 'OG5_136193': 0.07981507279594191, 'OG5_136790': 0.04169080446952551, 'OG5_139254': 0.0, 'OG5_150704': 0.5989336233817255, 'OG5_126883': 0.06437449137215383, 'OG5_146252': 0.43624405460788107, 'OG5_133353': 0.01212180580499637, 'OG5_154373': 0.0, 'OG5_145619': 0.09285857289754641, 'OG5_131958': 0.14168120565363224, 'OG5_130909': 0.30545454116148657, 'OG5_146349': 1.0633504816377854, 'OG5_127550': 0.11883582593855979, 'OG5_145480': 0.04922003640662626, 'OG5_131607': 0.039235807720747605, 'OG5_126904': 0.10616631760499706, 'OG5_127235': 0.0, 'OG5_126971': 0.012195726562079562, 'OG5_133927': 0.2828169301304928, 'OG5_127334': 0.062242415961201045, 'OG5_127158': 0.03848052056806416, 'OG5_161141': 0.7431265926657005, 'OG5_126815': 0.06848292753657871, 'OG5_146232': 0.052221331683798694, 'OG5_126896': 0.016668210133795918, 'OG5_130076': 0.00699312098736992, 'OG5_135155': 0.0, 'OG5_127350': 0.08181471189090102, 'OG5_130000': 0.11920551172249912, 'OG5_144770': 0.1355763852502852, 'OG5_139092': 0.14384103622589045, 'OG5_147730': 0.3826002491000015, 'OG5_128959': 0.16473960056512116, 'OG5_131207': 0.0959455039050527, 'OG5_127181': 0.0, 'OG5_141649': 0.6931471805599453, 'OG5_131501': 0.04618666006550758, 'OG5_126660': 0.30877221990849707, 'OG5_126731': 0.017859041301039616, 'OG5_130324': 0.5725661521515012, 'OG5_127648': 0.05753466489239362, 'OG5_132552': 0.10565454683360345, 'OG5_146422': 0.037053986076860924, 'OG5_130586': 0.07206695079189353, 'OG5_138225': 0.0, 'OG5_126842': 0.09707800722047875, 'OG5_127910': 0.003717489243759045, 'OG5_131571': 0.1644289933179837, 'OG5_127346': 0.0, 'OG5_139494': 0.09774600999184986, 'OG5_151128': 0.3017675109351291, 'OG5_128034': 0.0, 'OG5_132829': 0.00662261337501034, 'OG5_127798': 0.06676569631226131, 'OG5_143635': 0.04676302900541174, 'OG5_135321': 0.054316920501397706, 'OG5_128798': 0.10292602710207437, 'OG5_137130': 0.010309643601367852, 'OG5_139790': 0.681652421447596, 'OG5_133437': 0.027302067017425928, 'OG5_144351': 0.05510157006680712, 'OG5_127620': 0.5280263371246569, 'OG5_127015': 0.0, 'OG5_131939': 0.0, 'OG5_139491': 0.04288341087871253, 'OG5_131425': 0.053147329324811594, 'OG5_127557': 0.4188944287346613, 'OG5_141488': 0.43773436867695004}
    return fdtvs


def associate_terms_to_fdtvs(go_terms, fdtvs):
    term_fdtvs = {}
    for term, term_info in go_terms.items():
        orthogroups = term_info['orthogroups']
        term_fdtvs[term] = [fdtvs[orthogroup] for orthogroup in orthogroups if orthogroup in fdtvs]
    return term_fdtvs


def associate_terms_to_fdtvs2(annotation, fdtvs):
    term_fdtvs = defaultdict(list)
    for orthogroup, terms in annotation.items():
        try:
            fdtv = fdtvs[orthogroup]
        except KeyError:
            continue
        for term in terms:
            term_fdtvs[term].append(fdtv)
    return term_fdtvs


def associate_terms_to_fdtvs3(orthogroups_per_go, fdtvs):
    term_fdtvs = defaultdict(list)
    for term, orthogroups in orthogroups_per_go.items():
        for orthogroup in orthogroups:
            try:
                fdtv = fdtvs[orthogroup]
            except KeyError:
                continue
            term_fdtvs[term].append(fdtv)
    return term_fdtvs


def draw_term_plot(term_fdtvs, plot_fpath, range_=None, aspect_ratio=None,
                   min_num_fdtvs=None, max_terms=None):
    fig, axes = plt.subplots()
    y_values = []
    y_labels = []
    y_val = 0
    for term, fdtvs in term_fdtvs.items():
        if min_num_fdtvs is not None and len(fdtvs) < min_num_fdtvs:
            continue
        y_values.append(y_val)
        y_labels.append(term)
        x_values = fdtvs
        axes.scatter(x_values, [y_val] * len(x_values), s=SCATTER_DOT_SIZE)
        y_val += 1
        if max_terms and y_val > max_terms:
            break

    #axes.set_yticks(y_values)
    #axes.set_xticklabels(y_labels)
    plt.yticks(y_values, y_labels, fontsize=TICK_FONT_SIZE)

    if range_ is not None:
        axes.set_xlim(range_)

    if aspect_ratio:
        axes.set_aspect(aspect_ratio)

    plt.savefig(plot_fpath, dpi=300)


def draw_orthogroup_plot(fdtvs, plot_fpath, range_=None):
    fig, axes = plt.subplots()
    y_val = 0
    for orthogroup_id, fdtv in fdtvs.items():
        x_values = fdtvs
        axes.scatter([fdtv], [y_val], s=SCATTER_DOT_SIZE)
        y_val += 1

    #axes.set_yticks(y_values)
    #axes.set_xticklabels(y_labels)

    if range_ is not None:
        axes.set_xlim(range_)

    plt.savefig(plot_fpath, dpi=300)


def orthogroups_duplicated_in_eel_branch():
    orthogroups = ['OG5_136196', 'OG5_139238', 'OG5_138006', 'OG5_132835', 'OG5_133476', 'OG5_128917', 'OG5_137321', 'OG5_130655', 'OG5_129958', 'OG5_130404', 'OG5_142044', 'OG5_132787', 'OG5_139739', 'OG5_142147', 'OG5_128202', 'OG5_126683', 'OG5_147486', 'OG5_130996', 'OG5_132541', 'OG5_137766', 'OG5_131081', 'OG5_135564', 'OG5_129336', 'OG5_144728', 'OG5_126939', 'OG5_150085', 'OG5_128136', 'OG5_145183', 'OG5_145538', 'OG5_130073', 'OG5_129805', 'OG5_135619', 'OG5_142926', 'OG5_130653', 'OG5_148140', 'OG5_127352', 'OG5_136611', 'OG5_145601', 'OG5_127740', 'OG5_137153', 'OG5_146422', 'OG5_133581', 'OG5_147840', 'OG5_127674', 'OG5_132587', 'OG5_131116', 'OG5_145634', 'OG5_127429', 'OG5_146916', 'OG5_143451', 'OG5_154350', 'OG5_126885', 'OG5_127910', 'OG5_132679', 'OG5_127019', 'OG5_130195', 'OG5_131828', 'OG5_130400', 'OG5_140598', 'OG5_145625', 'OG5_137767', 'OG5_129595', 'OG5_127265', 'OG5_126599', 'OG5_145646', 'OG5_132538', 'OG5_128330', 'OG5_129482', 'OG5_144171', 'OG5_129314', 'OG5_130455', 'OG5_132893', 'OG5_145619', 'OG5_128355', 'OG5_126714', 'OG5_142517', 'OG5_127911', 'OG5_132607', 'OG5_132136', 'OG5_130054', 'OG5_136853', 'OG5_144770', 'OG5_141488', 'OG5_181951', 'OG5_128881', 'OG5_147550', 'OG5_143550', 'OG5_133868', 'OG5_150059', 'OG5_129766', 'OG5_130355', 'OG5_127273', 'OG5_126822', 'OG5_130071', 'OG5_126699', 'OG5_126992', 'OG5_130028', 'OG5_130703', 'OG5_129593', 'OG5_139688', 'OG5_127308', 'OG5_137028', 'OG5_151220', 'OG5_134418', 'OG5_132727', 'OG5_130005', 'OG5_134977', 'OG5_143147', 'OG5_139461', 'OG5_150919', 'OG5_130458', 'OG5_135961', 'OG5_140737', 'OG5_127557', 'OG5_130585', 'OG5_127973', 'OG5_130017', 'OG5_198111', 'OG5_127061', 'OG5_126838', 'OG5_139467', 'OG5_129604', 'OG5_134362', 'OG5_143681', 'OG5_132527', 'OG5_131830', 'OG5_127323', 'OG5_127661', 'OG5_126611', 'OG5_166148', 'OG5_133686', 'OG5_130181', 'OG5_138015', 'OG5_127379', 'OG5_136194', 'OG5_131419', 'OG5_143281', 'OG5_133860', 'OG5_141526', 'OG5_131326', 'OG5_131743', 'OG5_130110', 'OG5_130334', 'OG5_145282', 'OG5_132131', 'OG5_126696', 'OG5_145739', 'OG5_130411', 'OG5_132364', 'OG5_130151', 'OG5_130492', 'OG5_129885', 'OG5_161167', 'OG5_128681', 'OG5_146232', 'OG5_141972', 'OG5_138024', 'OG5_131235', 'OG5_134753', 'OG5_140706', 'OG5_142560', 'OG5_182007', 'OG5_126971', 'OG5_141535', 'OG5_127609', 'OG5_229573', 'OG5_128447', 'OG5_127623', 'OG5_144131', 'OG5_127121', 'OG5_141890', 'OG5_132097', 'OG5_132196', 'OG5_143742', 'OG5_128222', 'OG5_141467', 'OG5_132521', 'OG5_136618', 'OG5_126886', 'OG5_140714', 'OG5_133895', 'OG5_126829', 'OG5_142632', 'OG5_142148', 'OG5_127139', 'OG5_130720', 'OG5_130760', 'OG5_139667', 'OG5_137618', 'OG5_127070', 'OG5_137129', 'OG5_128410', 'OG5_127525', 'OG5_129881', 'OG5_144206', 'OG5_131586', 'OG5_127049', 'OG5_134364', 'OG5_127346', 'OG5_133000', 'OG5_127479', 'OG5_129191', 'OG5_153985', 'OG5_139941', 'OG5_128300', 'OG5_129862', 'OG5_132423', 'OG5_146392', 'OG5_133404', 'OG5_137285', 'OG5_127152', 'OG5_136676', 'OG5_129723', 'OG5_127220', 'OG5_139774', 'OG5_145618', 'OG5_131222', 'OG5_132263', 'OG5_134863', 'OG5_127249', 'OG5_143579', 'OG5_147972', 'OG5_126842', 'OG5_138224', 'OG5_129802', 'OG5_130554', 'OG5_142423', 'OG5_139208', 'OG5_161141', 'OG5_128940', 'OG5_144275', 'OG5_150704', 'OG5_126758', 'OG5_145419', 'OG5_127880', 'OG5_127077', 'OG5_150988', 'OG5_132269', 'OG5_127063', 'OG5_127101', 'OG5_130314', 'OG5_131829', 'OG5_136222', 'OG5_130509', 'OG5_130252', 'OG5_127161', 'OG5_142477', 'OG5_138297', 'OG5_139731', 'OG5_128083', 'OG5_139245', 'OG5_126888', 'OG5_139766', 'OG5_133607', 'OG5_133672', 'OG5_131298', 'OG5_129382', 'OG5_127277', 'OG5_144761', 'OG5_128959', 'OG5_129084', 'OG5_127387', 'OG5_143499', 'OG5_143551', 'OG5_128163', 'OG5_128230', 'OG5_128057', 'OG5_133816', 'OG5_140071', 'OG5_128284', 'OG5_126638', 'OG5_132680', 'OG5_132508', 'OG5_127129', 'OG5_229910', 'OG5_130518', 'OG5_142154', 'OG5_143298', 'OG5_131587', 'OG5_128433', 'OG5_129154', 'OG5_138049', 'OG5_145502', 'OG5_139805', 'OG5_129309', 'OG5_127959', 'OG5_131041', 'OG5_138872', 'OG5_136861', 'OG5_127143', 'OG5_139130', 'OG5_127947', 'OG5_129168', 'OG5_131697', 'OG5_128577', 'OG5_128610', 'OG5_144727', 'OG5_151128', 'OG5_149667', 'OG5_134139', 'OG5_131700', 'OG5_132601', 'OG5_126588', 'OG5_143622', 'OG5_128351', 'OG5_129341', 'OG5_135505', 'OG5_128988', 'OG5_132936', 'OG5_126601', 'OG5_128702', 'OG5_153879', 'OG5_129485', 'OG5_130909', 'OG5_140572', 'OG5_129524', 'OG5_142318', 'OG5_128821', 'OG5_134131', 'OG5_134953', 'OG5_127140', 'OG5_127095', 'OG5_135320', 'OG5_139482', 'OG5_129576', 'OG5_128996', 'OG5_141844', 'OG5_128889', 'OG5_126624', 'OG5_134581', 'OG5_128099', 'OG5_131492', 'OG5_133043', 'OG5_137492', 'OG5_138184', 'OG5_128656', 'OG5_130104', 'OG5_147730', 'OG5_135445', 'OG5_137786', 'OG5_128382', 'OG5_128341', 'OG5_129148', 'OG5_142897', 'OG5_130361', 'OG5_127426', 'OG5_143636', 'OG5_128154', 'OG5_138054', 'OG5_130090', 'OG5_142118', 'OG5_129105', 'OG5_130018', 'OG5_127310', 'OG5_198166', 'OG5_133010', 'OG5_132361', 'OG5_132542', 'OG5_127612', 'OG5_127362', 'OG5_139494', 'OG5_132796', 'OG5_131483', 'OG5_141927', 'OG5_133186', 'OG5_138000', 'OG5_137774', 'OG5_132551', 'OG5_131571', 'OG5_133383', 'OG5_127248', 'OG5_138308', 'OG5_139506', 'OG5_134052', 'OG5_147890', 'OG5_157154', 'OG5_136007', 'OG5_132672', 'OG5_152820', 'OG5_142344', 'OG5_129935', 'OG5_133402', 'OG5_126974', 'OG5_234913', 'OG5_147115', 'OG5_130815', 'OG5_145673', 'OG5_141551', 'OG5_131130', 'OG5_140663', 'OG5_128798', 'OG5_134193', 'OG5_127228', 'OG5_129369', 'OG5_131125', 'OG5_126698', 'OG5_139699', 'OG5_152084', 'OG5_132397', 'OG5_134636', 'OG5_128723', 'OG5_142904', 'OG5_130836', 'OG5_127791', 'OG5_127354', 'OG5_128556', 'OG5_142320', 'OG5_127097', 'OG5_142094', 'OG5_187573', 'OG5_132761', 'OG5_131593', 'OG5_140831', 'OG5_140670', 'OG5_147799', 'OG5_128762', 'OG5_150635', 'OG5_141438', 'OG5_131322', 'OG5_127020', 'OG5_137698', 'OG5_130418', 'OG5_132720', 'OG5_138963', 'OG5_145451', 'OG5_127951', 'OG5_126780', 'OG5_142883', 'OG5_144713', 'OG5_127270', 'OG5_136425', 'OG5_133277', 'OG5_126883', 'OG5_128288', 'OG5_129286', 'OG5_150892', 'OG5_139491', 'OG5_127644', 'OG5_127643', 'OG5_196390', 'OG5_157755', 'OG5_134325', 'OG5_133353', 'OG5_129843', 'OG5_136383', 'OG5_131453', 'OG5_181038', 'OG5_145480', 'OG5_126955', 'OG5_132968', 'OG5_131112', 'OG5_169575', 'OG5_131933', 'OG5_127158', 'OG5_127723', 'OG5_142067', 'OG5_132531', 'OG5_126623', 'OG5_132211', 'OG5_138413', 'OG5_138629', 'OG5_133621', 'OG5_134683', 'OG5_147816', 'OG5_128398', 'OG5_135203', 'OG5_142341', 'OG5_128789', 'OG5_127620', 'OG5_129464', 'OG5_145350', 'OG5_133363', 'OG5_127091', 'OG5_140028', 'OG5_151051', 'OG5_126726', 'OG5_130702', 'OG5_127311', 'OG5_127657', 'OG5_140796', 'OG5_145361', 'OG5_144737', 'OG5_129131', 'OG5_166163', 'OG5_126813', 'OG5_129791', 'OG5_130155', 'OG5_135603', 'OG5_134287', 'OG5_143669', 'OG5_131088', 'OG5_129419', 'OG5_135436', 'OG5_130338', 'OG5_128186', 'OG5_197950', 'OG5_127788', 'OG5_129342', 'OG5_129643', 'OG5_135095', 'OG5_134988', 'OG5_140822', 'OG5_133437', 'OG5_128385', 'OG5_139081', 'OG5_140367', 'OG5_140308', 'OG5_127937', 'OG5_138426', 'OG5_128688', 'OG5_127915', 'OG5_132829', 'OG5_130044', 'OG5_143092', 'OG5_152467', 'OG5_130182', 'OG5_128982', 'OG5_142944', 'OG5_126675', 'OG5_128296', 'OG5_232245', 'OG5_127560', 'OG5_143501', 'OG5_131616', 'OG5_131563', 'OG5_130055', 'OG5_173598', 'OG5_134370', 'OG5_134810', 'OG5_126896', 'OG5_126815', 'OG5_127907', 'OG5_134714', 'OG5_132088', 'OG5_136275', 'OG5_129486', 'OG5_141095', 'OG5_140666', 'OG5_140584', 'OG5_131147', 'OG5_146947', 'OG5_147022', 'OG5_135167', 'OG5_131207', 'OG5_181935', 'OG5_127403', 'OG5_130099', 'OG5_130965', 'OG5_136325', 'OG5_132535', 'OG5_138153', 'OG5_141884', 'OG5_141873', 'OG5_126761', 'OG5_132788', 'OG5_133690', 'OG5_126635', 'OG5_137490', 'OG5_134413', 'OG5_131982', 'OG5_130752', 'OG5_126984', 'OG5_127131', 'OG5_128363', 'OG5_130395', 'OG5_127628', 'OG5_148020', 'OG5_131258', 'OG5_137378', 'OG5_126795', 'OG5_134470', 'OG5_157756', 'OG5_143350', 'OG5_132656', 'OG5_132552', 'OG5_131712', 'OG5_126616', 'OG5_133038', 'OG5_126794', 'OG5_131964', 'OG5_143603', 'OG5_131432', 'OG5_132524', 'OG5_132871', 'OG5_154974', 'OG5_128835', 'OG5_137056', 'OG5_133228', 'OG5_135457', 'OG5_136363', 'OG5_133413', 'OG5_132868', 'OG5_133664', 'OG5_141837', 'OG5_136790', 'OG5_131137', 'OG5_133656', 'OG5_138186', 'OG5_147895', 'OG5_128666', 'OG5_132651', 'OG5_145549', 'OG5_127648', 'OG5_135556', 'OG5_129594', 'OG5_136628', 'OG5_141026', 'OG5_142000', 'OG5_129294', 'OG5_138972', 'OG5_129361', 'OG5_145523', 'OG5_132657', 'OG5_129119', 'OG5_182035', 'OG5_127023', 'OG5_129841', 'OG5_131961', 'OG5_130817', 'OG5_127123', 'OG5_127804', 'OG5_134837', 'OG5_140774', 'OG5_130928', 'OG5_130546', 'OG5_133018', 'OG5_139524', 'OG5_127901', 'OG5_130459', 'OG5_128737', 'OG5_128006', 'OG5_138299', 'OG5_136198', 'OG5_130402', 'OG5_136193', 'OG5_126715', 'OG5_126891', 'OG5_133189', 'OG5_132443', 'OG5_143635', 'OG5_129437', 'OG5_145700', 'OG5_139697', 'OG5_154373', 'OG5_133217', 'OG5_135338', 'OG5_139770', 'OG5_142860', 'OG5_128870', 'OG5_126943', 'OG5_135131', 'OG5_146252', 'OG5_126840', 'OG5_126868', 'OG5_133446', 'OG5_128829', 'OG5_127507', 'OG5_126735', 'OG5_127181', 'OG5_132174', 'OG5_143633', 'OG5_137106', 'OG5_141217', 'OG5_198195', 'OG5_126693', 'OG5_128007', 'OG5_138482', 'OG5_137797', 'OG5_145507', 'OG5_134053', 'OG5_143474', 'OG5_186659', 'OG5_126704', 'OG5_137130', 'OG5_129656', 'OG5_128728', 'OG5_129450', 'OG5_128166', 'OG5_138906', 'OG5_132600', 'OG5_128782', 'OG5_129709', 'OG5_127089', 'OG5_143765', 'OG5_154212', 'OG5_141648', 'OG5_196024', 'OG5_127250', 'OG5_127899', 'OG5_127339', 'OG5_145499', 'OG5_139170', 'OG5_126615', 'OG5_135589', 'OG5_126737', 'OG5_126632', 'OG5_130722', 'OG5_127382', 'OG5_136416', 'OG5_129280', 'OG5_196097', 'OG5_154376', 'OG5_248613', 'OG5_128691', 'OG5_142736', 'OG5_139664', 'OG5_132558', 'OG5_126857', 'OG5_132380', 'OG5_127165', 'OG5_137843', 'OG5_135155', 'OG5_130449', 'OG5_132085', 'OG5_128646', 'OG5_150962', 'OG5_131315', 'OG5_142498', 'OG5_127916', 'OG5_133426', 'OG5_126720', 'OG5_137765', 'OG5_197874', 'OG5_126873', 'OG5_127602', 'OG5_133382', 'OG5_134552', 'OG5_135676', 'OG5_126821', 'OG5_126967', 'OG5_132067', 'OG5_134319', 'OG5_134640', 'OG5_127599', 'OG5_128325', 'OG5_142025', 'OG5_127614', 'OG5_132260', 'OG5_127514', 'OG5_126926', 'OG5_127135', 'OG5_131257', 'OG5_132167', 'OG5_131080', 'OG5_129137', 'OG5_138009', 'OG5_130538', 'OG5_126901', 'OG5_129601', 'OG5_131899', 'OG5_132824', 'OG5_128525', 'OG5_141892', 'OG5_129859', 'OG5_137598', 'OG5_127034', 'OG5_133894', 'OG5_138915', 'OG5_128510', 'OG5_126731', 'OG5_127500', 'OG5_129689', 'OG5_138478', 'OG5_141847', 'OG5_172298', 'OG5_140359', 'OG5_136834', 'OG5_198081', 'OG5_132822', 'OG5_143629', 'OG5_132311', 'OG5_127681', 'OG5_130001', 'OG5_130323', 'OG5_127683', 'OG5_132703', 'OG5_139734', 'OG5_128950', 'OG5_131213', 'OG5_128576', 'OG5_127499', 'OG5_129032', 'OG5_128933', 'OG5_128307', 'OG5_127148', 'OG5_127823', 'OG5_127923', 'OG5_132643', 'OG5_144351', 'OG5_141112', 'OG5_129578', 'OG5_128031', 'OG5_127992', 'OG5_132058', 'OG5_130912', 'OG5_130076', 'OG5_143301', 'OG5_129663', 'OG5_129733', 'OG5_127835', 'OG5_126847', 'OG5_130085', 'OG5_129897', 'OG5_133340', 'OG5_129441', 'OG5_131939', 'OG5_137110', 'OG5_132239', 'OG5_129267', 'OG5_145591', 'OG5_129395', 'OG5_127697', 'OG5_140667', 'OG5_136604', 'OG5_134624', 'OG5_128473', 'OG5_144148', 'OG5_156043', 'OG5_135879', 'OG5_131710', 'OG5_136337', 'OG5_129187', 'OG5_127508', 'OG5_127399', 'OG5_130324', 'OG5_145385', 'OG5_126849', 'OG5_143737', 'OG5_129320', 'OG5_139166', 'OG5_131501', 'OG5_133856', 'OG5_131976', 'OG5_127345', 'OG5_127798', 'OG5_130894', 'OG5_127391', 'OG5_126979', 'OG5_132173', 'OG5_126662', 'OG5_129321', 'OG5_142031', 'OG5_145455', 'OG5_126843', 'OG5_132012', 'OG5_134776', 'OG5_197872', 'OG5_140851', 'OG5_131375', 'OG5_133512', 'OG5_141037', 'OG5_134017', 'OG5_134463', 'OG5_145345', 'OG5_127906', 'OG5_135008', 'OG5_126658', 'OG5_147925', 'OG5_139092', 'OG5_141910', 'OG5_130442', 'OG5_151302', 'OG5_196293', 'OG5_126925', 'OG5_126681', 'OG5_127141', 'OG5_135254', 'OG5_136273', 'OG5_134324', 'OG5_140751', 'OG5_130540', 'OG5_140263', 'OG5_129583', 'OG5_146272', 'OG5_134743', 'OG5_127817', 'OG5_134916', 'OG5_127750', 'OG5_133570', 'OG5_129118', 'OG5_127450', 'OG5_143772', 'OG5_130174', 'OG5_141994', 'OG5_128008', 'OG5_126740', 'OG5_145405', 'OG5_128266', 'OG5_126787', 'OG5_127848', 'OG5_140810', 'OG5_146324', 'OG5_127453', 'OG5_126660', 'OG5_130139', 'OG5_127550', 'OG5_141806', 'OG5_151017', 'OG5_141503', 'OG5_140635', 'OG5_133927', 'OG5_126648', 'OG5_140303', 'OG5_127710', 'OG5_129690', 'OG5_127860', 'OG5_131617', 'OG5_134633', 'OG5_145406', 'OG5_135646', 'OG5_132084', 'OG5_127080', 'OG5_132989', 'OG5_136789', 'OG5_139138', 'OG5_133511', 'OG5_127833', 'OG5_130879', 'OG5_143606', 'OG5_143861', 'OG5_134446', 'OG5_132632', 'OG5_128805', 'OG5_127731', 'OG5_136249', 'OG5_126747', 'OG5_140570', 'OG5_142492', 'OG5_157376', 'OG5_139995', 'OG5_142105', 'OG5_147929', 'OG5_126766', 'OG5_141953', 'OG5_130498', 'OG5_141903', 'OG5_135643', 'OG5_140318', 'OG5_128033', 'OG5_139783', 'OG5_126801', 'OG5_132359', 'OG5_135306', 'OG5_126729', 'OG5_130427', 'OG5_126767', 'OG5_126904', 'OG5_137997', 'OG5_130782', 'OG5_133782', 'OG5_127579', 'OG5_127832', 'OG5_136387', 'OG5_147250', 'OG5_130337', 'OG5_133651', 'OG5_138037', 'OG5_140343', 'OG5_131843', 'OG5_127404', 'OG5_143789', 'OG5_128420', 'OG5_138190', 'OG5_128475', 'OG5_134758', 'OG5_140097', 'OG5_126586', 'OG5_130586', 'OG5_127235', 'OG5_138001', 'OG5_127011', 'OG5_127640', 'OG5_127017', 'OG5_132462', 'OG5_127350', 'OG5_130911', 'OG5_126964', 'OG5_139254', 'OG5_132529', 'OG5_129029', 'OG5_152170', 'OG5_140425', 'OG5_134710', 'OG5_127256', 'OG5_144244', 'OG5_129677', 'OG5_129143', 'OG5_198004', 'OG5_140135', 'OG5_143271', 'OG5_127410', 'OG5_137599', 'OG5_144070', 'OG5_141578', 'OG5_133625', 'OG5_132476', 'OG5_130363', 'OG5_138225', 'OG5_131822', 'OG5_132258', 'OG5_137591', 'OG5_224915', 'OG5_128524', 'OG5_146321', 'OG5_126802', 'OG5_129377', 'OG5_139650', 'OG5_127761', 'OG5_244487', 'OG5_128924', 'OG5_139519', 'OG5_139790', 'OG5_134452', 'OG5_127738', 'OG5_137723', 'OG5_126691', 'OG5_131349', 'OG5_131127', 'OG5_140687', 'OG5_129012', 'OG5_180824', 'OG5_132959', 'OG5_126631', 'OG5_131002', 'OG5_137435', 'OG5_128645', 'OG5_145236', 'OG5_135745', 'OG5_143640', 'OG5_146257', 'OG5_128082', 'OG5_130834', 'OG5_128738', 'OG5_153884', 'OG5_127529', 'OG5_134471', 'OG5_126610', 'OG5_146349', 'OG5_142885', 'OG5_132086', 'OG5_137524', 'OG5_138798', 'OG5_136890', 'OG5_133952', 'OG5_135313', 'OG5_135229', 'OG5_128023', 'OG5_127288', 'OG5_127081', 'OG5_140217', 'OG5_147894', 'OG5_126748', 'OG5_135635', 'OG5_133423', 'OG5_132896', 'OG5_128281', 'OG5_131034', 'OG5_132349', 'OG5_130523', 'OG5_127682', 'OG5_141982', 'OG5_146547', 'OG5_140407', 'OG5_139183', 'OG5_137280', 'OG5_141649', 'OG5_143677', 'OG5_130153', 'OG5_129271', 'OG5_132133', 'OG5_128034', 'OG5_129898', 'OG5_165671', 'OG5_136772', 'OG5_130244', 'OG5_131231', 'OG5_146334', 'OG5_140000', 'OG5_126982', 'OG5_127328', 'OG5_134177', 'OG5_147288', 'OG5_132873', 'OG5_127760', 'OG5_138332', 'OG5_137846', 'OG5_129947', 'OG5_136884', 'OG5_134182', 'OG5_138468', 'OG5_130913', 'OG5_131425', 'OG5_140792', 'OG5_126841', 'OG5_127202', 'OG5_126778', 'OG5_131607', 'OG5_141144', 'OG5_145593', 'OG5_132424', 'OG5_136644', 'OG5_131680', 'OG5_127565', 'OG5_131489', 'OG5_147783', 'OG5_138473', 'OG5_127334', 'OG5_138167', 'OG5_130344', 'OG5_150820', 'OG5_142110', 'OG5_131579', 'OG5_141159', 'OG5_130847', 'OG5_127430', 'OG5_137727', 'OG5_128223', 'OG5_142026', 'OG5_136039', 'OG5_132169', 'OG5_141781', 'OG5_131664', 'OG5_130827', 'OG5_131661', 'OG5_130274', 'OG5_128897', 'OG5_134999', 'OG5_129145', 'OG5_137262', 'OG5_126674', 'OG5_137784', 'OG5_137152', 'OG5_130832', 'OG5_139733', 'OG5_154407', 'OG5_127257', 'OG5_143808', 'OG5_127333', 'OG5_129093', 'OG5_133554', 'OG5_143695', 'OG5_129422', 'OG5_128707', 'OG5_127742', 'OG5_137474', 'OG5_126676', 'OG5_135622', 'OG5_132313', 'OG5_127797', 'OG5_126730', 'OG5_134474', 'OG5_138337', 'OG5_142141', 'OG5_134747', 'OG5_144706', 'OG5_140006', 'OG5_135153', 'OG5_142468', 'OG5_131495', 'OG5_127015', 'OG5_132836', 'OG5_141189', 'OG5_129483', 'OG5_126934', 'OG5_131111', 'OG5_137600', 'OG5_133215', 'OG5_143348', 'OG5_135321', 'OG5_127353', 'OG5_134086', 'OG5_142950', 'OG5_129941', 'OG5_137333', 'OG5_131559', 'OG5_126820', 'OG5_146927', 'OG5_129499', 'OG5_135418', 'OG5_130555', 'OG5_136432', 'OG5_130327', 'OG5_127495', 'OG5_145222', 'OG5_128708', 'OG5_131958', 'OG5_130707', 'OG5_132640', 'OG5_127646', 'OG5_130612', 'OG5_136095', 'OG5_143572', 'OG5_129443', 'OG5_131056', 'OG5_139744', 'OG5_145448', 'OG5_133187', 'OG5_145522', 'OG5_127625', 'OG5_131153', 'OG5_128374', 'OG5_129274', 'OG5_137038', 'OG5_141990', 'OG5_186093', 'OG5_161699', 'OG5_129894', 'OG5_135433', 'OG5_132411', 'OG5_131132', 'OG5_143041', 'OG5_129671', 'OG5_130000', 'OG5_131733', 'OG5_127057', 'OG5_127047', 'OG5_126981', 'OG5_133976', 'OG5_126800', 'OG5_127240', 'OG5_127659', 'OG5_128242', 'OG5_141812', 'OG5_133454', 'OG5_138459', 'OG5_128073']
    return orthogroups


def read_go_annotation(fhand):
    annotation = {}
    for line in fhand:
        orthogroup, gos = line.split()
        gos = gos.strip().split(',')
        annotation[orthogroup] = gos
    return annotation


def reverse_annotation(go_annotation, go_terms_to_keep=None):
    annotation = defaultdict(list)
    for orthogroup, gos in go_annotation.items():
        for go in gos:
            if go_terms_to_keep is not None and go not in go_terms_to_keep:
                continue
            annotation[go].append(orthogroup)
    return annotation


if __name__ == '__main__':
    if False:
        if True:
            fpath = os.path.join(GO_DIR,
                                 'fatiscan_eel_branch.significant_your_annotation_0.05.csv')
            fatiscan_result_fhand = open(fpath, 'rt')
            go_terms = parse_fatiscan_result(fatiscan_result_fhand)
            orthogroups = set([orthogroup for term in go_terms.values() for orthogroup in term['orthogroups']])
        if True:
            orthogrups = orthogroups_duplicated_in_eel_branch()

        #fdtvs = get_fdtvs(orthogroups)
        #print(fdtvs)
        fdtvs = _test_fdtvs()
        fdtvs.update(_test_fdtvs2())

        term_fdtvs = associate_terms_to_fdtvs(go_terms, fdtvs)

        max_fdtv = 0.6
        fpath = os.path.join(GO_DIR, 'go_terms_vs_fdtvs_eel_branch.svg')
        draw_term_plot(term_fdtvs, fpath, range_=(0, max_fdtv), aspect_ratio=0.01,
                       min_num_fdtvs=None)
        fpath = os.path.join(GO_DIR, 'orthogroup_vs_fdtvs_eel_branch.svg')
        draw_orthogroup_plot(fdtvs, fpath, range_=(0, max_fdtv))

    if True:
        # starting with a list of GOs
        if True:
            # top go less than 0.2
            # BP
            go_terms = ['GO:0006886', 'GO:0030326', 'GO:0015991', 'GO:0060028', 'GO:0002042', 'GO:0016337', 'GO:0019538', 'GO:0003406', 'GO:0046039', 'GO:1901069', 'GO:0071805', 'GO:0006099', 'GO:0009154', 'GO:0009207', 'GO:0003376', 'GO:0045743', 'GO:0048854', 'GO:0007264', 'GO:0006928', 'GO:0002504', 'GO:0000132', 'GO:0001569', 'GO:0009636', 'GO:0002685', 'GO:0072053', 'GO:0072054', 'GO:0035408', 'GO:0045004', 'GO:0030240', 'GO:0072033', 'GO:0060036', 'GO:0019343', 'GO:0051823', 'GO:0006805', 'GO:0003337', 'GO:0060769', 'GO:0051563', 'GO:0007191', 'GO:0006535', 'GO:0006537', 'GO:0046331', 'GO:0008039', 'GO:0014010', 'GO:0048280', 'GO:0031295', 'GO:0006478', 'GO:0071722', 'GO:0055129', 'GO:0046427', 'GO:0046654', 'GO:0007016', 'GO:0007220', 'GO:0022009', 'GO:0007227', 'GO:0003136', 'GO:0030539', 'GO:0006102', 'GO:0051145', 'GO:0045429', 'GO:0006297', 'GO:0050853', 'GO:0045671', 'GO:0006287', 'GO:0046080', 'GO:0033622', 'GO:0032331', 'GO:0034205', 'GO:0035475', 'GO:0043968', 'GO:0090303', 'GO:0006468']
            # MF
            go_terms.extend(['GO:0008565', 'GO:0005525', 'GO:0045296', 'GO:0008601', 'GO:0043168', 'GO:0005524', 'GO:0008242', 'GO:0003924', 'GO:0008146', 'GO:0004360', 'GO:0005545', 'GO:0004375', 'GO:0003994', 'GO:0004069', 'GO:0003999', 'GO:0045130', 'GO:0080130', 'GO:0031685', 'GO:0004699', 'GO:0004016', 'GO:0036002', 'GO:0004170', 'GO:0003979', 'GO:0003830', 'GO:0004122', 'GO:0004124', 'GO:0004657', 'GO:0045294', 'GO:0008113', 'GO:0043394', 'GO:0003934', 'GO:0001626', 'GO:0008781',
                             'GO:0050681', 'GO:0004450', 'GO:0016936', 'GO:0030274', 'GO:0004565', 'GO:0004735', 'GO:0008476', 'GO:0043236', 'GO:0016639', 'GO:0035403', 'GO:0004397', 'GO:0030235', 'GO:0005024'])
            fpath = os.path.join(GO_DIR, 'orthogroup_go_annotation_from_eggnog.csv')
            go_annotation = read_go_annotation(open(fpath))
            orthogroups_per_go = reverse_annotation(go_annotation, go_terms)
        if True:
            # top go more than 0.2
            # BP
            go_terms = ['GO:0007264', 'GO:0000165', 'GO:0001714', 'GO:0007032', 'GO:0015991', 'GO:0006810', 'GO:0039021', 'GO:0000132', 'GO:0060027', 'GO:0043473', 'GO:0016310', 'GO:0007156', 'GO:0009154', 'GO:0009207', 'GO:0015986', 'GO:0031101', 'GO:0042572', 'GO:0007520', 'GO:0010842', 'GO:0046847', 'GO:0044763', 'GO:0048596', 'GO:0039022', 'GO:0032526', 'GO:0007040']
            # MF
            go_terms.extend(['GO:0043168', 'GO:0046933', 'GO:0005525', 'GO:0046961', 'GO:0004707', 'GO:0004331', 'GO:0005159', 'GO:0060089', 'GO:0005509', 'GO:0005524', 'GO:0004656', 'GO:0005254', 'GO:0015467', 'GO:0003824'])
            fpath = os.path.join(GO_DIR, 'orthogroup_go_annotation_from_eggnog.csv')
            go_annotation = read_go_annotation(open(fpath))
            orthogroups_per_go = reverse_annotation(go_annotation, go_terms)

        fpath = '/home/jope/david/eel/duplication/anguilla2/fdtv/orthogroup_lists/6:Anguilla.csv'
        fdtvs = dict([line.split(',')[:2] for line in open(fpath)])

        term_fdtvs = associate_terms_to_fdtvs3(orthogroups_per_go, fdtvs)

        max_fdtv = 0.6
        fpath = os.path.join(GO_DIR, 'go_terms_vs_fdtvs_eel_branch_gt_02.svg')
        draw_term_plot(term_fdtvs, fpath, range_=(0, max_fdtv), aspect_ratio=0.01,
                       min_num_fdtvs=None)
        fpath = os.path.join(GO_DIR, 'orthogroup_vs_fdtvs_eel_branch_gt_02.svg')
        draw_orthogroup_plot(fdtvs, fpath, range_=(0, max_fdtv))


    if True:
        # starting with a list of orthogroups
        fpath = '/home/jope/david/eel/duplication/anguilla2/fdtv/orthogroup_lists/6:Anguilla.csv'
        fdtvs = dict([line.split(',')[:2] for line in open(fpath)])

        fpath = os.path.join(GO_DIR, 'orthogroup_vs_fdtvs_eel_branch_orig.svg')
        draw_orthogroup_plot(fdtvs, fpath, range_=(0, max_fdtv))

        fpath = os.path.join(GO_DIR, 'orthogroup_go_annotation_from_eggnog.csv')
        go_terms = read_go_annotation(open(fpath))
        term_fdtvs = associate_terms_to_fdtvs2(go_terms, fdtvs)
        fpath = os.path.join(GO_DIR, 'go_terms_vs_fdtvs_eel_branch_orig.svg')
        draw_term_plot(term_fdtvs, fpath, range_=(0, max_fdtv), aspect_ratio=0.01,
                       min_num_fdtvs=10, max_terms=200)
