# Supplementary material for: De novo European eel transcriptome provides insights into the evolutionary history of duplicated genes in teleost lineages
Source: PLoS One. 2019 Jun 12;14(6):e0218085. doi: 10.1371/journal.pone.0218085 (PMC6561569; doi:10.1371/journal.pone.0218085)
Supplement: S1 Material — (ZIP) [file pone.0218085.s002.zip › Supplementary_Material-S1(Rozenfeld et al.)/draw_num_gene_per_fdtv.py]

import os
from collections import Counter, defaultdict
import pickle

import matplotlib.pyplot as plt
import matplotlib.style
matplotlib.style.use('ggplot')

from load_transcripts_and_cds_to_db import (ANALYSIS_DIR, bind_to_db,
                                            db_session)
from transcript_store import (get_fdtvs_within_assembly,
                              get_assemblies_with_fdtv_results)
from draw_4dtv_distribution import serialize_assemblies


FDTV_HISTOGRAMS_DIR = os.path.join(ANALYSIS_DIR, 'per_orthogroup_histograms')
LEGEND_FONT_SIZE = 6
Y_TICKS_FONT_SIZE = LEGEND_FONT_SIZE
X_TICKS_FONT_SIZE = Y_TICKS_FONT_SIZE
X_LABEL_FONT_SIZE = LEGEND_FONT_SIZE * 2
Y_LABEL_FONT_SIZE = X_LABEL_FONT_SIZE


def do_transitive_clustering(similar_pairs):
    'Given an iterator of similar pairs it returns the transtive clusters'

    # There are much more efficient algorithms like
    # http://en.wikipedia.org/wiki/Floyd%E2%80%93Warshall_algorithm
    clusters = []
    for pair in similar_pairs:
        # which clusters share a member with this pair?
        clusters_to_join = []
        for cluster_index in range(len(clusters)):
            cluster = clusters[cluster_index]
            if pair[0] in cluster or pair[1] in cluster:
                clusters_to_join.append(cluster_index)
        if len(clusters_to_join) == 1:
            clusters[clusters_to_join[0]].update(pair)
        elif len(clusters_to_join) == 2:
            # we join all clusters that share something
            joined_cluster = set()
            for cluster_index in clusters_to_join:
                joined_cluster.update(clusters[cluster_index])
            joined_cluster.update(pair)
            clusters_to_join.sort(reverse=True)
            for cluster_index in clusters_to_join:
                del clusters[cluster_index]
            clusters.append(joined_cluster)
        elif len(clusters_to_join) > 2:
            raise RuntimeError('More than two clusters to join. Fix me!')
        else:
            clusters.append(set(pair))
    return clusters


def get_transcript_clusters(assembly, min_fdtv, max_fdtv):
    for orthogroup, pair_results in get_fdtvs_within_assembly(assembly,
                                                              min_fdtv=min_fdtv,
                                                              max_fdtv=max_fdtv):
        pairs = []
        for (_, transcript1, transcript2, fdtv_result) in pair_results:
            pairs.append((transcript1, transcript2))
        if min_fdtv is not None or max_fdtv is not None:
            clusters = do_transitive_clustering(pairs)
        else:
            clusters = [set([transcript for pair in pairs for transcript in pair])]
        yield orthogroup, clusters


def _get_number_transcripts_per_orthogroup(assemblies,
                                           min_fdtv=None,
                                           max_fdtv=None,
                                           max_num_transcripts=None):
    abs_max_num_transcripts = max_num_transcripts

    cache_key = (min_fdtv, max_fdtv, max_num_transcripts,
                 serialize_assemblies(assemblies))
    cache_fpath = os.path.join(FDTV_HISTOGRAMS_DIR, 'cache.pickle')
    if os.path.exists(cache_fpath):
        cache = pickle.load(open(cache_fpath, 'rb'))
        if cache_key in cache:
            return cache[cache_key]
    else:
        cache = {}

    counts = {}
    max_num_transcripts = 0
    for assembly in assemblies:
        transcripts_per_orthogroup = Counter()
        species = assembly.species
        print(species)
        counts[species, assembly.version] = transcripts_per_orthogroup
        for orthogroup, clusters in get_transcript_clusters(assembly,
                                                            min_fdtv,
                                                            max_fdtv):
            for cluster in clusters:
                num_transcripts = len(cluster)
                if (abs_max_num_transcripts is not None and
                    num_transcripts > abs_max_num_transcripts):
                    continue
                transcripts_per_orthogroup[num_transcripts] += 1
                if max_num_transcripts < num_transcripts:
                    max_num_transcripts = num_transcripts
    cache[cache_key] = counts
    pickle.dump(cache, open(cache_fpath, 'wb'))
    return counts


def _draw_number_of_genes_per_orthogroup(axes, assemblies,
                                         min_fdtv=None,
                                         max_fdtv=None,
                                         max_num_transcripts=None):

    counts = _get_number_transcripts_per_orthogroup(assemblies,
                                                    min_fdtv=min_fdtv,
                                                    max_fdtv=max_fdtv,
                                                    max_num_transcripts=max_num_transcripts)

    x_values = []
    y_values = defaultdict(list)
    for num_transcripts in range(2, max_num_transcripts):
        x_values.append(num_transcripts)
        for species, version in counts:
            y_values[species].append(counts[species, version].get(num_transcripts, 0))

    speciess = sorted([species for species in y_values.keys()])
    for species in speciess:
        axes.plot(x_values, y_values[species], label=species)

    title = assemblies[0].species
    axes.set_title(title, fontdict={'fontsize': LEGEND_FONT_SIZE})

    axes.tick_params(axis='y', which='major',
                     labelsize=Y_TICKS_FONT_SIZE)
    axes.tick_params(axis='x', which='major',
                     labelsize=X_TICKS_FONT_SIZE)
    axes.tick_params(axis='x', which='both', bottom='off',
                     top='off', labelbottom='off')
    axes.tick_params(axis='y', which='both', bottom='off',
                     top='off', labelbottom='off')


def draw_number_of_genes_per_orthogroup(plot_fpath, fdtv_intervals,
                                        max_num_transcripts=None,
                                        species_to_ignore=None):
    with db_session as session:
        assemblies = list(get_assemblies_with_fdtv_results())
        if species_to_ignore is not None:
            assemblies = [assembly for assembly in list(assemblies) if assembly.species not in species_to_ignore]

        num_subplot_rows = len(fdtv_intervals) - 1
        num_subplot_cols = len(assemblies)
        fig, axess = plt.subplots(num_subplot_rows, num_subplot_cols,
                                  sharex=True, sharey=True,
                                  figsize=(2 * num_subplot_cols,
                                           4/3 * num_subplot_cols))

        for row_idx, (min_fdtv, max_fdtv) in enumerate(zip(fdtv_intervals[:-1],
                                                       fdtv_intervals[1:])):
            for col_idx, assembly in enumerate(assemblies):
                axes = axess[row_idx, col_idx]
                #print('Plot: ', idx, min_fdtv, max_fdtv)
                _draw_number_of_genes_per_orthogroup(axes, [assembly],
                                                     min_fdtv, max_fdtv,
                                                     max_num_transcripts)
                if col_idx == 0:
                    if min_fdtv is None and max_fdtv is None:
                        label = axes.set_ylabel("Num. orthogroups")
                    else:
                        label = "Num. clusters fdtv(%.1f-%.1f)"
                        label %= (min_fdtv, max_fdtv)
                        label = axes.set_ylabel(label)
                    label.set_fontsize(Y_LABEL_FONT_SIZE)

                if row_idx == num_subplot_rows - 1:
                    label = axes.set_xlabel("Num. transcripts")
                    label.set_fontsize(X_LABEL_FONT_SIZE)
                    axes.tick_params(axis='x', which='both', bottom='on',
                                     top='off', labelbottom='on')

        plt.savefig(plot_fpath, dpi=300)


def main():
    if not os.path.exists(FDTV_HISTOGRAMS_DIR):
        os.mkdir(FDTV_HISTOGRAMS_DIR)
    fpath = os.path.join(FDTV_HISTOGRAMS_DIR, 'transcripts_per_gene.png')
    draw_number_of_genes_per_orthogroup(fpath, max_num_transcripts=7,
                                        fdtv_intervals=[0, 0.2, 0.6, 1.5],
                                        species_to_ignore=[])


if __name__ == '__main__':
    bind_to_db()
    main()
