# Supplementary material for: De novo European eel transcriptome provides insights into the evolutionary history of duplicated genes in teleost lineages
Source: PLoS One. 2019 Jun 12;14(6):e0218085. doi: 10.1371/journal.pone.0218085 (PMC6561569; doi:10.1371/journal.pone.0218085)
Supplement: S1 Material — (ZIP) [file pone.0218085.s002.zip › Supplementary_Material-S1(Rozenfeld et al.)/draw_pairs_in_genome.py]

import os
import tempfile
import subprocess
from collections import OrderedDict, Counter
from array import array

import numpy

import matplotlib.pyplot as plt
import matplotlib

from Bio import SeqIO

from transcript_store import (db_session, get_fdtvs_within_assembly,
                              get_assembly, Transcript,
                              get_assemblies_with_fdtv_results)
from load_transcripts_and_cds_to_db import bind_to_db, ANALYSIS_DIR
from load_positions_in_db import GENOMES_DIR, BLAST_DBS
from analyze_duplications import get_pairs_in_genome
from draw_4dtv_distribution import DEF_N_BINS, plot_4dtvs, FDTV_RESULTS_DIR
from genome_locator import (GenomeLocator, NoLocationForTranscript,
                            LocationsAreCloseError, NoPositionError,
                            determine_if_pair_is_close,
                            determine_if_pair_is_close_or_synthenic)
from config import (SYNTHENY_REGION_WIDTH_IN_GENES,
                    HIGH_SYNTENY_MIN_NUM_SHARED_GENES,
                    LOW_SYNTENY_MIN_NUM_SHARED_GENES)


GENOME_DOTPLOTS = os.path.join(ANALYSIS_DIR, 'dotplots')
TITLE_FONT_SIZE = 10
X_LABEL_FONT_SIZE = 8
Y_LABEL_FONT_SIZE = X_LABEL_FONT_SIZE
X_TICKS_FONT_SIZE = 4
Y_TICKS_FONT_SIZE = X_TICKS_FONT_SIZE
CHROMOSOME_LINE_WIDTHS = 0.5
LEGEND_FONT_SIZE = X_TICKS_FONT_SIZE

if not os.path.exists(GENOME_DOTPLOTS):
    os.mkdir(GENOME_DOTPLOTS)

IN_SAME_MOLECULE = 'SAME'
CLOSE_VS_SYNTENIC = 'close_vs_syntenic'


def draw_pairs_in_genome(species, version, plot_fpath, min_fdtv=None,
                         max_fdtv=None, min_mol_len=None,
                         fdtv_color_range=None):

    molecules = set()
    dots = []
    for pair in get_pairs_in_genome(species, version, min_fdtv=min_fdtv,
                                    max_fdtv=max_fdtv, add_location=True):
        molecule1 = pair.get('molecule1', None)
        if not molecule1:
            continue
        molecule2 = pair.get('molecule2', None)
        if not molecule2:
            continue
        fdtv = pair['corrected_fdtv']
        if min_fdtv is not None and fdtv < min_fdtv:
            continue
        if max_fdtv is not None and fdtv > max_fdtv:
            continue

        molecules.add(molecule1)
        molecules.add(molecule2)

        dots.append({'molecule1': molecule1,
                     'position1': pair['position1'],
                     'molecule2': molecule2,
                     'position2': pair['position1'],
                     'fdtv': fdtv})

    if False:
        molecules = {'16': {'length': 55381981}, '1': {'length': 58871917}}
    else:
        genome_molecules = get_molecules_for_genome(species, version)
        molecules = {mol: genome_molecules[mol] for mol in molecules
                     if min_mol_len is None or genome_molecules[mol]['length'] > min_mol_len}

    molecules = OrderedDict(reversed(sorted(molecules.items(),
                                            key=lambda x: x[1]['length'])))

    molecule_offsets = {}
    offset = 0
    for molecule in molecules:
        molecule_offsets[molecule] = offset
        offset += molecules[molecule]['length']

    x_values = []
    y_values = []
    colors = []
    for dot in dots:
        if (dot['molecule1'] not in molecule_offsets or
            dot['molecule2'] not in molecule_offsets):
            continue
        x_value = molecule_offsets[dot['molecule1']] + dot['position1']
        y_value = molecule_offsets[dot['molecule2']] + dot['position2']
        x_values.append(x_value)
        y_values.append(y_value)
        x_values.append(y_value)
        y_values.append(x_value)
        colors.append(dot['fdtv'])
        colors.append(dot['fdtv'])

    fig, axes = plt.subplots()

    if fdtv_color_range is not None:
        norm = matplotlib.colors.Normalize(vmin=fdtv_color_range[0],
                                           vmax=fdtv_color_range[1])
    else:
        norm = None
    dots = axes.scatter(x_values, y_values, c=colors, edgecolors=None, s=10,
                        cmap=plt.cm.rainbow_r, zorder=2, norm=norm)

    min_pos = 0
    max_pos = max(x_values)
    axes.set_xlim(min_pos, max_pos)
    axes.set_ylim(min_pos, max_pos)

    offsets = list(molecule_offsets.values())
    axes.hlines(offsets, min_pos, max_pos, zorder=1,
                linewidths=CHROMOSOME_LINE_WIDTHS)
    axes.vlines(offsets, min_pos, max_pos, zorder=1,
                linewidths=CHROMOSOME_LINE_WIDTHS)

    fig.colorbar(dots, ax=axes)

    if min_fdtv is None and max_fdtv is None:
        title = "{}".format(species)
    elif min_fdtv is not None and max_fdtv is None:
        title = "{}: min_fdtv: {}".format(species, min_fdtv)
    elif min_fdtv is None and max_fdtv is not None:
        title = "{}: max_fdtv: {}".format(species, max_fdtv)
    elif min_fdtv is not None and max_fdtv is not None:
        title = "{}: min-max_fdtv: {}-{}".format(species, min_fdtv, max_fdtv)
    label = plt.title(title)
    label.set_fontsize(TITLE_FONT_SIZE)

    label = plt.xlabel("Genome position for seq1")
    label.set_fontsize(X_LABEL_FONT_SIZE)
    label = plt.ylabel("Genome position for seq2")
    label.set_fontsize(Y_LABEL_FONT_SIZE)

    axes.tick_params(axis='y', which='major', labelsize=Y_TICKS_FONT_SIZE)
    axes.tick_params(axis='x', which='major', labelsize=X_TICKS_FONT_SIZE)
    plt.savefig(plot_fpath, dpi=300)


def get_molecules_for_genome(species, version):
    genome_dir = os.path.join(GENOMES_DIR,
                              BLAST_DBS[species, version]['genome_species_dir'])
    genome_fpath = os.path.join(genome_dir,
                                BLAST_DBS[species, version]['genome_fasta_fname'])
    molecules = {}
    for seq in SeqIO.parse(genome_fpath, 'fasta'):
        molecules[seq.id] = {'length': len(seq)}
    return molecules


def draw_dotplot(species, version, min_mol_len=None, fdtv_color_range=None,
                 fdtv_ranges=None):
    if fdtv_ranges is None:
        fdtv_ranges = None, None

    species_for_fname = species.replace(' ', '_').lower()
    for min_fdtv, max_fdtv in fdtv_ranges:
        print(species, version, min_fdtv, max_fdtv)
        kwargs = {}
        kwargs['min_fdtv'] = min_fdtv
        kwargs['min_mol_len'] = min_mol_len
        kwargs['max_fdtv'] = max_fdtv
        kwargs['fdtv_color_range'] = fdtv_color_range

        if min_fdtv is None and max_fdtv is None:
            fname = '{}.png'.format(species_for_fname)
        elif min_fdtv is not None and max_fdtv is None:
            fname = '{}.min_fdtv_{}.png'.format(species_for_fname, min_fdtv)

        elif min_fdtv is None and max_fdtv is not None:
            fname = '{}.max_fdtv_{}.png'.format(species_for_fname, max_fdtv)
        elif min_fdtv is not None and max_fdtv is not None:
            fname = '{}.min_fdtv_{}.max_fdtv_{}.png'.format(species_for_fname,
                                                            min_fdtv,
                                                            max_fdtv)
        plot_fpath = os.path.join(GENOME_DOTPLOTS, fname)
        draw_pairs_in_genome(species, version, plot_fpath,
                             **kwargs)


def draw_fdtv_histogram_by_pair_genomic_distance(method_for_close,
                                                 params_for_close,
                                                 n_bins=DEF_N_BINS,
                                                 range_=None,
                                                 density=True):

    with db_session as session:
        assemblies = get_assemblies_with_fdtv_results()

    num_species = len(assemblies)
    fig, axess = plt.subplots(nrows=num_species, ncols=2,
                              figsize= (3 * 2, 1.7 * num_species),
                              gridspec_kw = {'width_ratios':[3, 1]})

    for idx, (assembly, (axes, axes_bar)) in enumerate(zip(assemblies, axess)):
        print(assembly)

        _draw_fdtv_histogram_by_pair_genomic_distance(assembly.species,
                                                      assembly.version,
                                                      axes, axes_bar,
                                                      method_for_close,
                                                      params_for_close,
                                                      n_bins=n_bins,
                                                      range_=range_,
                                                      density=density)
        if idx == 0:
            title = "4DTV distribution (densities)"
            label = axes.set_title(title)

        if idx == len(assemblies) - 1:
            label.set_fontsize(TITLE_FONT_SIZE)
            label = axes.set_xlabel("fdtv")
            axes.tick_params(axis='x', which='major',
                             labelsize=X_TICKS_FONT_SIZE)
        else:
            axes.tick_params(axis='x', which='both', bottom='off',
                             top='off', labelbottom='off')
        axes.tick_params(axis='y', which='major', labelsize=Y_TICKS_FONT_SIZE)

        label.set_fontsize(X_LABEL_FONT_SIZE)
        label = axes.set_ylabel("{}".format(assembly.species))
        label.set_fontsize(Y_LABEL_FONT_SIZE)

    fname = 'fdtvs_per_genomic_distance.png'
    plot_fpath = os.path.join(FDTV_RESULTS_DIR, fname)

    plt.savefig(plot_fpath, dpi=300)


def sort_region_type_key(key):
    if key == 'other':
        return 'a'
    else:
        return key


def _plot_bars(axes, counts, colors):
    keys = []
    values = []
    keys = list(sorted(counts.keys(), key=sort_region_type_key))

    values = [counts[key] for key in keys]
    bar_width = 0.8
    x_values = list(range(len(values)))

    for x_value, y_value, key in zip(x_values, values, keys):
        color = colors[key]
        axes.bar([x_value], [y_value], bar_width, color=color)

    xticks_positions = [value + bar_width / 2 for value in x_values]
    xticks_positions = x_values
    axes.set_xticks(xticks_positions)
    axes.set_xticklabels(keys)


def _draw_fdtv_histogram_by_pair_genomic_distance(species, version,
                                                  axes, axes_bar,
                                                  method_for_close,
                                                  params_for_close,
                                                  n_bins=DEF_N_BINS,
                                                  range_=None,
                                                  density=True):
    if method_for_close == CLOSE_VS_SYNTENIC:
        locator = GenomeLocator(species, version)

    genetic_distances = OrderedDict()
    counts = Counter()
    for pair in get_pairs_in_genome(species, version, add_location=True):
        genetic_distance = pair.get('corrected_fdtv', None)
        if genetic_distance is None:
            continue

        if method_for_close == IN_SAME_MOLECULE:
            try:
                if determine_if_pair_is_in_same_molecule(pair):
                    pair_relation = 'in_same_molecule'
                else:
                    pair_relation = 'in_different_molecule'
            except NoPositionError:
                continue
        if method_for_close == CLOSE_VS_SYNTENIC:
            try:
                pair_relation = determine_if_pair_is_close_or_synthenic(locator,
                                                                        pair,
                                                                        params_for_close)
            except NoLocationForTranscript:
                continue
        else:
            raise ValueError('Unknown method for determining close genes')

        if pair_relation not in genetic_distances:
            genetic_distances[pair_relation] = array('f')
        genetic_distances[pair_relation].append(genetic_distance)
        counts[pair_relation] += 1

    if all([not(distances) for distances in genetic_distances.values()]):
        print('No FDTVs with genomic distances for assembly: ' + species)
        return

    if range_ is None:
        min_ = 0
        max_ = max([max(distances) for distances in genetic_distances.values()])

    values = {}
    for kind, distances in genetic_distances.items():
        values_, bin_edges = numpy.histogram(distances, bins=n_bins,
                                             range=range_, density=density)
        max_value = values_.max()
        values_ = values_ * 100 / max_value
        values[kind] = values_

    colors = {}
    for kind, values_ in values.items():
        lines = plot_4dtvs(values_, bin_edges, axes, label=kind)
        color = lines[0].get_color()
        colors[kind] = color

    _plot_bars(axes_bar, counts, colors)

    axes.legend(prop={'size': LEGEND_FONT_SIZE})

    if range_ is not None:
        axes.set_xlim(range_)


if __name__ == '__main__':
    #create_circos_ideogram('Danio rerio', 'ensembl')
    bind_to_db()


    fdtv_color_range = 0, 1.5

    if False:
        species = 'Danio rerio'
        version = 'ensembl'
        min_mol_len = None
        fdtv_ranges = [(None, None), (None, 0.3), (0.3, None)]
        draw_dotplot(species, version, min_mol_len, fdtv_color_range,
                     fdtv_ranges)

    if False:
        species = 'Cyprinus carpio'
        version = 'our_phylo_fish'
        min_mol_len = None
        fdtv_ranges = [(None, None), (None, 0.3), (0.3, None)]
        draw_dotplot(species, version, min_mol_len, fdtv_color_range,
                     fdtv_ranges)

    if False:
        species = 'Salmo salar'
        version = 'ssalar_genome'
        min_mol_len = None
        fdtv_ranges = [(None, None), (0, 0.2), (0.2, 0.7),
                       (0.7, fdtv_color_range[1])]
        draw_dotplot(species, version, min_mol_len, fdtv_color_range,
                     fdtv_ranges)

    if False:
        species = 'Anguilla anguilla'
        version = 'david_sense'
        min_mol_len = 750000
        fdtv_ranges = [(None, None), (0, 0.6), (0.6, fdtv_color_range[1])]
        draw_dotplot(species, version, min_mol_len, fdtv_color_range,
                     fdtv_ranges)

    if False:
        species = 'Xiphophorus maculatus'
        version = 'ensembl'
        min_mol_len = 2000000
        fdtv_ranges = [(None, None)]
        draw_dotplot(species, version, min_mol_len, fdtv_color_range,
                     fdtv_ranges)

    if False:
        species = 'Takifugu rubripes'
        version = 'ortho_ensembl'

        min_mol_len = 1500000
        fdtv_ranges = [(None, None), (0, 0.3), (0.3, fdtv_color_range[1])]
        draw_dotplot(species, version, min_mol_len, fdtv_color_range,
                     fdtv_ranges)

    if True:
        params_for_close = {'region_width_in_genes': SYNTHENY_REGION_WIDTH_IN_GENES,
                            'high_synteny_region_min_num_shared_genes': HIGH_SYNTENY_MIN_NUM_SHARED_GENES,
                            'low_synteny_region_min_num_shared_genes': LOW_SYNTENY_MIN_NUM_SHARED_GENES}

        draw_fdtv_histogram_by_pair_genomic_distance(range_=(0, 1.5),
                                                     method_for_close=CLOSE_VS_SYNTENIC,
                                                     params_for_close=params_for_close)

# TODO. many genes copied in context (WGD) or few (tandem)
