# Supplementary material for: De novo European eel transcriptome provides insights into the evolutionary history of duplicated genes in teleost lineages
Source: PLoS One. 2019 Jun 12;14(6):e0218085. doi: 10.1371/journal.pone.0218085 (PMC6561569; doi:10.1371/journal.pone.0218085)
Supplement: S1 Material — (ZIP) [file pone.0218085.s002.zip › Supplementary_Material-S1(Rozenfeld et al.)/extract_seqs_from_db.py]

import os
import gzip

from load_transcripts_and_cds_to_db import bind_to_db, DUPLICATION_DIR
from transcript_store import get_assembly, get_transcripts, db_session
from codon_alignment import write_fasta_file_from_iterator


def main():
    db = bind_to_db()
    with db_session as session:
        assembly = get_assembly('Anguilla anguilla', 'david_sense')
        trans = []
        prots = []
        for transcript in get_transcripts(assembly):
            trans.append((transcript.transcript_id, transcript.transcript_seq))
            prots.append((transcript.protein_id, transcript.protein_seq))
    trans_fhand = gzip.open(os.path.join(DUPLICATION_DIR,
                                         'transcripts.fasta.gzip'), 'wt')
    write_fasta_file_from_iterator(trans_fhand, trans)
    prots_fhand = gzip.open(os.path.join(DUPLICATION_DIR,
                                         'proteins.fasta.gzip'), 'wt')
    write_fasta_file_from_iterator(prots_fhand, prots)

if __name__ == '__main__':
    main()
