# Supplementary material for: De novo European eel transcriptome provides insights into the evolutionary history of duplicated genes in teleost lineages
Source: PLoS One. 2019 Jun 12;14(6):e0218085. doi: 10.1371/journal.pone.0218085 (PMC6561569; doi:10.1371/journal.pone.0218085)
Supplement: S1 Material — (ZIP) [file pone.0218085.s002.zip › Supplementary_Material-S1(Rozenfeld et al.)/fdtv_calculation.py]

import math
from itertools import zip_longest, combinations
from functools import lru_cache, partial
import unittest

from Bio.Data.CodonTable import unambiguous_dna_by_id
from Bio import AlignIO


GAP_SYMBOL = '-'


def _altcodons(codon, table):
    """
    list codons that code for the same aminoacid / are also stop
    @param codon
    @table code table id
    @return list of codons
    """

    tab = unambiguous_dna_by_id[table]

    if codon in tab.stop_codons:
        return tab.stop_codons

    try:
        aa = tab.forward_table[codon]
    except:
        return []

    return [k for (k, v) in tab.forward_table.items() if v == aa and k[0] == codon[0] and k[1] == codon[1]]


@lru_cache(maxsize=1024)
def _is_xfold_degenerated(xfold, codon, table):
    """
    determine if codon is x-fold degenerated

    @param codon the codon
    @param table code table id
    @param true if x <= the degeneration of the codon
    """
    return (xfold <= len(_altcodons(codon, table)))


def _grouper(iterable, n, fillvalue=None):
    "Collect data into fixed-length chunks or blocks"
    # grouper('ABCDEFG', 3, 'x') --> ABC DEF Gxx"
    args = [iter(iterable)] * n
    return zip_longest(*args, fillvalue=fillvalue)


def calculate_4dtv(seq1, seq2, min_num_codons=20, genetic_code=1,
                   raise_no_error_return_none=False):

    assert not len(seq1) % 3
    assert len(seq1) == len(seq2)

    num_identical = 0
    num_ts = 0
    num_tv = 0
    num_4_deg_codons = 0
    for codon1, codon2 in zip(_grouper(seq1, 3), _grouper(seq2, 3)):
        if GAP_SYMBOL in codon1 or GAP_SYMBOL in codon2:
            continue
        if not _is_xfold_degenerated(4, ''.join(codon1), genetic_code):
            continue
        num_4_deg_codons += 1
        third_base1 = codon1[2]
        third_base2 = codon2[2]
        if codon1 == codon2:
            num_identical += 1
        elif (third_base1 in ("A", "G") and third_base2 in ("A", "G") or
              third_base1 in ("C", "T") and third_base2 in ("C", "T")):
            num_ts += 1
        else:
            num_tv += 1

    if num_4_deg_codons < min_num_codons:
        if raise_no_error_return_none:
            return
        else:
            raise ValueError('Too few codons')

    fdtv = num_tv / num_4_deg_codons

    if fdtv >= 0.5:
        if raise_no_error_return_none:
            return
        else:
            raise ValueError('FDTV too high')

    fdtvc = -0.5 * math.log( 1 - 2 * fdtv)
    if abs(fdtvc) < 0.0001:
        fdtvc = 0.0

    res = {'num_4_deg_codons': num_4_deg_codons,
           'num_trasitions': num_ts,
           'num_transversions': num_tv,
           'fdtv': fdtv,
           'corrected_fdtv': fdtvc}
    return res


def _calculate_4dtv_for_combination(combination, min_num_codons,
                                    genetic_code,
                                    raise_no_error_return_none):
    (seq1_id, seq1), (seq2_id, seq2) = combination

    res = calculate_4dtv(seq1, seq2, min_num_codons=min_num_codons,
                         genetic_code=genetic_code,
                         raise_no_error_return_none=True)
    key = tuple(sorted((seq1_id, seq2_id)))
    return key, res


def calculate_4dtvs_for_msa(msa, min_num_codons=20, genetic_code=1,
                            mapper_function=None):

    if mapper_function is None:
        mapper_function = map

    results = []
    calculate_4dtv = partial(_calculate_4dtv_for_combination,
                             min_num_codons=min_num_codons,
                             genetic_code=genetic_code,
                             raise_no_error_return_none=True)

    results = mapper_function(calculate_4dtv, combinations(msa.items(), 2))

    results = {key: val for key, val in results if val is not None}
    return results


class FDTVTest(unittest.TestCase):
    def test_fdtv(self):
        res = calculate_4dtv('ATGGTTGTTGTT---TTC',
                             'ATGGTAGTCGTCATC---', min_num_codons=1)
        assert res.fdtv - 0.333333 < 0.01
        assert calculate_4dtv('GTTGTTGTT',
                              'GTTGTTGTG',
                              min_num_codons=1).fdtv - 0.33333 < 0.0001
        assert calculate_4dtv('GTTGTTGTT',
                              'GTTGTTGTC', min_num_codons=1).fdtv - 0 < 0.0001
        assert calculate_4dtv('GTTGTTGTT',
                              'GTTGTTGTA',
                              min_num_codons=1).fdtv - 0.33333 < 0.0001
        assert calculate_4dtv('GTTGTTGTA',
                              'GTTGTTGTG', min_num_codons=1).fdtv - 0 < 0.0001
        assert calculate_4dtv('GTTGTTGTA',
                              'GTTGTTGTC',
                              min_num_codons=1).fdtv - 0.33333 < 0.0001
        assert calculate_4dtv('GTTGTTGTA',
                              'GTTGTTGTT',
                              min_num_codons=1).fdtv - 0.33333 < 0.0001


    def test_msa_fdtvs(self):
        msa = {'seq1': 'ATGGTTGTTGTT---TTC',
               'seq2': 'ATGGTAGTCGTCATC---',
               'seq3': 'ATGGTGGTTGTTATCTTC'}
        res = calculate_4dtvs_for_msa(msa)
        assert res[('seq1', 'seq2')].fdtv - 0.333333 < 0.0001
        assert res[('seq1', 'seq3')].fdtv - 0.333333 < 0.0001
        assert res[('seq2', 'seq3')].fdtv - 0 < 0.0001


if __name__ == '__main__':
    unittest.main()
