# Supplementary material for: De novo European eel transcriptome provides insights into the evolutionary history of duplicated genes in teleost lineages
Source: PLoS One. 2019 Jun 12;14(6):e0218085. doi: 10.1371/journal.pone.0218085 (PMC6561569; doi:10.1371/journal.pone.0218085)
Supplement: S1 Material — (ZIP) [file pone.0218085.s002.zip › Supplementary_Material-S1(Rozenfeld et al.)/filter_pairs_by_fdtv.py]

from transcript_store import (db_session, get_fdtvs_within_assembly,
                              get_assembly)
from load_transcripts_and_cds_to_db import bind_to_db


def get_pairs_within_a_fdtv_range(species, version, min_fdtv=None,
                                  max_fdtv=None):
    with db_session as session:
        assembly = get_assembly(species, version)
        results = get_fdtvs_within_assembly(assembly,
                                            min_fdtv=min_fdtv,
                                            max_fdtv=max_fdtv)
        for orthogroup, pairs in results:
            print(orthogroup)
            for orthogroup, trans1_id, trans2_id, fdtv_res in pairs:
                print(trans1_id, trans2_id, fdtv_res['corrected_fdtv'])

if __name__ == '__main__':
    bind_to_db()
    get_pairs_within_a_fdtv_range('Anguilla anguilla', 'david_sense',
                                  max_fdtv=0.1)
