# Supplementary material for: De novo European eel transcriptome provides insights into the evolutionary history of duplicated genes in teleost lineages
Source: PLoS One. 2019 Jun 12;14(6):e0218085. doi: 10.1371/journal.pone.0218085 (PMC6561569; doi:10.1371/journal.pone.0218085)
Supplement: S1 Material — (ZIP) [file pone.0218085.s002.zip › Supplementary_Material-S1(Rozenfeld et al.)/fit_fdtv_distributions.py]

import os
import pickle
import tempfile
import subprocess
import re
import math
import io

import numpy
from sklearn import mixture
from scipy.spatial.distance import squareform

from Bio.Phylo.TreeConstruction import _Matrix as BioMatrix
from Bio.Phylo.TreeConstruction import _DistanceMatrix as BioDistMatrix
from Bio.Phylo.TreeConstruction import DistanceTreeConstructor
from Bio.Phylo.NewickIO import write as write_newick

from draw_4dtv_distribution import SPECIES_VS_SPECIES_FDTV_DIR

LOGNORMAL_MM_FIT_BIN = '/home/jope/david/eel/duplication/scripts/ks_mixed_models/gmm-bic-log'


def read_fdtvs():
    for fname in os.listdir(SPECIES_VS_SPECIES_FDTV_DIR):
        if not fname.endswith('.pickle'):
            continue
        fpath = os.path.join(SPECIES_VS_SPECIES_FDTV_DIR, fname)
        yield pickle.load(open(fpath, 'rb'))


def _parse_mm_fit_result(fhand):
    data = {'clusters': [], 'BIC': None}
    in_segment = False
    for line in fhand:
        if line.startswith('BIC:'):
            data['BIC'] = float(line.split()[1])
        if line.startswith('Segment'):
            in_segment = True
            continue
        if line.startswith('Labels follow'):
            in_segment = False
        if in_segment:
            items = re.split(', ', line)
            clus_data = {'cluster': items[0],
                         'mean': float(items[1]),
                         'stdev': float(items[2]),
                         'mix_prob': float(items[3])}
            data['clusters'].append(clus_data)
    return data


def fit_data_to_log_normal_mixture_model(float_list, max_num_clusters):
    fhand = tempfile.NamedTemporaryFile(suffix='mm_fit.txt', mode='wt')
    num_vals = 0
    for number in float_list:
        fhand.write('{}\n'.format(number))
        num_vals += 1
    fhand.flush()

    fits = []
    for num_clusters in range(1, max_num_clusters + 1):
        cmd = [LOGNORMAL_MM_FIT_BIN, str(num_clusters), str(num_vals), fhand.name]
        stdout_fhand = tempfile.NamedTemporaryFile(suffix='.mm_fit.stdout', mode='rt')
        process = subprocess.Popen(cmd, stdout=stdout_fhand)
        process.communicate()
        stdout_fhand.seek(0)
        fit = _parse_mm_fit_result(stdout_fhand)
        fit['num_clusters'] = num_clusters
        fits.append(fit)
    return fits


def fit_data_to_log_normal_mixture_model_scipy(float_list, max_num_clusters):
    data = numpy.array([math.log(x) for x in float_list])
    data = data.reshape(-1, 1)

    for num_clusters in range(1, max_num_clusters + 1):
        gmm = mixture.GaussianMixture(n_components=num_clusters,
                                      covariance_type='spherical')
        gmm.fit(data)
        assert gmm.converged_
        means = gmm.means_[:, 0]
        variances = gmm.covariances_
        modes = numpy.exp(means - variances)
#        bic = gmm.bic(data)
#        aic = gmm.aic(data)

#        print('bic', bic)
#        print('aic', aic)
        fit = {'BIC': None,
               'num_clusters': num_clusters,
               'clusters': [],
               'AIC': None}
        for idx in range(means.shape[0]):
            clus_data = {'cluster': idx,
                         'mu': means[idx],
                         'sigma2': variances[idx],
                         'mode': modes[idx]}
            fit['clusters'].append(clus_data)
        yield fit


def select_fit_using_bic(fits, threshold_for_first_bic):
    min_bic = None
    min_bic_index = None
    for idx, fit in enumerate(fits):
        bic = fit['BIC']
        if min_bic is None or min_bic > bic:
            min_bic = bic
            min_bic_index = idx

    increase_relative_to_simpler_model = abs(min_bic - fits[0]['BIC']) / abs(min_bic)

    if increase_relative_to_simpler_model > threshold_for_first_bic:
        return fits[min_bic_index]
    else:
        return fits[0]


def select_fit(fits, species1, species2):
    if ((species1 == 'Esox lucius' and species2 == 'Salmo salar') or
        (species1 == 'Salmo salar' and species2 == 'Esox lucius')):
        return fits[1]
    else:
        return fits[0]


def fit_fdtvs(fdtvs):
    for data in fdtvs:
        species1 = data['species1']
        species2 = data['species2']
        fdtvs = data['fdtvs']

        fits = list(fit_data_to_log_normal_mixture_model_scipy(fdtvs, 2))
        #fit = select_fit_using_bic(fits, threshold_for_first_bic=1000)
        fit = select_fit(fits, species1, species2)

        fdtv = min([cluster['mode'] for cluster in fit['clusters']])
        yield {'species': (species1, species2), 'fdtv': fdtv}


def fdtvs_to_dist_matrix(fdtvs, symmetric_tolerance=0.01):

    fdtvs = {fdtv['species']: fdtv['fdtv'] for fdtv in fdtvs}
    speciess = sorted({species for speciess in fdtvs.keys() for species in speciess})
    species_idx = {species: idx for idx, species in enumerate(speciess)}
    dists = numpy.zeros((len(speciess), len(speciess)))
    for species1 in speciess:
        for species2 in speciess:
            fdtv = 0 if species1 == species2 else fdtvs[(species1, species2)]
            dists[species_idx[species1], species_idx[species2]] = fdtv

    # make simmetric
    for idx1 in range(dists.shape[0]):
        for idx2 in range(dists.shape[1]):
            dist1 = dists[idx1, idx2]
            dist2 = dists[idx2, idx1]
            dist = (dist1 + dist2) / 2
            if dist > 0.00000000001:
                assert abs(dist1 - dist2) / dist < symmetric_tolerance
            dists[idx1, idx2] = dist
            dists[idx2, idx1] = dist

    return speciess, dists


def _create_biopython_dist(labels, dists):
    biopython_triangular = []
    for row_idx in range(dists.shape[0]):
        row = dists[row_idx, 0:row_idx + 1]
        biopython_triangular.append(list(row))
    #matrix = BioMatrix(labels, )
    return BioDistMatrix(labels, biopython_triangular)


def do_nj_tree(labels, dists):
    dists = _create_biopython_dist(labels, dists)
    constructor = DistanceTreeConstructor()
    tree = constructor.nj(dists)
    fhand = io.StringIO()
    write_newick([tree], fhand)
    print(fhand.getvalue())


def do_upgma_tree(labels, dists):
    dists = _create_biopython_dist(labels, dists)
    constructor = DistanceTreeConstructor()
    tree = constructor.upgma(dists)
    fhand = io.StringIO()
    write_newick([tree], fhand)
    print(fhand.getvalue())


def write_dist_matrix_csv(fhand, labels, dists, sep=','):
    fhand.write(sep.join(labels))
    fhand.write('\n')
    for label, row_dists in zip(labels, dists):
        row = [label]
        row.extend(row_dists)
        row = map(str, row)
        fhand.write(sep.join(row))
        fhand.write('\n')


def write_dist_matrix_phylip(fhand, labels, dists):
    fhand.write('{:>10}'.format(len(labels)))
    fhand.write('\n')
    for label, row_dists in zip(labels, dists):
        label = '{:<11}'.format(label.replace(' ', '_')[:10])
        row = [label]
        row_dists = ['{:0.5f}'.format(dist) for dist in row_dists]
        row.extend(row_dists)
        fhand.write(' '.join(row))
        fhand.write('\n')


if __name__ == '__main__':
    fdtvs = read_fdtvs()
    fdtvs = fit_fdtvs(fdtvs)
    species, dists = fdtvs_to_dist_matrix(fdtvs)
    #fhand = io.StringIO()
    #write_dist_matrix_csv(fhand, species, dists)
    #write_dist_matrix_phylip(fhand, species, dists)
    #print(fhand.getvalue())
    tree =  do_nj_tree(species, dists)
