# Supplementary material for: De novo European eel transcriptome provides insights into the evolutionary history of duplicated genes in teleost lineages
Source: PLoS One. 2019 Jun 12;14(6):e0218085. doi: 10.1371/journal.pone.0218085 (PMC6561569; doi:10.1371/journal.pone.0218085)
Supplement: S1 Material — (ZIP) [file pone.0218085.s002.zip › Supplementary_Material-S1(Rozenfeld et al.)/genome_locator.py]

from collections import defaultdict, Counter
import random

from transcript_store import (Transcript, db_session, select,
                              get_paralogs, get_assembly, bind_to_db)


class NoLocationForTranscript(RuntimeError):
    pass


class LocationsAreCloseError(RuntimeError):
    pass


class FewGenesInRegion(RuntimeError):
    pass


class NoSynteyTypes(ValueError):
    pass


class GenomeLocator:
    def __init__(self, species, version):
        self.species = species
        self.version = version
        self._transcript_locations = {}
        with db_session as session:
            self._paralogs = get_paralogs(get_assembly(species, version))
        self._load_locations()

    def _load_locations(self):
        with db_session as session:
            locs = select((trans.transcript_id, trans.location_molecule, trans.location_position)
                           for trans in Transcript if trans.location_molecule)
            #locs = {trans[0]: {'molecule': trans[1], 'position': trans[2]} for trans in locs}
            #self._transcript_locations_by_transcript = locs

            locations_by_transcript = {}
            locations_by_molecule = defaultdict(list)
            for transcript_id, molecule, position in locs:
                locations_by_transcript[transcript_id] = {'molecule': molecule,
                                                          'position': position}
                locations_by_molecule[molecule].append((transcript_id, position))
                #paralogs[transcript_id] = get_paralog_transcripts(transcript_id)
            #print('index done')
            #self._paralogs = paralogs

            sorted_locations_by_molecule = defaultdict(list)
            for molecule, locs in locations_by_molecule.items():
                for idx, (trans, pos) in enumerate(sorted(locs, key=lambda x: x[1])):
                    sorted_locations_by_molecule[molecule].append(trans)
                    locations_by_transcript[trans]['index_in_molecule'] = idx
            self._locations_by_transcript = locations_by_transcript
            self._locations_by_molecule = sorted_locations_by_molecule

    def _locations_are_close(self, location1, location2, max_distance_in_genes):
        if location1['molecule'] != location2['molecule']:
            return False
        return abs(location1['index_in_molecule'] - location2['index_in_molecule']) <= max_distance_in_genes

    def transcripts_are_close(self, transcript_id1, transcript_id2, max_distance_in_genes):
        try:
            location1 = self._locations_by_transcript[transcript_id1]
        except KeyError:
            raise NoLocationForTranscript(transcript_id1)
        try:
            location2 = self._locations_by_transcript[transcript_id2]
        except KeyError:
            raise NoLocationForTranscript(transcript_id2)

        return self._locations_are_close(location1, location2,
                                         max_distance_in_genes)

    def _calculate_region_span(self, location, half_width):
        region_start = int(location['index_in_molecule'] - half_width)
        if region_start < 0:
            region_start = 0
        region_end = int(location['index_in_molecule'] + half_width + 1)
        return region_start, region_end

    def transcripts_are_in_syntenic_region(self, transcript_id1, transcript_id2,
                                           width_to_consider_in_genes,
                                           min_num_shared_genes_between_regions):
        if not width_to_consider_in_genes % 2:
            raise ValueError('width_to_consider_in_genes should be odd')
        try:
            location1 = self._locations_by_transcript[transcript_id1]
        except KeyError:
            raise NoLocationForTranscript(transcript_id1)
        try:
            location2 = self._locations_by_transcript[transcript_id2]
        except KeyError:
            raise NoLocationForTranscript(transcript_id2)
        half_width = (width_to_consider_in_genes - 1) / 2

        if self._locations_are_close(location1, location2,
                                     width_to_consider_in_genes):
            return False

        region1_start, region1_end = self._calculate_region_span(location1,
                                                                 half_width)
        genes_in_region1 = self._locations_by_molecule[location1['molecule']][region1_start:region1_end]

        paralogs = self._paralogs
        paralogs_from_region1 = [paralog for gene in genes_in_region1 for paralog in paralogs[gene]]

        region2_start, region2_end = self._calculate_region_span(location2,
                                                                 half_width)
        genes_in_region2 = self._locations_by_molecule[location2['molecule']][region2_start:region2_end]

        num_common_genes = len(set(paralogs_from_region1).intersection(genes_in_region2))

        if num_common_genes >= min_num_shared_genes_between_regions:
            return True
        else:
            return False

    def num_paralogs_in_syntenic_region(self, transcript_id1, transcript_id2,
                                        width_to_consider_in_genes,
                                        min_number_genes_in_molecules):
        if not width_to_consider_in_genes % 2:
            raise ValueError('width_to_consider_in_genes should be odd')
        try:
            location1 = self._locations_by_transcript[transcript_id1]
        except KeyError:
            raise NoLocationForTranscript(transcript_id1)
        try:
            location2 = self._locations_by_transcript[transcript_id2]
        except KeyError:
            raise NoLocationForTranscript(transcript_id2)
        half_width = (width_to_consider_in_genes - 1) / 2

        if self._locations_are_close(location1, location2,
                                     width_to_consider_in_genes):
            raise LocationsAreCloseError()

        region1_start, region1_end = self._calculate_region_span(location1,
                                                                 half_width)
        genes_in_region1 = self._locations_by_molecule[location1['molecule']][region1_start:region1_end]

        if len(genes_in_region1) < min_number_genes_in_molecules:
            raise FewGenesInRegion()

        paralogs = self._paralogs
        paralogs_from_region1 = [paralog for gene in genes_in_region1 for paralog in paralogs[gene]]

        region2_start, region2_end = self._calculate_region_span(location2,
                                                                 half_width)
        genes_in_region2 = self._locations_by_molecule[location2['molecule']][region2_start:region2_end]

        if len(genes_in_region2) < min_number_genes_in_molecules:
            raise FewGenesInRegion()

        num_common_genes = len(set(paralogs_from_region1).intersection(genes_in_region2))

        return num_common_genes


POSITION_LOCATORS = {}

def get_genome_position_locator(species, version):
    key = species, version
    if key in POSITION_LOCATORS:
        return POSITION_LOCATORS[key]
    else:
        locator = GenomeLocator(species, version)
        POSITION_LOCATORS[key] = locator
    return locator


class NoPositionError(RuntimeError):
    pass


def determine_if_pair_is_close(pair):
    molecule1 = pair.get('molecule1', None)
    if not molecule1:
        raise NoPositionError()
    molecule2 = pair.get('molecule2', None)
    if not molecule2:
        raise NoPositionError()
    return molecule1 == molecule2

def determine_if_pair_is_close_or_synthenic(locator, pair, params_for_close):
    transcript_id1 = pair['transcript_id1']
    transcript_id2 = pair['transcript_id2']

    region_width_in_genes = params_for_close['region_width_in_genes']
    high_synteny_region_min_num_shared_genes = params_for_close['high_synteny_region_min_num_shared_genes']
    medium_synteny_region_min_num_shared_genes = params_for_close['medium_synteny_region_min_num_shared_genes']
    low_synteny_region_min_num_shared_genes = params_for_close['low_synteny_region_min_num_shared_genes']
    min_number_genes_in_molecules = params_for_close['min_number_genes_in_molecules']

    try:
        num_paralogs = locator.num_paralogs_in_syntenic_region(transcript_id1,
                                                               transcript_id2,
                                                               region_width_in_genes,
                                                               min_number_genes_in_molecules)
    except LocationsAreCloseError:
        return 'close'
    except FewGenesInRegion:
        return 'not_enough_genes'

    if num_paralogs >= high_synteny_region_min_num_shared_genes:
        return 'high_synteny'
    elif num_paralogs >= medium_synteny_region_min_num_shared_genes:
        return 'medium_synteny'
    elif num_paralogs >= low_synteny_region_min_num_shared_genes:
        return 'low_synteny'
    elif num_paralogs < low_synteny_region_min_num_shared_genes:
        return 'no_synteny'
    return 'other'


NO_INFO_SYNTENY_TYPES = set(['not_enough_genes', 'no_location', 'other'])
SOME_SYNTENY_TYPES = set(['high_synteny', 'medium_synteny', 'low_synteny'])


def choose_one_synteny_type(synteny_types, only_within_species=False):

    if synteny_types is None:
        return None

    if not only_within_species:
        raise NotImplementedError()

    synteny_types = synteny_types['within_species']
    all_species_synteny_types = []
    for types in synteny_types.values():
        all_species_synteny_types.extend(types)

    synteny_types = all_species_synteny_types

    if not synteny_types:
        raise NoSynteyTypes()

    counts = Counter(synteny_types)

    synteny_types_found = frozenset(counts.keys())

    if not synteny_types_found.difference(NO_INFO_SYNTENY_TYPES):
        return 'no_info'
    else:
        synteny_types_found_with_info = synteny_types_found.difference(NO_INFO_SYNTENY_TYPES)
        synteny_types_found = synteny_types_found_with_info

    some_synteny_types = synteny_types_found.intersection(SOME_SYNTENY_TYPES)

    if 'no_synteny' in synteny_types_found and len(synteny_types_found) == 1:
        return 'no_synteny'

    synteny_types_found = synteny_types_found.difference(['no_synteny'])

    if 'close' in synteny_types_found and len(synteny_types_found) == 1:
        return 'close'

    if 'close' in synteny_types_found and some_synteny_types:
        return 'conflicting_syntenies'

    if some_synteny_types:
        return 'some_synteny'

    if len(synteny_types_found) == 1 and list(synteny_types_found)[0] == 'no_synteny':
        return 'no_synteny'

    print(synteny_types_found)
    raise RuntimeError('We should not be here: FIXME')


def test():
    locator = GenomeLocator('Danio rerio', 'ensembl')
    assert locator.transcripts_are_close('AA1.0UC046390_TC01',
                                         'AA1.0UC020151_TC01', 3)
    assert not locator.transcripts_are_close('AA1.0UC046390_TC01',
                                             'AA1.0UC020151_TC01', 1)
    assert not locator.transcripts_are_in_syntenic_region('AA1.0UC046390_TC01',
                                                          'AA1.0UC020151_TC01',
                                                          11, 2)


if __name__ == '__main__':
    bind_to_db()
    test()
