# Supplementary material for: De novo European eel transcriptome provides insights into the evolutionary history of duplicated genes in teleost lineages
Source: PLoS One. 2019 Jun 12;14(6):e0218085. doi: 10.1371/journal.pone.0218085 (PMC6561569; doi:10.1371/journal.pone.0218085)
Supplement: S1 Material — (ZIP) [file pone.0218085.s002.zip › Supplementary_Material-S1(Rozenfeld et al.)/get_orthogroups.py]

import os
from collections import namedtuple

from config import DUPLICATION_DIR, ORTHOMCL_RESULTS_DIR, ORTHOMCL_SUB_DIRS
from get_transcripts import parse_transcript_ids


OrthoMember = namedtuple('OrthoMember', ['protein_id', 'species'])


def filter_orthogroups_per_number_of_members(orthogroups,
                                             max_members_per_group,
                                             min_members_per_group=2):
    result = {orthogroup_id: members
              for orthogroup_id, members in orthogroups.items()
              if min_members_per_group <= len(members) <= max_members_per_group}
    return result


def filter_orthogroups_one_member_per_species(orthogroups, species1, species2):
    filtered_orthogroups = {}
    for orthogroup_id, members in orthogroups.items():
        members_species1 = []
        members_species2 = []
        for member in members:
            if member.species == species1:
                members_species1.append(member)
            elif member.species == species2:
                members_species2.append(member)
        if len(members_species1) != 1:
            continue
        if len(members_species2) != 1:
            continue
        filtered_orthogroups[orthogroup_id] = [members_species1[0],
                                               members_species2[0]]
    return filtered_orthogroups


def _fix_transdecoder_naming(seq_id):
    if '::' in seq_id:
        seq_id = seq_id.split('::')[1]
    return seq_id


def get_orthogroups_for_one_species(species, version, orthogroups,
                                    load_paralogs=False,
                                    fix_transdecoder_naming=True,
                                    fix_ensembl_naming=True):
    if version == 'ortho_ensembl':
        assert not load_paralogs
        load_orthomcl_orthogroups(species, orthogroups)
        return

    orthomcl_dir = ORTHOMCL_RESULTS_DIR
    species_ortho_result_dir = os.path.join(orthomcl_dir,
                                            ORTHOMCL_SUB_DIRS[species, version])
    species_ortho_result_fpath = os.path.join(species_ortho_result_dir,
                                              'orthologGroups')
    species_ortho_result_fhand = open(species_ortho_result_fpath)
    for line in species_ortho_result_fhand:
        items = line.split("\t")
        protein_id = items[0]
        if fix_transdecoder_naming:
            protein_id = _fix_transdecoder_naming(protein_id)
        if fix_ensembl_naming and version=='ensembl':
            protein_id = parse_transcript_ids(protein_id, version)['protein']
        orthogroup_id = items[1]
        if orthogroup_id == 'NO_GROUP':
            continue
        orthomember = OrthoMember(species=species, protein_id=protein_id)
        try:
            orthogroups[orthogroup_id].add(orthomember)
        except KeyError:
            orthogroups[orthogroup_id] = set([orthomember])

    if load_paralogs:
        ortho_id_counter = 1
        species_paralog_result_fpath = os.path.join(species_ortho_result_dir,
                                                    'paralogGroups')
        for line in open(species_paralog_result_fpath):
            protein_ids = line.strip().split()
            if fix_transdecoder_naming:
                protein_ids = [_fix_transdecoder_naming(protein_id)
                               for protein_id in protein_ids]
            if fix_ensembl_naming and version=='ensembl':
                protein_ids = [parse_transcript_ids(protein_id, version)['protein']
                               for protein_id in protein_ids]
            orthogroup_id = species + '_' + version + '_paralog_' + str(ortho_id_counter)
            ortho_id_counter += 1
            members = [OrthoMember(species=species, protein_id=protein_id_)
                       for protein_id_ in protein_ids]
            orthogroups[orthogroup_id] = set(members)


def load_orthomcl_orthogroups(species, orthogroups):
    if species in ORTHO_ENSEMBL_SPECIES:
        species_ortho_code = ORTHO_ENSEMBL_SPECIES[species]
    else:
        species_ortho_code = ORTHO_ENSEMBL_ARCHIVED_SPECIES[species]['ortomcl_id']
    for protein_id, orthogroup_id in get_orthomcl_protein_id_and_orthogroups(species_ortho_code):
        orthomember = OrthoMember(species=species, protein_id=protein_id)
        try:
            orthogroups[orthogroup_id].add(orthomember)
        except KeyError:
            orthogroups[orthogroup_id] = set([orthomember])


def load_orthogroups(species_list):
    orthogroups = {}
    for species in species_list:
        if (species in ORTHO_ENSEMBL_SPECIES or
            species in ORTHO_ENSEMBL_ARCHIVED_SPECIES):
            load_orthomcl_orthogroups(species, orthogroups)
        else:
            load_orthogroups_for_one_species(species, orthogroups)
    return orthogroups


if __name__ == '__main__':
    load_orthogroups_for_one_species('Salmo salar', 'ssalar_genome', {})
