# Supplementary material for: De novo European eel transcriptome provides insights into the evolutionary history of duplicated genes in teleost lineages
Source: PLoS One. 2019 Jun 12;14(6):e0218085. doi: 10.1371/journal.pone.0218085 (PMC6561569; doi:10.1371/journal.pone.0218085)
Supplement: S1 Material — (ZIP) [file pone.0218085.s002.zip › Supplementary_Material-S1(Rozenfeld et al.)/get_transcripts.py]

import os
import gzip
from collections import defaultdict

from Bio import SeqIO

from config import ASSEMBLIES_INFO, OUT_TRANSCRIPTS_DIR, ENESMBL_UNAVAILABLE_SEQ
from codon_alignment import write_fasta_file

STOP_AA_SYMBOL = '*'


def _read_fasta(fhand):
    return SeqIO.parse(fhand, 'fasta')


def parse_transcript_ids(transcript_id, version):
    seq_id = transcript_id
    if version == 'ensembl':
        ids = seq_id.split('|')

        result = {}
        candidate_ids = [id_ for id_ in ids if 'G00' in id_]
        if len(candidate_ids) > 1:
            raise RuntimeError('Several posible gene IDs for: ' + seq_id)
        elif len(candidate_ids) == 1:
            result['gene'] = candidate_ids[0]

        candidate_ids = [id_ for id_ in ids if 'T00' in id_]
        if len(candidate_ids) > 1:
            raise RuntimeError('Several posible transcript IDs for: ' + seq_id)
        elif len(candidate_ids) == 1:
            result['transcript'] = candidate_ids[0]

        candidate_ids = [id_ for id_ in ids if 'P00' in id_]
        if len(candidate_ids) > 1:
            raise RuntimeError('Several posible protein IDs for: ' + seq_id)
        elif len(candidate_ids) == 1:
            result['protein'] = candidate_ids[0]
    else:
        msg = "Don't know how to get gene and transcript ID from " + version
        raise NotImplementedError(msg)

    return result


def _get_ensembl_transcripts(species, version):
    assembly = species, version

    all_prots_fpath = ASSEMBLIES_INFO[assembly]['all_prots']
    proteins = {}
    for prot in _read_fasta(gzip.open(all_prots_fpath, 'rt')):
        ids = parse_transcript_ids(prot.id, version)
        sequence = str(prot.seq)
        if sequence == ENESMBL_UNAVAILABLE_SEQ:
            continue
        proteins[ids['transcript']] = {'sequence': sequence,
                                       'protein_id': ids['protein']}

    all_cds_fpath = ASSEMBLIES_INFO[assembly]['all_cds']
    if 'fasta' in all_cds_fpath:
        transcripts = _read_fasta(gzip.open(all_cds_fpath, 'rt'))

    for transcript in transcripts:
        ids = parse_transcript_ids(transcript.id, version)
        transcript_sequence = str(transcript.seq)
        if transcript_sequence == ENESMBL_UNAVAILABLE_SEQ:
            continue
        transcript_id = ids['transcript']
        transcript = {'sequence': transcript_sequence,
                      'gene_id': ids['gene']}

        try:
            protein = proteins[transcript_id]
        except KeyError:
            protein = None
        if protein is not None:
            transcript['protein_sequence'] = protein['sequence']
            transcript['protein_id'] = protein['protein_id']

        yield transcript_id, transcript


def set_longest_transcript_as_representative(transcripts):

    transcripts_per_gene = {}
    for transcript_id, transcript in transcripts.items():
        gene_id = transcript['gene_id']
        try:
            gene_info = transcripts_per_gene[gene_id]
        except KeyError:
            gene_info = {'transcript_ids': [], 'has_a_protein': False}
            transcripts_per_gene[gene_id] = gene_info
        gene_info['transcript_ids'].append(transcript_id)
        if 'protein_sequence' in transcript:
            gene_info['has_a_protein'] = True

    longest_transcripts_per_gene = {}
    for gene_id, gene_info in transcripts_per_gene.items():
        max_len = None
        longest_transcript = None
        for transcript_id in gene_info['transcript_ids']:
            transcript = transcripts[transcript_id]

            if gene_info['has_a_protein']:
                if 'protein_sequence' in transcript:
                    length = len(transcript['protein_sequence'])
                else:
                    length = None
            else:
                length = len(transcript['sequence'])

            if length is None:
                continue

            if max_len is None or max_len < length:
                max_len = length
                longest_transcript = transcript_id

        assert longest_transcript is not None

        for transcript_id in gene_info['transcript_ids']:
            transcript = transcripts[transcript_id]
            if transcript_id == longest_transcript:
                representative_transcript = True
            else:
                representative_transcript = False
            transcript['representative'] = representative_transcript


def _remove_stop_from_protein_sequence(sequence):
    return sequence.split(STOP_AA_SYMBOL)[0]


def _replace_unknown_ammino_acids(sequence):
    return sequence.replace('U', 'X')


def _remove_stops_and_replace_unknown_from_proteins(transcripts):
    for transcript in transcripts.values():
        try:
            protein_sequence = transcript['protein_sequence']
        except KeyError:
            continue
        seq = _remove_stop_from_protein_sequence(protein_sequence)
        seq = _replace_unknown_ammino_acids(seq)
        transcript['protein_sequence'] = seq


def _seqs_in_compressed_gb(fpath):
    return SeqIO.parse(gzip.open(fpath, 'rt'), 'gb')


def _get_ssalar_genome(species, version):
    if species != 'Salmo salar':
        raise ValueError('species should be Salmo salar')
    if version != 'ssalar_genome':
        raise ValueError('version should be ssalar_genome')

    transcripts_fpath = ASSEMBLIES_INFO[(species, version)]['all_transcripts']

    seqs = _seqs_in_compressed_gb(transcripts_fpath)

    transcripts = {}
    for record in seqs:
        protein_id = None
        for feature in record.features:
            if feature.type == "gene":
                gene_ids = feature.qualifiers["db_xref"]
                gene_id = None
                for gene_id_ in gene_ids:
                    if gene_id_.startswith("GeneID"):
                        gene_id = gene_id_
                if gene_id is None:
                    continue
            if feature.type == "CDS":
                protein_sequence = "".join(feature.qualifiers["translation"])
                protein_id = feature.qualifiers["protein_id"][0]
                if 'ribosomal_slippage' in feature.qualifiers:
                    continue
                if feature.sub_features:
                    sub_feats = feature.sub_features
                    cds_start = sub_feats[0].location.start
                    cds_end = sub_feats[-1].location.end
                    cds_strand = sub_feats[0].strand
                else:
                    cds_start = feature.location.start
                    cds_end = feature.location.end
                    cds_strand = feature.location.strand
                if "transl_except" in feature.qualifiers:
                    continue
                cds_seq = record.seq[cds_start:cds_end]
                if cds_strand == -1:
                    cds_seq = cds_seq.reverse_complement

                if cds_seq.translate(to_stop=True) != protein_sequence:
                    continue
        transcript = {'sequence': str(record.seq),
                      'gene_id': gene_id}
        if protein_id is not None:
            transcript['protein_sequence'] = protein_sequence
            transcript['protein_id'] = protein_id
        yield record.id, transcript


def _get_our_transcriptome_transcripts(species, version):
    assert version == 'our_phylo_fish'
    assembly = (species, version)

    prots_fpath = ASSEMBLIES_INFO[assembly]['most_expressed_prots']
    proteins = {}
    for prot in _read_fasta(open(prots_fpath, 'rt')):
        sequence = _remove_stop_from_protein_sequence(str(prot.seq))
        sequence = _replace_unknown_ammino_acids(sequence)
        prot_id = prot.id
        transcript_id = prot_id.split('_CDS')[0]
        proteins[transcript_id] = {'sequence': sequence,
                                   'protein_id': prot_id}

    cds_fpath = ASSEMBLIES_INFO[assembly]['most_expressed_cds']
    cdss = {}
    for cds in _read_fasta(open(cds_fpath, 'rt')):
        sequence = str(cds.seq)
        cds_id = cds.id
        transcript_id = cds_id.split('_CDS')[0]
        cdss[transcript_id] = {'sequence': sequence,
                               'cds_id': cds.id}

    representative_fpath = ASSEMBLIES_INFO[assembly]['most_expressed']
    representatives = {transcript.id for transcript in _read_fasta(open(representative_fpath, 'rt'))}

    transcripts_fpath = ASSEMBLIES_INFO[(species, version)]['all_transcripts']
    for record in _read_fasta(transcripts_fpath):
        transcript_id = record.id

        representative = True if transcript_id in representatives else False

        if transcript_id in cdss:
            sequence = cdss[transcript_id]['sequence']
        else:
            sequence = str(record.seq)

        gene_id = transcript_id.split('_')[0]
        transcript = {'sequence': sequence,
                      'gene_id': gene_id,
                      'representative': representative}

        if transcript_id in proteins:
            protein = proteins[transcript_id]
            transcript['protein_sequence'] = protein['sequence']
            transcript['protein_id'] = protein['protein_id']
        yield transcript_id, transcript


def _clean_anguilla_id(id_):
    return id_.split(':')[2]


def _get_anguilla_sense_transcripts(species, version):
    assert species == 'Anguilla anguilla'
    assert version == 'david_sense'
    assembly = species, version

    prots_fpath = ASSEMBLIES_INFO[assembly]['most_expressed_prots']
    proteins = {}
    for prot in _read_fasta(open(prots_fpath, 'rt')):
        sequence = _remove_stop_from_protein_sequence(str(prot.seq))
        sequence = _replace_unknown_ammino_acids(sequence)
        prot_id = _clean_anguilla_id(prot.id)
        transcript_id = prot_id
        proteins[transcript_id] = {'sequence': sequence,
                                   'id': prot_id}

    cds_fpath = ASSEMBLIES_INFO[assembly]['most_expressed_cds']
    cdss = {}
    for cds in _read_fasta(open(cds_fpath, 'rt')):
        sequence = str(cds.seq)
        cds_id = _clean_anguilla_id(cds.id)
        transcript_id = cds_id
        cdss[transcript_id] = {'sequence': sequence,
                               'id': cds_id}

    representative_fpath = ASSEMBLIES_INFO[assembly]['most_expressed']
    representatives = {transcript.id for transcript in _read_fasta(open(representative_fpath, 'rt'))}

    transcripts_fpath = ASSEMBLIES_INFO[assembly]['all_transcripts']
    for transcript in _read_fasta(open(transcripts_fpath, 'rt')):
        transcript_id = transcript.id
        gene_id = transcript.id.split('_TC')[0]

        if transcript.id in proteins:
            sequence = cdss[transcript_id]['sequence']
            protein = proteins[transcript_id]
        else:
            sequence = str(transcript.seq)
            protein = None

        representative = True if transcript_id in representatives else False

        transcript = {'sequence': sequence,
                      'gene_id': gene_id,
                      'representative': representative}
        if protein is not None:
            transcript['protein_sequence'] = protein['sequence']
            transcript['protein_id'] = protein['id']
        yield transcript_id, transcript


def get_transcripts(species, version):
    if version == 'our_phylo_fish':
        return dict(_get_our_transcriptome_transcripts(species, version))
    elif version == 'ssalar_genome':
        transcripts = dict(_get_ssalar_genome(species, version))
        _remove_stops_and_replace_unknown_from_proteins(transcripts)
        set_longest_transcript_as_representative(transcripts)
        return transcripts
    elif version == 'ensembl':
        transcripts = dict(_get_ensembl_transcripts(species, version))
        _remove_stops_and_replace_unknown_from_proteins(transcripts)
        set_longest_transcript_as_representative(transcripts)
        return transcripts
    elif version == 'david_sense':
        transcripts = dict(_get_anguilla_sense_transcripts(species, version))
        return transcripts
    else:
        msg = 'Unknown transcriptome: {} {}'.format(species, version)
        raise ValueError(msg)

if __name__ == '__main__':
    species = 'Lepisosteus oculatus'
    species = 'Danio rerio'
    species = 'Takifugu rubripes'
    version = 'ensembl'
    transcripts = get_transcripts(species, 'ensembl')
    if not os.path.exists(OUT_TRANSCRIPTS_DIR):
        os.mkdir(OUT_TRANSCRIPTS_DIR)
    proteins = {transcript['protein_id']: transcript['protein_sequence'] for transcript in transcripts.values() if transcript['representative'] and 'protein_sequence' in transcript}
    print(len(proteins))
    fpath = os.path.join(OUT_TRANSCRIPTS_DIR, species + version + '.prots.fasta')
    write_fasta_file(open(fpath, 'wt'), proteins)
    longest_transcripts  = {transcript_id: transcript['sequence'] for transcript_id, transcript in transcripts.items() if transcript['representative']}
    print(len(longest_transcripts))
    fpath = os.path.join(OUT_TRANSCRIPTS_DIR, species + version + '.longest_transcripts.fasta')
    write_fasta_file(open(fpath, 'wt'), longest_transcripts)
