# Supplementary material for: De novo European eel transcriptome provides insights into the evolutionary history of duplicated genes in teleost lineages
Source: PLoS One. 2019 Jun 12;14(6):e0218085. doi: 10.1371/journal.pone.0218085 (PMC6561569; doi:10.1371/journal.pone.0218085)
Supplement: S1 Material — (ZIP) [file pone.0218085.s002.zip › Supplementary_Material-S1(Rozenfeld et al.)/go_enrichment_analysis.R]

library('topGO')

ANALYSIS = 'anguilla2'

GO_ASPECTS = c('BP', 'CC', 'MF')
BASE_DIR = '/home/jope/david/eel/duplication'
ANALYSIS_DIR = paste(BASE_DIR, ANALYSIS, sep='/')
GO_DIR = paste(ANALYSIS_DIR, 'go_enrichment', sep='/')
if (!dir.exists(GO_DIR)){
  dir.create(GO_DIR)
}
GO_RESULTS_DIR = paste(GO_DIR, 'results', sep='/')
if (!dir.exists(GO_RESULTS_DIR)){
  dir.create(GO_RESULTS_DIR)
}
DUPLICATED_ORTHOGROUPS_PER_BRANCH_FPATH = paste(GO_DIR,
                                                'duplicated_orthogroups_per_branch.txt',
                                                sep='/')
GO_ANNOTATION_FPATH = paste(GO_DIR, 'orthogroup_go_annotation_from_eggnog.csv',
                            sep='/')

GO_ANNOTATION = readMappings(GO_ANNOTATION_FPATH)

read_orthogroups_per_branch = function(fpath){
  # Read in the data
  x <- scan(fpath, what="", sep="\n")
  # Separate elements by one or more whitepace
  y <- strsplit(x, "[[:space:]]+")
  # Extract the first vector element and set it as the list element name
  names(y) <- sapply(y, `[[`, 1)
  #names(y) <- sapply(y, function(x) x[[1]]) # same as above
  # Remove the first vector element from each list element
  y <- lapply(y, `[`, -1)
  return(y)
}

do_go_enrichment = function(prefix='results', go_aspects=GO_ASPECTS,
                            gene_list=NULL, go_annotation=NULL){
  for (go_aspect in go_aspects){

   GOdata <- new("topGOdata", ontology=go_aspect, allGenes=gene_list,
                 annot=annFUN.gene2GO, gene2GO=go_annotation)

   resultFis <- runTest(GOdata, algorithm="weight01", statistic="fisher")

   num_signif <- sum(score(resultFis) < 0.05)

   out_file = paste(prefix, '_', go_aspect, '.csv', sep='')
   allRes <- GenTable(GOdata, weight=resultFis, orderBy="weight", topNodes=num_signif)
   write.csv(allRes, out_file)
  }
}

duplicated_orthogroups_per_branch = read_orthogroups_per_branch(DUPLICATED_ORTHOGROUPS_PER_BRANCH_FPATH)

for (branch_id in names(duplicated_orthogroups_per_branch)){
  orthogroups = duplicated_orthogroups_per_branch[[branch_id]]
  print(branch_id)

  per_branch_results_dir = paste(GO_RESULTS_DIR, 'per_branch', sep='/')
  if (!dir.exists(per_branch_results_dir)){
    dir.create(per_branch_results_dir)
  }
  prefix = paste(per_branch_results_dir, branch_id, sep='/')
  print(paste('Doing enrichment:', branch_id, 'for orthogroups:', length(orthogroups)))
  all_orthogroup_names = names(GO_ANNOTATION)
  orthogroups_bool <- factor(as.integer(all_orthogroup_names %in% orthogroups))
  names(orthogroups_bool) = all_orthogroup_names
  do_go_enrichment(prefix, GO_ASPECTS, orthogroups_bool, GO_ANNOTATION)
}
