# Supplementary material for: De novo European eel transcriptome provides insights into the evolutionary history of duplicated genes in teleost lineages
Source: PLoS One. 2019 Jun 12;14(6):e0218085. doi: 10.1371/journal.pone.0218085 (PMC6561569; doi:10.1371/journal.pone.0218085)
Supplement: S1 Material — (ZIP) [file pone.0218085.s002.zip › Supplementary_Material-S1(Rozenfeld et al.)/load_and_calculate_ml_trees.py]

from multiprocessing import Pool

from pony.orm import db_session, commit, flush

from transcript_store import (get_orthogroups_with_codon_alignments,
                              Orthogroup)
from fdtv_calculation import calculate_4dtvs_for_msa
from load_transcripts_and_cds_to_db import bind_to_db


IQTREE_BIN = 'iqtree-omp'

def calculate_ml_tree(alignment):
    print(alignment)


def main():
    bind_to_db()

    n_processes = 1

    with db_session as session:
        orthos_and_alignments = ((orthogroup_id, alignment)
                                 for orthogroup_id, alignment
                                 in get_orthogroups_with_codon_alignments())


        if n_processes < 2:
            for item in map(calculate_and_store_4dtvs_for_orthogroup,
                            orthos_and_alignments):
                continue
        else:
            with Pool(n_processes) as pool:
                for item in pool.map(calculate_and_store_4dtvs_for_orthogroup,
                                     orthos_and_alignments):
                    continue


def calculate_and_store_4dtvs_for_orthogroup(orthos_and_alignments):
    orthogroup_id, alignment = orthos_and_alignments
    with db_session as session:
        calculate_ml_tree(alignment)

if __name__ == '__main__':
    main()
