# Supplementary material for: De novo European eel transcriptome provides insights into the evolutionary history of duplicated genes in teleost lineages
Source: PLoS One. 2019 Jun 12;14(6):e0218085. doi: 10.1371/journal.pone.0218085 (PMC6561569; doi:10.1371/journal.pone.0218085)
Supplement: S1 Material — (ZIP) [file pone.0218085.s002.zip › Supplementary_Material-S1(Rozenfeld et al.)/load_and_calculate_neighbour_fdtvs.py]

import tempfile

from pony.orm import commit

import rpy2
from rpy2.robjects.packages import importr
from rpy2 import robjects
#from rpy2.robjects.numpy2ri import numpy2ri
#robjects.conversion.py2ri = numpy2ri

from scipy.spatial.distance import squareform

from transcript_store import (db_session, get_assemblies_with_fdtv_results,
                              get_fdtvs_within_assembly,
                              get_ftdtvs_between_assemblies,
                              Orthogroup, get_assembly)
from load_transcripts_and_cds_to_db import bind_to_db, FDTV_RESULTS_DIR

DEF_N_BINS= 50

ONE_RANDOM_PAIR_PER_ORTHOLOG = '1'
ALL_PAIRS_PER_ORTHOLOG = 'all'
NEIGHOUR_PAIRS_PER_ORTHOLOG = 'nj'


class RuntimeMissingFDTVsError(RuntimeError):
    pass


def calculate_fdtv_dists_and_nj_tree(fdtv_results):
    fdtvs = {}
    genes = set()
    for orthogroup, gene1_id, gene2_id, fdtv in fdtv_results:
        fdtv = fdtv['corrected_fdtv']
        fdtvs[(gene1_id, gene2_id)] = fdtv
        genes.add(gene1_id)
        genes.add(gene2_id)

    genes = list(genes)
    num_genes = len(genes)

    nan = float('nan')
    dists = []
    for idx1, gene1 in enumerate(genes):
        for idx2 in range(idx1 + 1, num_genes):
            gene2 = genes[idx2]
            try:
                fdtv = fdtvs[(gene1, gene2)]
            except KeyError:
                try:
                    fdtv = fdtvs[(gene2, gene1)]
                except KeyError:
                    fdtv = nan
            if idx1 == idx2:
                fdtv = 0
            dists.append(fdtv)
    if len(dists) == 1:
        return {'fdtv_distances': {'transcripts_ids': genes,
                                   'condensed_matrix': dists}}
    condensed_dists = dists
    dists = squareform(dists)

    # nj tree
    # it does NJ trees with missing data in the distance matrix
    ape = importr('ape')
    dists = robjects.FloatVector(list(dists.flat))
    base = importr('base')
    dists = base.matrix(dists, ncol=num_genes, nrow=num_genes)
    try:
        nj_tree = ape.njs(dists)
    except rpy2.rinterface.RRuntimeError as error:
        if 'distance information insufficient' in str(error):
            msg = 'Too much missing data in the fdtv matrix'
            raise RuntimeMissingFDTVsError(msg)

    tree_fhand = tempfile.NamedTemporaryFile(suffix='.newick',
                                             mode='rt')
    robjects.r['write.tree'](nj_tree, tree_fhand.name)
    newick_tree = tree_fhand.read().strip()
    return {'fdtv_distances': {'transcripts_ids': genes,
                               'condensed_matrix': condensed_dists},
            'nj_tree': newick_tree}


def calculate_fdtv_dists_neighbour_tree_for_assembly(species, version):
    print(species, version)
    with db_session as session:
        assembly = get_assembly(species, version)
        for orthogroup_id, results in get_fdtvs_within_assembly(assembly):
            try:
                fdtv_result = calculate_fdtv_dists_and_nj_tree(results)
            except RuntimeMissingFDTVsError:
                continue

            orthogroup = Orthogroup[orthogroup_id]
            fdtv_distances = orthogroup.fdtv_distances
            if fdtv_distances is None:
                fdtv_distances = {}
            fdtv_distances['within_species'] = {species: {version: fdtv_result['fdtv_distances']}}
            orthogroup.fdtv_distances = fdtv_distances

            if 'nj_tree' not in fdtv_result:
                continue
            trees = orthogroup.trees
            if trees is None:
                trees = {}
            trees['nj'] = {'fdtv_within_species': {species: {version: fdtv_result['nj_tree']}}}
            orthogroup.trees = trees


def calculate_neighbour_fdtvs_within_assemblies(assemblies=None):
    if not assemblies:
        with db_session as session:
            assemblies = get_assemblies_with_fdtv_results()
            assemblies = [(assembly.species, assembly.version)
                          for assembly in assemblies]

    for assembly in assemblies:
        calculate_fdtv_dists_neighbour_tree_for_assembly(*assembly)


if __name__ == '__main__':
    bind_to_db()

    #assembly = ('Gallus gallus', 'ortho_ensembl')

    calculate_neighbour_fdtvs_within_assemblies()
