# Supplementary material for: De novo European eel transcriptome provides insights into the evolutionary history of duplicated genes in teleost lineages
Source: PLoS One. 2019 Jun 12;14(6):e0218085. doi: 10.1371/journal.pone.0218085 (PMC6561569; doi:10.1371/journal.pone.0218085)
Supplement: S1 Material — (ZIP) [file pone.0218085.s002.zip › Supplementary_Material-S1(Rozenfeld et al.)/load_database.sh]

python load_transcripts_and_cds_to_db.py

#rm -r /home/jope/david/eel/duplication/alignments_old/*
#cp -r /home/jope/david/eel/duplication/alignments/ /home/jope/david/eel/duplication/alignments_old/
#rm -r /home/jope/david/eel/duplication/alignments/*
python do_orthogroup_alignments.py

python load_transcripts_and_cds_to_db.py

echo "Preparing phyldog"
python prepare_phyldog.py

echo "Calculating fdtvs"
python load_and_calculate_fdtvs.py
#python do_orthogroup_trees.py

#python load_and_calculate_neighbour_fdtvs.py
#python load_positions_in_db.py
