# Supplementary material for: De novo European eel transcriptome provides insights into the evolutionary history of duplicated genes in teleost lineages
Source: PLoS One. 2019 Jun 12;14(6):e0218085. doi: 10.1371/journal.pone.0218085 (PMC6561569; doi:10.1371/journal.pone.0218085)
Supplement: S1 Material — (ZIP) [file pone.0218085.s002.zip › Supplementary_Material-S1(Rozenfeld et al.)/load_transcripts_and_cds_to_db.py]

import os
from collections import OrderedDict

import pony
from pony.orm import db_session, select

from config import ANALYSIS_DIR, ASSEMBLIES
from get_transcripts_and_cds import GETTERS as transcripts_and_cds_getters
from get_transcripts_and_cds import (get_sequences, DUPLICATION_DIR,
                                     ORTHO_ENSEMBL_SPECIES,
                                     ORTHO_ENSEMBL_ARCHIVED_SPECIES,
                                     STOP_CODONS, STOP_AA_SYMBOL)
from transcript_store import (add_transcript, get_transcript_database,
                              add_orthogroup, Transcript,
                              get_num_orthogroups, get_num_aa_alignments,
                              update_orthogroup_alignments,
                              get_or_add_assembly, get_assembly)
from get_orthogroups import load_orthogroups_for_one_species, ORTHOMCL_SUB_DIRS
from codon_alignment import read_fasta_file


MSA_DIR = os.path.join(ANALYSIS_DIR, 'alignments')
MSA_CODON_DIR = os.path.join(MSA_DIR, 'codon')
MSA_PROT_DIR = os.path.join(MSA_DIR, 'prot')
FDTV_RESULTS_DIR = os.path.join(ANALYSIS_DIR, 'fdtv')

THREE_LETTER_STOP_CODONS = [''.join(codon) for codon in STOP_CODONS]


def load_seqs_in_db(remove_stops=True):

    with db_session as session:
        for species, version in transcripts_and_cds_getters.keys():
            if ASSEMBLIES is not None and (species, version) not in ASSEMBLIES:
                continue
            print(species, version)
            assembly = get_or_add_assembly(species, version)
            seqs = get_sequences(species, version)
            for transcript, prot in seqs:

                protein_seq = str(prot.seq)
                transcript_seq = str(transcript.seq)

                if remove_stops:
                    if protein_seq[-1] == STOP_AA_SYMBOL:
                        protein_seq = protein_seq[:-1]
                    if transcript_seq[-3:] in THREE_LETTER_STOP_CODONS:
                        transcript_seq = transcript_seq[:-3]

                # Some software uses U as Unknown aminoacid, but
                # exonerate will ask for X for Uknown
                protein_seq = protein_seq.replace('U', 'X')

                add_transcript(assembly=assembly,
                               transcript_id=transcript.id,
                               transcript_seq=transcript_seq,
                               protein_id=prot.id,
                               protein_seq=protein_seq)


def guess_if_orthomcl_seq_id_is_prot_id(seq_id, species):
    transcript = Transcript.get(protein_id=seq_id)
    if transcript is not None:
        return True

    try:
        transcript = Transcript[seq_id]
    except pony.orm.core.ObjectNotFound:
        msg = 'Seq id in orthoMCL result for species {} '
        msg += 'not found in prots or dnas: {}'
        msg = msg.format(species, seq_id)
        raise RuntimeError(msg)
    return False


def load_orthomcl_results():
    orthogroups = {}
    for species, version in ORTHOMCL_SUB_DIRS.keys():
        if ASSEMBLIES is not None and (species, version) not in ASSEMBLIES:
            continue
        print('Getting orthoMCL results for: {} {}'.format(species, version))
        load_orthogroups_for_one_species(species, version,
                                         orthogroups, load_paralogs=True)

    orthomcl_ensemble_species = list(ORTHO_ENSEMBL_SPECIES.keys())
    orthomcl_ensemble_species.extend(ORTHO_ENSEMBL_ARCHIVED_SPECIES.keys())
    for species in orthomcl_ensemble_species:
        version = 'ortho_ensembl'
        if ASSEMBLIES is not None and (species, version) not in ASSEMBLIES:
            continue
        print('Getting orthoMCL results for: {} {}'.format(species, version))
        load_orthogroups_for_one_species(species, version,
                                         orthogroups, load_paralogs=False)

    print('Loading orthoMCL results in DB')
    seq_id_is_prot_id = {}
    for orthogroup, members in orthogroups.items():
        with db_session as session:
            transcripts = []
            for seq_id, species in members:
                if not species in seq_id_is_prot_id:
                    try:
                        seq_id_is_prot_id[species] = guess_if_orthomcl_seq_id_is_prot_id(seq_id,
                                                                                         species)
                    except RuntimeError:
                        continue

                if seq_id_is_prot_id[species]:
                    transcript = Transcript.get(protein_id=seq_id)
                else:
                    transcript = Transcript[seq_id]

                if species == 'Salmo salar' and transcript is None:
                    # The orthoMCL for Salmo salar included several transcripts
                    # per gene, but we're only loading one, so some transcripts
                    # from orthoMCL are not in the database
                    continue

                assert transcript.assembly.species == species
                transcripts.append(transcript)
            add_orthogroup(orthogroup_id=orthogroup, members=transcripts)


def delete_orthogroups_in_db():
    delete_orthogroups()


def load_alignments():
    for fname in os.listdir(MSA_PROT_DIR):
        prot_fpath = os.path.join(MSA_PROT_DIR, fname)
        prot_alig = OrderedDict(read_fasta_file(prot_fpath))
        codon_fpath = os.path.join(MSA_CODON_DIR, fname)
        codon_alig = OrderedDict(read_fasta_file(codon_fpath))
        with db_session as session:
            if not fname.endswith('.fasta'):
                msg = 'Alignment fasta file does not end with .fasta'
                raise RuntimeError(msg)
            orthogroup_id = fname.replace('.fasta', '')
            update_orthogroup_alignments(orthogroup_id,
                                         aa_alignment=prot_alig,
                                         codon_alignment=codon_alig)


if __name__ == '__main__':
    if not os.path.exists(SQLITE_FPATH):
        create_db()
        load_seqs_in_db()
    else:
        bind_to_db()

    if False:
        delete_orthogroups_in_db()

    if False:
        with db_session as session:
            assembly = get_assembly('Salmo salar', 'ssalar_genome')
            transcript = select(trans for trans in Transcript
                                if trans.assembly==assembly).first()
            print(transcript.transcript_id)
            print(transcript.protein_id)
        assert False

    with db_session as session:
        num_orthogroups = get_num_orthogroups()
        print('num orthogroups', num_orthogroups)
    if not num_orthogroups:
        load_orthomcl_results()

    with db_session as session:
        num_aa_alignments = get_num_aa_alignments()
        print('num_aa_alignments', num_aa_alignments)
    if True:
        print('Loading alignments')
        load_alignments()
