# Supplementary material for: De novo European eel transcriptome provides insights into the evolutionary history of duplicated genes in teleost lineages
Source: PLoS One. 2019 Jun 12;14(6):e0218085. doi: 10.1371/journal.pone.0218085 (PMC6561569; doi:10.1371/journal.pone.0218085)
Supplement: S1 Material — (ZIP) [file pone.0218085.s002.zip › Supplementary_Material-S1(Rozenfeld et al.)/look_for_syntenic_regions.py]

from transcript_store import TranscriptPair, db_session, select
from load_transcripts_and_cds_to_db import bind_to_db

def _get_pairs():
    with db_session:
        pairs = select(pair for pair in TranscriptPair)
                       if (pair.transcript_1.location_molecule and
                           pair.transcript_2.location_molecule))
        for pair in pairs:

            yield pair


def look_for_syntenic_regions(assemblies_1, assemblies_2):
    for pair in _get_pairs():
        print(pair)
        break


if __name__ == '__main__':
    bind_to_db()
    assemblies_1 = [('Anguilla anguilla', 'david_sense')]
    assemblies_2 = [('Danio rerio', 'ensembl'),
                    ('Takifugu rubripes', 'ortho_ensembl'),
                    ('Salmo salar', 'ssalar_genome'),
                    ('Xiphophorus maculatus', 'ensembl'),
                    ('Esox lucius', 'our_phylo_fish')]
    look_for_syntenic_regions(assemblies_1, assemblies_2)
