# Supplementary material for: De novo European eel transcriptome provides insights into the evolutionary history of duplicated genes in teleost lineages
Source: PLoS One. 2019 Jun 12;14(6):e0218085. doi: 10.1371/journal.pone.0218085 (PMC6561569; doi:10.1371/journal.pone.0218085)
Supplement: S1 Material — (ZIP) [file pone.0218085.s002.zip › Supplementary_Material-S1(Rozenfeld et al.)/parse_phyldog_result.py]

import json
import os
import io
import functools

from ete3 import PhyloTree

from transcript_store import db_session, Transcript, bind_to_db
from prepare_phyldog import PHYLDOG_DIR, PHYLDOG_PARAMETERS_JSON_FNAME
from config import OUTGROUP

TREE1 = '(((((((XM_014136127.1:0.0423415[&&NHX:Ev=S:S=7:ND=22],NM_001141642.1:0.033109[&&NHX:Ev=S:S=7:ND=23]):0.0500708[&&NHX:Ev=D:S=7:ND=24],(ENSXMAG00000005672|ENSXMAT00000005704|ENSXMAP00000005698:0.0867578[&&NHX:Ev=S:S=12:ND=25],ENSTRUT00000007878:0.0964719[&&NHX:Ev=S:S=11:ND=26]):0.0447877[&&NHX:Ev=S:S=8:ND=27]):0.0359575[&&NHX:Ev=S:S=5:ND=28],ENSDARP00000131952|ENSDARG00000103846|ENSDART00000169404:0.121343[&&NHX:Ev=S:S=9:ND=29]):0.0108358[&&NHX:Ev=S:S=3:ND=30],(AA1.0UC046325_TC01:0.0547626[&&NHX:Ev=S:S=4:ND=31],AA1.0UC046324_TC02:0.0146521[&&NHX:Ev=S:S=4:ND=32]):0.063178[&&NHX:Ev=D:S=4:ND=33]):0.812249[&&NHX:Ev=S:S=1:ND=34],((((ENSXMAG00000020191|ENSXMAT00000020266|ENSXMAP00000020238:0.19342[&&NHX:Ev=S:S=12:ND=35],ENSDARP00000114162|ENSDARG00000056210|ENSDART00000141267:0.197955[&&NHX:Ev=S:S=9:ND=36]):0.0739874[&&NHX:Ev=S:S=3:ND=37],(((((((ENSTRUT00000005983:0.00247579[&&NHX:Ev=S:S=11:ND=38],ENSTRUT00000000051:0.00101245[&&NHX:Ev=S:S=11:ND=39]):0.00152734[&&NHX:Ev=D:S=11:ND=40],ENSTRUT00000004851:0.0285755[&&NHX:Ev=S:S=11:ND=41]):1.56491e-06[&&NHX:Ev=D:S=11:ND=42],ENSTRUT00000005957:0.00900996[&&NHX:Ev=S:S=11:ND=43]):0.010004[&&NHX:Ev=D:S=11:ND=44],ENSTRUT00000028505:0.0354503[&&NHX:Ev=S:S=11:ND=45]):0.0876575[&&NHX:Ev=D:S=11:ND=46],ENSXMAG00000010876|ENSXMAT00000010910|ENSXMAP00000010896:0.0909173[&&NHX:Ev=S:S=12:ND=47]):0.0358504[&&NHX:Ev=S:S=8:ND=48],(((((XM_014187508.1:0.000530868[&&NHX:Ev=S:S=7:ND=49],XM_014203983.1:1.56491e-06[&&NHX:Ev=S:S=7:ND=50]):0.00011374[&&NHX:Ev=D:S=7:ND=51],XM_014204093.1:0.0012905[&&NHX:Ev=S:S=7:ND=52]):1.56491e-06[&&NHX:Ev=D:S=7:ND=53],XM_014191271.1:1.56491e-06[&&NHX:Ev=S:S=7:ND=54]):0.00561976[&&NHX:Ev=D:S=7:ND=55],XM_014192866.1:0.0207006[&&NHX:Ev=S:S=7:ND=56]):0.080963[&&NHX:Ev=D:S=7:ND=57],(XM_014134360.1:0.0387507[&&NHX:Ev=S:S=7:ND=58],XM_014147413.1:0.0375984[&&NHX:Ev=S:S=7:ND=59]):0.108381[&&NHX:Ev=D:S=7:ND=60]):0.0200683[&&NHX:Ev=D:S=7:ND=61]):0.00593442[&&NHX:Ev=S:S=5:ND=62],((ENSDARP00000030050|ENSDARG00000055723|ENSDART00000031650:0.00382547[&&NHX:Ev=S:S=9:ND=63],((ENSDARP00000103854|ENSDARG00000092362|ENSDART00000111042:0.00236629[&&NHX:Ev=S:S=9:ND=64],ENSDARP00000010413|ENSDARG00000021924|ENSDART00000010477:0.00220625[&&NHX:Ev=S:S=9:ND=65]):0.00192067[&&NHX:Ev=D:S=9:ND=66],ENSDARP00000109199|ENSDARG00000029688|ENSDART00000124762:0.00569466[&&NHX:Ev=S:S=9:ND=67]):0.00301868[&&NHX:Ev=D:S=9:ND=68]):0.0591813[&&NHX:Ev=D:S=9:ND=69],CCARG45813_T01_CDS01:0.0525508[&&NHX:Ev=S:S=10:ND=70]):0.0803647[&&NHX:Ev=S:S=6:ND=71]):0.0173569[&&NHX:Ev=S:S=3:ND=72]):0.00695184[&&NHX:Ev=D:S=3:ND=73],AA1.0UC028866_TC02:0.129268[&&NHX:Ev=S:S=4:ND=74]):0.0101799[&&NHX:Ev=S:S=1:ND=75],LOCUG07812_T02_CDS01:0.10491[&&NHX:Ev=S:S=2:ND=76]):0.0594037[&&NHX:Ev=S:S=0:ND=77]):0.0505117[&&NHX:Ev=D:S=0:ND=78],(((((ENSXMAG00000001602|ENSXMAT00000001612|ENSXMAP00000001609:0.0903093[&&NHX:Ev=S:S=12:ND=3],ENSTRUT00000012686:0.114807[&&NHX:Ev=S:S=11:ND=4]):0.0442651[&&NHX:Ev=S:S=8:ND=5],(NM_001139607.1:0.033129[&&NHX:Ev=S:S=7:ND=6],(XM_014137172.1:0.00502141[&&NHX:Ev=S:S=7:ND=7],XM_014197598.1:0.0437486[&&NHX:Ev=S:S=7:ND=8]):0.032306[&&NHX:Ev=D:S=7:ND=9]):0.0694012[&&NHX:Ev=D:S=7:ND=10]):0.00332299[&&NHX:Ev=S:S=5:ND=11],(ENSDARP00000043742|ENSDARG00000037403|ENSDART00000043743:0.144454[&&NHX:Ev=S:S=9:ND=12],(ENSDARP00000090766|ENSDARG00000068992|ENSDART00000099994:0.0429084[&&NHX:Ev=S:S=9:ND=13],CCARG21705_T01_CDS01:0.0340913[&&NHX:Ev=S:S=10:ND=14]):0.0661068[&&NHX:Ev=S:S=6:ND=15]):0.0157371[&&NHX:Ev=D:S=6:ND=16]):0.0183599[&&NHX:Ev=S:S=3:ND=17],(LOCUG24814_T01_CDS01:0.0697892[&&NHX:Ev=S:S=2:ND=18],AA1.0UC019910_TC01:0.101223[&&NHX:Ev=S:S=4:ND=19]):0.0276931[&&NHX:Ev=S:S=0:ND=20]):0.043035[&&NHX:Ev=D:S=0:ND=21],((XM_014214840.1:0.0235042[&&NHX:Ev=S:S=7:ND=0],XM_014162783.1:0.0227345[&&NHX:Ev=S:S=7:ND=1]):0.0639138[&&NHX:Ev=D:S=7:ND=2],ENSXMAG00000001728|ENSXMAT00000001734|ENSXMAP00000001730:0.163567[&&NHX:Ev=S:S=12:ND=89]):0.0241122[&&NHX:Ev=S:S=5:ND=88]):0.0381761[&&NHX:Ev=D:S=0:ND=87]):0.0256275[&&NHX:Ev=D:S=0:ND=86],(((ENSTRUT00000038866:0.102923[&&NHX:Ev=S:S=11:ND=79],ENSXMAG00000010572|ENSXMAT00000010615|ENSXMAP00000010601:0.124375[&&NHX:Ev=S:S=12:ND=80]):0.0636606[&&NHX:Ev=S:S=8:ND=81],NM_001141684.1:0.0881326[&&NHX:Ev=S:S=7:ND=82]):0.0151508[&&NHX:Ev=S:S=5:ND=83],ENSDARP00000039324|ENSDARG00000012381|ENSDART00000031418:0.160945[&&NHX:Ev=S:S=9:ND=84]):0.0256275[&&NHX:Ev=S:S=3:ND=85])[&&NHX:Ev=D:S=0:ND=90];'


class MissingFamily(ValueError):
    pass


def parse_family_tree(tree):
    orig_tree = tree
    tree = PhyloTree(tree, sp_naming_function=None)

    #S: speciesID
    #Ev: Duplication, Speciation
    #ND: NoDeID
    with db_session:
        for node in tree.traverse():
            if node.is_leaf():
                species = Transcript[node.name].assembly.species
                node.add_features(xpecies=species)
            event_type = node.Ev
            if event_type == 'D':
                node.add_features(evoltype="D")
    #print(tree.get_ascii(attributes=['xpecies', 'evoltype'], show_internal=True))
    return tree


def _phyldog_output_suffix(params):
    if 'output_suffix' not in params['general_parameters']:
        output_suffix = '_20170117'  # TODO remove me, this is a temp workaround
    else:
        output_suffix = params['general_parameters']['output_suffix']
    return output_suffix


def get_species_naming(params):

    output_suffix = _phyldog_output_suffix(params)
    numbered_species_tree_fpath = params['general_parameters']['out_numbered_tree_fpath']
    numbered_species_tree_fpath += output_suffix
    original_species_names = params['phyldog_species_naming']
    naming = get_species_naming_from_numbered_tree(numbered_species_tree_fpath,
                                                   original_species_names)
    return naming


def get_species_naming_from_numbered_tree(tree_fpath, original_species_names):

    tree = PhyloTree(tree_fpath)
    original_species_names = {phyldog_name: original_name
                              for original_name, phyldog_name in original_species_names.items()}
    naming = {}
    for leaf in tree.iter_leaves():
        items = leaf.name.split('_')
        number = items[-1]
        phyldog_name = '_'.join(items[:-1])
        original_name = original_species_names[phyldog_name]
        naming[number] = {'phyldog_name': phyldog_name,
                          'original_name': original_name}

    return naming


functools.lru_cache
def get_phyldog_params(params_fpath):
    params = json.load(open(params_fpath))
    return params


def _iter_reconciled_family_trees(params_fpath):
    params = get_phyldog_params(params_fpath)
    for orthogroup_id, family_params in params['family_parameters'].items():
        output_suffix = _phyldog_output_suffix(params)
        fhand = open(family_params['reconciled_tree_fpath'] + output_suffix)
        tree = fhand.read().strip()
        #tree = parse_family_tree(fhand, species_naming)
        yield orthogroup_id, tree


def iter_reconciled_family_trees(experiments=None):
    if experiments is None:
        experiments = locate_phyldog_experiments()

    for experiment in experiments:
        phyldog_param_fpath = experiment['param_fpath']
        print(phyldog_param_fpath)
        for orthogroup_id, tree in _iter_reconciled_family_trees(phyldog_param_fpath):
            tree = parse_family_tree(tree)
            tree_fhand = io.StringIO()
            tree = tree.write(format=2, features=['evoltype', 'xpecies'])
            yield orthogroup_id, tree


def get_reconcilied_tree(orthogroup_id, params_fpath):
    params = get_phyldog_params(params_fpath)
    output_suffix = _phyldog_output_suffix(params)
    try:
        params = params['family_parameters'][orthogroup_id]
    except KeyError:
        raise MissingFamily(orthogroup_id)

    fpath = params['reconciled_tree_fpath'] + output_suffix
    return parse_family_tree(fpath)


def parse_phyldog_result():
    params = get_phyldog_params()
    print(params.keys())
    iter_reconciled_family_trees()
    #print(species_naming)


def locate_phyldog_experiments():
    experiments = []
    for fname in os.listdir(PHYLDOG_DIR):
        experiment_dir = os.path.join(PHYLDOG_DIR, fname)
        phyldog_param_fpath = os.path.join(experiment_dir,
                                           PHYLDOG_PARAMETERS_JSON_FNAME)
        if os.path.exists(phyldog_param_fpath):
            params = get_phyldog_params(phyldog_param_fpath)
            out_duplication_tree_fpath = params['general_parameters']['out_duplication_tree_fpath']
            out_duplication_tree_fpath += params['general_parameters']['output_suffix']
            if not os.path.exists(out_duplication_tree_fpath):
                continue
            print('experiment: ', phyldog_param_fpath)
            experiments.append({'directory': experiment_dir,
                                'param_fpath': phyldog_param_fpath})

    return experiments


def get_species_tree():
    experiments = locate_phyldog_experiments()
    species_tree = None
    for experiment in experiments:
        params_fpath = experiment['param_fpath']
        params = get_phyldog_params(params_fpath)
        tree_fpath = params['general_parameters']['out_species_tree_fpath']
        tree = PhyloTree(tree_fpath, sp_naming_function=None)
        species_naming = get_species_naming(params)
        species_naming = {names['phyldog_name']: names['original_name']
                          for names in species_naming.values()}
        for leaf in tree.iter_leaves():
            phyldog_species_name = '_'.join(leaf.name.split('_')[:-3])

            species_name = species_naming[phyldog_species_name]
            leaf.species = species_name
            leaf.name = species_name
        tree.set_outgroup(OUTGROUP)
        if species_tree is None:
            species_tree = tree
        else:
            result = species_tree.compare(tree)
            if (abs(result['source_edges_in_ref'] - 1.0) > 0.0001 or
                abs(result['ref_edges_in_source'] - 1.0) > 0.0001 or
                abs(result['norm_rf']) > 0.0001):
                print(species_tree)
                print(tree)
                raise RuntimeError('Species trees are not compatible')
    return species_tree


if __name__ == '__main__':
    bind_to_db()
    #iter_reconciled_family_trees()
    #experiments = locate_phyldog_experiments()
    #get_species_tree()
    orthogroup_id = 'OG5_143542'
    experiments = locate_phyldog_experiments()
    species_tree = None
    for experiment in experiments:
        params_fpath = experiment['param_fpath']
        tree = get_reconcilied_tree(orthogroup_id, params_fpath)
        print(tree.get_ascii(attributes=['xpecies', 'name'], show_internal=False))
