# Supplementary material for: De novo European eel transcriptome provides insights into the evolutionary history of duplicated genes in teleost lineages
Source: PLoS One. 2019 Jun 12;14(6):e0218085. doi: 10.1371/journal.pone.0218085 (PMC6561569; doi:10.1371/journal.pone.0218085)
Supplement: S1 Material — (ZIP) [file pone.0218085.s002.zip › Supplementary_Material-S1(Rozenfeld et al.)/prepare_best_phyldog.py]

from prepare_phyldog import *
from config import PHYLDOG_BEST_DIR


if __name__ == '__main__':
    bind_to_db()
    phyldog_dir = PHYLDOG_BEST_DIR
    min_num_species_in_orthogroup = PHYLDOG_MIN_NUM_SPECIES_IN_ORTHOGROUP
    required_species = []
    num_experiments = PHYLDOG_NUM_EXPERIMENTS
    min_alignment_length = PHYLDOG_MIN_ALIGNMENT_LENGTH

    orthogroups_and_alignments = ((orthogroup_id, Orthogroup[orthogroup_id].codon_alignment) for orthogroup_id, _ in get_trees_with_good_support_around_species(species=PHYLDOG_SPECIES_WITH_GOOD_SUPPORT, min_support=PHYLDOG_MIN_SUPPORT_FOR_BEST_TREES))
    orthogroups_and_alignments = list(orthogroups_and_alignments)

    prepare_phyldog(min_num_species_in_orthogroup=min_num_species_in_orthogroup,
                    num_orthogroups_per_experiment=PHYLDOG_NUM_ORTHOGROUPS,
                    num_experiments=num_experiments,
                    min_alignment_length=min_alignment_length,
                    required_species=required_species,
                    phyldog_dir=phyldog_dir,
                    orthogroups_and_alignments=orthogroups_and_alignments,
                    gene_coverages=PHYLDOG_GENE_COVERAGES)
