# Supplementary material for: De novo European eel transcriptome provides insights into the evolutionary history of duplicated genes in teleost lineages
Source: PLoS One. 2019 Jun 12;14(6):e0218085. doi: 10.1371/journal.pone.0218085 (PMC6561569; doi:10.1371/journal.pone.0218085)
Supplement: S1 Material — (ZIP) [file pone.0218085.s002.zip › Supplementary_Material-S1(Rozenfeld et al.)/prepare_concatenated.py]

import os
from collections import defaultdict

from pony.orm import db_session

from transcript_store import (Transcript, bind_to_db,
                              get_orthogroups_with_codon_alignments,
                              get_orthogroups_with_protein_alignments)
from config import ANALYSIS_DIR
from codon_alignment import write_fasta_file

CONCATENATED_DIR = os.path.join(ANALYSIS_DIR, 'concatenated')
GAP_SYMBOL = '-'
PROTEIN = 'protein'
CODON = 'codon'


def get_species_for_alignment(alignment):
    transcripts_for_species = defaultdict(list)
    for transcript_id in alignment:
        species = Transcript[transcript_id].assembly.species
        transcripts_for_species[species].append(transcript_id)
    return transcripts_for_species


def there_is_one_transcript_for_species(transcripts_for_species):
    for transcripts in transcripts_for_species.values():
        if len(transcripts) > 1:
            return False
    return True


def get_orthogroup_partitions(min_num_species_in_orthogroup,
                              sequence_type, max_number_orthogroups=None):

    with db_session as session:

        if sequence_type == PROTEIN:
            alignments = get_orthogroups_with_protein_alignments()
        elif sequence_type == CODON:
            alignments = get_orthogroups_with_codon_alignments()

        partitions = []
        species = set()
        num_orthogroups = 0
        for orthogroup_id, alignment in alignments:

            transcripts_for_species = get_species_for_alignment(alignment)
            if not there_is_one_transcript_for_species(transcripts_for_species):
                continue
            if len(transcripts_for_species) < min_num_species_in_orthogroup:
                continue
            sequences = {sp: alignment[transcripts_id[0]]
                         for sp, transcripts_id in transcripts_for_species.items()}
            length = len(list(sequences.values())[0])
            partition = {'sequences': sequences,
                         'length': length}
            partitions.append(partition)
            species.update(transcripts_for_species.keys())
            if (max_number_orthogroups is not None and
                num_orthogroups >= max_number_orthogroups):
                break
            num_orthogroups += 1
    return partitions, species


def write_partitions_file(fhand, positions):
    fhand.write('#nexus\n')
    fhand.write('begin sets;\n')
    line_template = '    charset part{} = {}-{};\n'
    for idx, (pos_start, pos_end) in enumerate(positions):
        txt = line_template.format(idx, pos_start, pos_end)
        fhand.write(txt)
    fhand.write('end;')


def prepare_concatenated(min_num_species_in_orthogroup, sequence_type,
                         max_number_orthogroups=None):
    if not os.path.exists(CONCATENATED_DIR):
        os.mkdir(CONCATENATED_DIR)

    partitions, speciess = get_orthogroup_partitions(min_num_species_in_orthogroup,
                                                     sequence_type,
                                                     max_number_orthogroups)
    print('There are partitions: ' + str(len(partitions)))
    concatenated_alignment = {sp: '' for sp in speciess}
    position_start = 1
    positions = []
    total_length = 0
    for partition in partitions:
        default_seq = GAP_SYMBOL * partition['length']
        total_length += partition['length']
        sequences = partition['sequences']
        position_end = position_start + partition['length'] - 1
        positions.append((position_start, position_end))
        position_start = position_end + 1
        for species in speciess:
            concatenated_alignment[species] += sequences.get(species, default_seq)
    print('Number of residues: ' + str(total_length))

    if sequence_type == CODON:
        fname = 'concatenated_alignment.codon.fasta'
    elif sequence_type == PROTEIN:
        fname = 'concatenated_alignment.protein.fasta'
    else:
        raise ValueError('Unknown sequence type: ' + sequence_type)
    alignment_fpath = os.path.join(CONCATENATED_DIR, fname)
    alignment_fhand = open(alignment_fpath, 'wt')
    write_fasta_file(alignment_fhand, concatenated_alignment)

    if sequence_type == CODON:
        fname = 'partitions.codon.nex'
    elif sequence_type == PROTEIN:
        fname = 'partitions.protein.nex'
    partitions_fpath = os.path.join(CONCATENATED_DIR, 'partitions.nex')
    partitions_fhand = open(partitions_fpath, 'wt')
    write_partitions_file(partitions_fhand, positions)


if __name__ == '__main__':
    bind_to_db()
    prepare_concatenated(min_num_species_in_orthogroup=9,
                         sequence_type=PROTEIN,
                         max_number_orthogroups=99)
