# Supplementary material for: De novo European eel transcriptome provides insights into the evolutionary history of duplicated genes in teleost lineages
Source: PLoS One. 2019 Jun 12;14(6):e0218085. doi: 10.1371/journal.pone.0218085 (PMC6561569; doi:10.1371/journal.pone.0218085)
Supplement: S1 Material — (ZIP) [file pone.0218085.s002.zip › Supplementary_Material-S1(Rozenfeld et al.)/prepare_phyldog.py]

import os
import json
from collections import OrderedDict
import random

from transcript_store import db_session, Orthogroup, Transcript, bind_to_db
from transcript_store import get_orthogroups_with_codon_alignments, Orthogroup
from codon_alignment import write_fasta_file
from analyze_fast_trees import get_trees_with_good_support_around_species
from config import (PHYLDOG_MIN_NUM_SPECIES_IN_ORTHOGROUP,
                    PHYLDOG_NUM_ORTHOGROUPS,
                    PHYLDOG_MIN_ALIGNMENT_LENGTH,
                    PHYLDOG_NUM_EXPERIMENTS,
                    PHYLDOG_DIR, ANALYSIS_DIR,
                    PHYLDOG_USE_ONLY_BEST_TREES,
                    PHYLDOG_SPECIES_WITH_GOOD_SUPPORT,
                    PHYLDOG_MIN_SUPPORT_FOR_BEST_TREES,
                    PHYLDOG_GENE_COVERAGES)

PHYLDOG_PARAMETERS_JSON_FNAME = '0_phyldog_parameters.json'

PHYLDOG_BIN = 'phyldog'

FAMILY_FILE_TEMPLATE  = '''
######## First, data files ########
PATH={phyldog_dir}
DATA={family_name} # name of the data files
alphabet={alphabet}	# RNA, Protein, or Codon
# File giving the link between species and sequence names
taxaseq.file={link_fpath}
# input sequence alignment for the gene family
input.sequence.file={alignment_fpath}
input.sequence.format=Fasta
# output improved and reconciled gene tree, in NHX format
output.reconciled.tree.file={reconciled_tree_fpath}
# species tree topology annotated with numbers of duplications
output.duplications.tree.file={duplications_tree_fpath}
# species tree topology is saved, annotated with numbers of losses
output.losses.tree.file={losses_tree_fpath}
# species tree topology is saved, annotated with node indices
output.numbered.tree.file={numbered_tree_fpath}
input.sequence.sites_to_use=all
input.sequence.max_gap_allowed=100%
init.gene.tree=bionj
#gene.tree.file=$(PATH)$(DATA).phymltree
# starting tree
output.starting.gene.tree.file=$(PATH){family_name}.starting.tree

######## Then, model options ########
model={model}
rate_distribution={rate}
rate_distribution.classes_number={num_rate_distribution_classes}
#optimization.ignore_parameter=

######## Then, algorithm options ########
heuristics.level=0
species.id.limit.for.root.position=3 #Useless unless heuristics.level=1

######## Finally, optimization options ########
optimization.topology=yes
optimization.topology.algorithm_nni.method=fast
root.optimization=intensive
optimization.tolerance=0.01
optimization.method_DB.nstep=0
optimization.topology.numfirst=false
optimization.topology.tolerance.before=100
optimization.topology.tolerance.during=100
optimization.max_number_f_eval=1000000
optimization.final=none
optimization.verbose=0
optimization.message_handler=none
optimization.profiler=none
optimization.reparametrization=no

fix.outgroup=0
genome.coverage.file=none
'''

GENERAL_FILE_TEMPLATE = '''
PATH={phyldog_dir}
init.species.tree=random
#species.tree.file=$(PATH)
species.names.file={species_list_fpath}
starting.tree.file={starting_species_tree_fpath}
output.tree.file={out_species_tree_fpath}
output.temporary.tree.file=$(PATH)tmp_output_species.tree
genelist.file={gene_list_fpath}
output.duplications.tree.file={out_duplication_tree_fpath}
output.losses.tree.file={out_losses_tree_fpath}
output.numbered.tree.file={out_numbered_tree_fpath}
optimization.topology=yes
branch.expected.numbers.optimization=average_then_branchwise
#genome.coverage.file=$(PATH)Compara57_PutativeGenomeCoverage
spr.limit=5
rearrangement.gene.tree=spr
time.limit=120
current.step=0
output.file.suffix={output_suffix}
alternate.topology.likelihoods=$(PATH)alternateLks.txt
heuristics.level=0
species.id.limit.for.root.position=3
#tree.file=totoTup.tree
reconciliation.model=DL
debug=1
'''

def _adapt_species_name_to_phyldog(species, species_cache):
    try:
        return species_cache[species]
    except KeyError:
        pass
    phyldog_species = species.replace(' ', '_')
    phyldog_species = phyldog_species.replace('(', '_')
    phyldog_species = phyldog_species.replace(')', '_')
    phyldog_species = phyldog_species.replace('__', '_')
    species_cache[species] = phyldog_species
    return phyldog_species


def _adapt_family_name_to_phyldog(family_name):

    family_name = family_name.replace(' ', '_')
    family_name = family_name.replace('(', '_')
    family_name = family_name.replace(')', '_')
    family_name = family_name.replace('__', '_')

    return family_name


class TooFewSpeciesError(RuntimeError):
    pass

class TooFewSequencesError(RuntimeError):
    pass

class ShortAlignmentError(RuntimeError):
    pass


def create_phyldog_family_and_link_files(orthogroup_id, alignment,
                                         species_cache,
                                         alphabet, model, rate,
                                         num_rate_distribution_classes,
                                         min_num_species_in_orthogroup,
                                         min_alignment_length,
                                         dirs):

    if len(alignment) < 4:
        msg = 'Too few sequences in orthogroup: ' + orthogroup_id
        raise TooFewSequencesError(msg)

    if min_alignment_length:
        alig_len = len(list(alignment.values())[0])
        if alig_len < min_alignment_length:
            msg = 'Short alignment in orthogroup: ' + orthogroup_id
            raise ShortAlignmentError(msg)

    # species in orthogroup
    with db_session as session:
        species_transcripts = {}
        for transcript_id in alignment:
            species = Transcript[transcript_id].assembly.species
            phyldog_species = _adapt_species_name_to_phyldog(species,
                                                             species_cache)
            try:
                species_transcripts[phyldog_species].append(transcript_id)
            except KeyError:
                species_transcripts[phyldog_species] = [transcript_id]
        if (min_num_species_in_orthogroup and
            len(species_transcripts) < min_num_species_in_orthogroup):
            msg = 'Too few species in orthogroup: ' + orthogroup_id
            raise TooFewSpeciesError(msg)

    family_name = _adapt_family_name_to_phyldog(orthogroup_id)
    family_params_fpath = os.path.join(dirs['input'],
                                       family_name + '.options')
    link_fpath = os.path.join(dirs['input'],
                              family_name + '.link')
    alignment_fpath = os.path.join(dirs['input'],
                                   family_name + '.fasta')
    reconciled_tree_fpath = os.path.join(dirs['families'],
                                         family_name + '.Reconciled.tree')
    duplications_tree_fpath = os.path.join(dirs['families'],
                                           family_name + '.Duplications.tree')
    losses_tree_fpath = os.path.join(dirs['families'],
                                     family_name + '.Losses.tree')
    numbered_tree_fpath = os.path.join(dirs['result'],
                                       family_name + '.Numbered.tree')
    family_file_params = {'phyldog_dir': dirs['experiment'],
                          'family_name': family_name,
                          'family_params_fpath': family_params_fpath,
                          'link_fpath': link_fpath,
                          'alignment_fpath': alignment_fpath,
                          'reconciled_tree_fpath': reconciled_tree_fpath,
                          'duplications_tree_fpath': duplications_tree_fpath,
                          'losses_tree_fpath': losses_tree_fpath,
                          'numbered_tree_fpath': numbered_tree_fpath,
                          'alphabet': alphabet,
                          'model': model,
                          'rate': rate,
                          'num_rate_distribution_classes': num_rate_distribution_classes}
    family_file_content = FAMILY_FILE_TEMPLATE.format(**family_file_params)
    open(family_params_fpath, 'wt').write(family_file_content)

    # Alignment file
    write_fasta_file(open(alignment_fpath, 'wt'), alignment)

    # Link file
    fhand = open(link_fpath, 'wt')
    for species, transcripts in species_transcripts.items():
        line = '%s:%s\n' % (species, ';'.join(transcripts))
        fhand.write(line)

    return family_file_params


def group_items_in_experiments(items, num_items_per_experiment=None,
                               num_experiments=1):
    if num_items_per_experiment is None and num_experiments == 1:
        yield [items]
    else:
        for _ in range(num_experiments):
            yield random.sample(items, num_items_per_experiment)


def _get_species_for_transcripts(transcript_ids):
    speciess = set()
    for transcript_id in transcript_ids:
        species = Transcript[transcript_id].assembly.species
        speciess.add(species)
    return speciess


def prepare_phyldog(min_num_species_in_orthogroup=None,
                    num_orthogroups_per_experiment=None,
                    num_experiments=1,
                    min_alignment_length=None,
                    phyldog_dir=PHYLDOG_DIR,
                    required_species=None,
                    orthogroups_and_alignments=None,
                    gene_coverages=None):

    if required_species is None:
        required_species = []
    required_species = set(required_species)

    alphabet = 'Codon(letter=DNA,genetic_code=StandardGeneticCode)'
    model = 'YNGKP_M1(genetic_code=StandardGeneticCode,kappa=1,p0=0.5,omega=0.5)'
    rate = 'Invariant(dist=Gamma(n=4,alpha=1.0,p=0.1)'
    num_rate_distribution_classes = 4

    alphabet = 'DNA'
    model = 'GTR()'
    #model = 'GTR(a=1.17322, b=0.27717, c=0.279888, d=0.41831, e=0.344783, theta=0.523374, theta1=0.542411, theta2=0.499195)'
    #rate = 'Invariant(dist=Gamma(n=4,alpha=1.0,p=0.1)'
    rate = 'Gamma(n=4,alpha=1)'
    num_rate_distribution_classes = 4

    species_cache = {}
    family_params = {}
    if orthogroups_and_alignments is None:
        with db_session as session:
            orthogroups = []
            for orthogroup_id, alignment in get_orthogroups_with_codon_alignments():
                species_in_alignment = _get_species_for_transcripts(alignment.keys())
                if required_species and required_species.difference(species_in_alignment):
                    continue
                orthogroups.append([orthogroup_id, alignment])
        if not orthogroups:
            raise RuntimeError('No orthogroups with alignments')
        orthogroups_and_alignments = orthogroups

    if len(orthogroups_and_alignments) < num_orthogroups_per_experiment:
        items = [orthogroups_and_alignments]
    else:
        items = group_items_in_experiments(orthogroups_and_alignments,
                                           num_items_per_experiment=num_orthogroups_per_experiment,
                                           num_experiments=num_experiments)
    for experiment_idx, orthogroups_for_experiment in enumerate(items):
        print('Experiment: ' + str(experiment_idx))
        num_orthogroups_in_experiment = 0
        for orthogroup_id, alignment in orthogroups_for_experiment:
            dirs = OrderedDict()
            dirs['phyldog'] = phyldog_dir
            experiment_dir = os.path.join(phyldog_dir,
                                          'experiment_' + str(experiment_idx))
            dirs['experiment'] = experiment_dir
            dirs['result'] = os.path.join(experiment_dir, 'results')
            dirs['tmp'] = os.path.join(experiment_dir, 'tmp')
            dirs['input'] = os.path.join(experiment_dir, 'input')
            dirs['families'] = os.path.join(dirs['result'], 'families')
            for dir_ in dirs.values():
                if not os.path.exists(dir_):
                    os.makedirs(dir_)

            try:
                params = create_phyldog_family_and_link_files(orthogroup_id,
                                                              alignment,
                                                              species_cache,
                                                              alphabet,
                                                              model, rate,
                                                              num_rate_distribution_classes,
                                                              min_num_species_in_orthogroup,
                                                              min_alignment_length,
                                                              dirs)
            except TooFewSpeciesError:
                #print('Few species')
                continue
            except TooFewSequencesError:
                #print('Few sequences')
                continue
            except ShortAlignmentError:
                #print('Short')
                continue
            family_params[orthogroup_id] = params
            num_orthogroups_in_experiment += 1

        print('Orthogroups written: ', str(num_orthogroups_in_experiment))
        # gene list file
        gene_list_fpath = os.path.join(dirs['input'], 'listGeneFamilies')
        fhand = open(gene_list_fpath, 'wt')
        for params in family_params.values():
            fhand.write(params['family_params_fpath'])
            fhand.write('\n')

        # species list
        species_list_fpath = os.path.join(dirs['input'], 'ListOfSpecies')
        fhand = open(species_list_fpath, 'wt')
        for species in species_cache.values():
            fhand.write(species)
            fhand.write('\n')

        # genome coverage
        if gene_coverages:
            genome_coverages_fpath = os.path.join(dirs['input'], 'GenomeCoverages')
            fhand = open(genome_coverages_fpath, 'wt')
            for species, phyldog_species in species_cache.items():
                coverage = gene_coverages[species]
                fhand.write('%s:%f\n' % (phyldog_species, coverage))

        # general file
        starting_species_tree_fpath = os.path.join(dirs['tmp'],
                                                   'starting_species.tree')
        out_species_tree_fpath = os.path.join(dirs['result'],
                                              'output_species.tree')
        out_duplication_tree_fpath = os.path.join(dirs['result'],
                                                  'SpeciesTreeWithBranchesAsDuplications.tree')
        out_losses_tree_fpath = os.path.join(dirs['result'],
                                             'SpeciesTreeWithBranchesAsLosses.tree')
        out_numbered_tree_fpath = os.path.join(dirs['result'],
                                               'SpeciesTreeNumbered.tree')
        params = {'phyldog_dir': dirs['experiment'],
                  'phyldog_result_dir': dirs['result'],
                  'phyldog_families_result_dir' : dirs['families'],
                  'species_list_fpath': species_list_fpath,
                  'starting_species_tree_fpath': starting_species_tree_fpath,
                  'out_species_tree_fpath': out_species_tree_fpath,
                  'gene_list_fpath': gene_list_fpath,
                  'out_duplication_tree_fpath': out_duplication_tree_fpath,
                  'out_losses_tree_fpath': out_losses_tree_fpath,
                  'out_numbered_tree_fpath': out_numbered_tree_fpath,
                  'output_suffix': '_out'}
        general_fpath = os.path.join(dirs['experiment'], 'GeneralOptions')
        general_fhand = open(general_fpath, 'wt')
        general_fhand.write(GENERAL_FILE_TEMPLATE.format(**params))

        if gene_coverages:
            general_fhand.write('genome.coverage.file=%s\n' % genome_coverages_fpath)
            params['genome_coverage_fpath'] = genome_coverages_fpath

        phyldog_params = {'general_parameters': params,
                          'family_parameters': family_params,
                          'phyldog_species_naming': species_cache}
        function_params = {'min_num_species_in_orthogroup': min_num_species_in_orthogroup,
                           'num_orthogroups_per_experiment': num_orthogroups_per_experiment,
                           'num_experiments': num_experiments,
                           'min_alignment_length': min_alignment_length}
        phyldog_params['function_params'] = function_params

        phyldog_param_fpath = os.path.join(dirs['experiment'],
                                           PHYLDOG_PARAMETERS_JSON_FNAME)
        phyldog_param_fhand = open(phyldog_param_fpath, 'wt')
        json.dump(phyldog_params, phyldog_param_fhand)

        cmd = ['mpirun', '-np', str(int(os.cpu_count() / 2)), PHYLDOG_BIN,
               'param=%s' % general_fpath]
        print('Now run: ')
        print(' '.join(cmd))


if __name__ == '__main__':
    bind_to_db()
    phyldog_dir = PHYLDOG_DIR
    min_num_species_in_orthogroup = PHYLDOG_MIN_NUM_SPECIES_IN_ORTHOGROUP
    required_species = []
    num_experiments = PHYLDOG_NUM_EXPERIMENTS
    min_alignment_length = PHYLDOG_MIN_ALIGNMENT_LENGTH

    if False:
        required_species = ['Anguilla anguilla']
        phyldog_dir = os.path.join(ANALYSIS_DIR, 'phyldog_best')
        min_num_species_in_orthogroup = 6
        min_alignment_length = 1000
        num_experiments = 1

    if not os.path.exists(phyldog_dir):
        os.mkdir(phyldog_dir)

    prepare_phyldog(min_num_species_in_orthogroup=min_num_species_in_orthogroup,
                    num_orthogroups_per_experiment=PHYLDOG_NUM_ORTHOGROUPS,
                    num_experiments=num_experiments,
                    min_alignment_length=min_alignment_length,
                    required_species=required_species,
                    phyldog_dir=phyldog_dir,
                    orthogroups_and_alignments=None,
                    gene_coverages=PHYLDOG_GENE_COVERAGES)
