# Supplementary material for: De novo European eel transcriptome provides insights into the evolutionary history of duplicated genes in teleost lineages
Source: PLoS One. 2019 Jun 12;14(6):e0218085. doi: 10.1371/journal.pone.0218085 (PMC6561569; doi:10.1371/journal.pone.0218085)
Supplement: S1 Material — (ZIP) [file pone.0218085.s002.zip › Supplementary_Material-S1(Rozenfeld et al.)/segments.py]

from collections import defaultdict
import os
import shelve
import tempfile

import openpyxl
from openpyxl.styles import Fill, PatternFill

from transcript_store import (get_transcripts_per_molecule,
                              get_assemblies, get_assembly)
from load_transcripts_and_cds_to_db import bind_to_db, db_session, ANALYSIS_DIR
from iadore_svg_to_xls import COLOR_CACHE_FPATH, get_color_for_orthogroup


SEGMENTS_DIR = os.path.join(ANALYSIS_DIR, 'segments')
if not os.path.exists(SEGMENTS_DIR):
    os.mkdir(SEGMENTS_DIR)


class TranscriptNotFoundError(RuntimeError):
    pass


def get_transcript_locations_per_molecule(species, version):
    with db_session:
        assembly = get_assembly(species, version)
        for molecule, transcripts in get_transcripts_per_molecule(assembly,
                                                                  sort_by_position=True):
            locations = []
            for transcript in transcripts:
                transcript_id = transcript.transcript_id
                orthogroup = transcript.orthogroup
                if orthogroup is None:
                    continue
                position = transcript.location_position
                in_reference_strand = transcript.location_in_reference_strand
                locations.append({'transcript_id': transcript_id,
                                  'location': position,
                                  'in_reference_strand': in_reference_strand,
                                  'orthogroup_id': orthogroup.orthogroup_id})
            if not locations:
                continue
            yield molecule, locations


class Genome:
    def __init__(self, species, version):
        self.species = species
        self.version = version
        self._load_genome()

    def _load_genome(self):
        species = self.species
        version = self.version
        molecules_and_locations = get_transcript_locations_per_molecule(species,
                                                                        version)
        self._molecules_and_locations = dict(molecules_and_locations)
        self._orthogroup_index = defaultdict(list)
        self._transcript_index = {}
        for molecule, locations in self._molecules_and_locations.items():
            for idx, location in enumerate(locations):
                orthogroup = location['orthogroup_id']
                transcript = location['transcript_id']
                self._orthogroup_index[orthogroup].append((molecule, idx))
                self._transcript_index[transcript] = molecule, idx

    def get_segment_between_transcripts(self, transcript_id1, transcript_id2):
        try:
            molecule1, idx1 = self._transcript_index[transcript_id1]
        except KeyError:
            raise TranscriptNotFoundError(transcript_id1)
        try:
            molecule2, idx2 = self._transcript_index[transcript_id2]
        except KeyError:
            raise TranscriptNotFoundError(transcript_id2)

        if molecule1 != molecule2:
            raise NotInSameMolecule('{}_{}'.format(transcript_id1,
                                                   transcript_id2))
        molecule = molecule1

        if idx1 > idx2:
            idx2, idx1 = idx1, idx2

        segment = []
        for idx in range(idx1, idx2 + 1):
            segment.append(self._molecules_and_locations[molecule][idx])
        return {'molecule': molecule, 'segment': segment, 'genome': self}

    def get_segment_around_transcript(self, transcript_id, width=21):
        try:
            molecule, idx = self._transcript_index[transcript_id]
        except KeyError:
            raise TranscriptNotFoundError(transcript_id)

        segment = []
        half_width = int((width - 1) / 2)
        start = idx - half_width
        if start < 0:
            start = 0
        end = idx + half_width + 1
        if end >= len(self._molecules_and_locations[molecule]):
            end = len(self._molecules_and_locations[molecule]) - 1

        for idx in range(start, end):
            segment.append(self._molecules_and_locations[molecule][idx])
        return {'molecule': molecule, 'segment': segment, 'genome': self}

    def look_for_segments_between_orthogroups(self, orthogroup_id1,
                                              orthogroup_id2):
        locations1 = self._orthogroup_index[orthogroup_id1]
        locations2 = self._orthogroup_index[orthogroup_id2]

        locations_per_molecule = defaultdict(list)
        for molecule, location_idx in locations1:
            locations_per_molecule[molecule].append(location_idx)
        for molecule, location_idx in locations2:
            locations_per_molecule[molecule].append(location_idx)

        for molecule, location_idxs in locations_per_molecule.items():
            print(molecule)
            for location_idx in location_idxs:
                location = self._molecules_and_locations[molecule][location_idx]


def write_segment_in_excel(segment, excel_row_idx=1,
                           fhand=None, ws=None):

    if ws is None:
        wb = openpyxl.Workbook()
        ws = wb.active
    species = segment['genome'].species
    cell = ws.cell(row=excel_row_idx,
                   column=1,
                   value=species)
    molecule = segment['molecule']
    cell = ws.cell(row=excel_row_idx,
                   column=2,
                   value=molecule)

    with shelve.open(COLOR_CACHE_FPATH) as colors:
        print(segment)
        for location_idx, transcript in enumerate(segment['segment']):
            excel_col_idx = location_idx + 3
            color = get_color_for_orthogroup(transcript['orthogroup_id'],
                                             colors)
            cell = ws.cell(row=excel_row_idx,
                           column=excel_col_idx,
                           value='{orthogroup_id}:{transcript_id}'.format(**transcript))
            cell.fill = PatternFill("solid", fgColor=color)
    if fhand is not None:
        wb.save(fhand)


def write_segments_in_excel(fhand, segments):
    wb = openpyxl.Workbook()
    ws = wb.active

    for idx, segment in enumerate(segments):
        write_segment_in_excel(segment, excel_row_idx=idx + 1,
                               ws=ws)
    wb.save(fhand)


if __name__ == '__main__':
    bind_to_db()
    species = 'Lepisosteus oculatus'
    version = 'our_phylo_fish'
    print('takifugu')
    takifugu = Genome('Takifugu rubripes', 'ortho_ensembl')
    genomes = [takifugu]
    all_ = True
    if all_:
        print('lepisosteus')
        lepisosteus = Genome(species, version)
        print('danio')
        danio = Genome('Danio rerio', 'ensembl')
        print('xiphophorus')
        xiphophorus = Genome('Xiphophorus maculatus', 'ensembl')
        print('esox')
        esox = Genome('Esox lucius', 'our_phylo_fish')
        print('anguilla')
        anguilla = Genome('Anguilla anguilla', 'david_sense')
        genomes.extend([danio, lepisosteus, xiphophorus, esox, anguilla])

    print('Genomes loaded')

    if False:
        for genome in genomes:
            orthogroup_id1 = 'OG5_143755'
            orthogroup_id2 = 'OG5_143755'
            print(genome.species)
            genome.look_for_segments_between_orthogroups(orthogroup_id1,
                                                         orthogroup_id2)

    if True:
        # 'OG5_143755'
        segments = []
        fields = ['genome', 'start_transcript', 'end_transcript']
        segments_ = [dict(zip(fields, segment)) for segment in segments]
        segments = []
        for segment_ in segments_:
            genome = segment_['genome']
            segment = genome.get_segment_between_transcripts(segment_['start_transcript'],
                                                             segment_['end_transcript'])
            segments.append(segment)

        transcripts = [(takifugu, 'ENSTRUT00000047675'),
                       (danio, 'ENSDARP00000095387|ENSDARG00000070961|ENSDART00000104616'),
                       (xiphophorus, 'ENSXMAG00000002246|ENSXMAT00000002259|ENSXMAP00000002254'),
                       (esox, 'ELUCG25934_T01_CDS01'),
                       (anguilla, 'AA1.0UC054617_TC01'),
                       (anguilla, 'AA1.0UC011650_TC01')
                       ]
        #transcripts.extend(transcripts2)

        segments2 = [genome.get_segment_around_transcript(transcript, 31) for genome, transcript in transcripts]
        segments.extend(segments2)

        fhand = tempfile.NamedTemporaryFile(prefix='segments_', suffix='.xlsx',
                                            delete=False, dir=SEGMENTS_DIR)
        write_segments_in_excel(fhand, segments)


    if False:
        segments = [(takifugu, 'ENSTRUT00000044249', 'ENSTRUT00000044272')]
        if all_:
            segments2 = [(lepisosteus, 'LOCUG17974_T01_CDS01', 'LOCUG08555_T01_CDS01'),
                         (xiphophorus, 'ENSXMAG00000019282|ENSXMAT00000019359|ENSXMAP00000019331', 'ENSXMAG00000019214|ENSXMAT00000019306|ENSXMAP00000019278'),
                         (anguilla, 'AA1.0UC012487_TC01', 'AA1.0UC014266_TC05'),
                         ]
            segments.extend(segments2)

        fields = ['genome', 'start_transcript', 'end_transcript']
        segments_ = [dict(zip(fields, segment)) for segment in segments]
        segments = []
        for segment_ in segments_:
            genome = segment_['genome']
            segment = genome.get_segment_between_transcripts(segment_['start_transcript'],
                                                             segment_['end_transcript'])
            segments.append(segment)

        transcripts = [(takifugu, 'ENSTRUT00000033396'),
                       (takifugu, 'ENSTRUT00000044264')]
        if all_:
            transcripts2 = [(danio, 'ENSDARP00000126605|ENSDARG00000078751|ENSDART00000152173'),
                            (lepisosteus, 'LOCUG24867_T02_CDS01'),
                            (xiphophorus, 'ENSXMAG00000011667|ENSXMAT00000011716|ENSXMAP00000011702'),
                            (xiphophorus, 'ENSXMAG00000019265|ENSXMAT00000019345|ENSXMAP00000019317'),
                            (esox, 'ELUCG02896_T01_CDS01'),
                            (anguilla, 'AA1.0UC012487_TC01'),
                            (esox, 'ELUCG17412_T03_CDS01'),
                            (esox, 'ELUCG11699_T01_CDS01'),
                            (esox, 'ELUCG28171_T01_CDS01'),
                            (danio, 'ENSDARP00000072266|ENSDARG00000019293|ENSDART00000077800'),
                            (danio, 'ENSDARP00000129467|ENSDARG00000088515|ENSDART00000156439'),
                            (danio, 'ENSDARP00000076182|ENSDARG00000058803|ENSDART00000081743'),
                            (anguilla, 'AA1.0UC029242_TC03')
            ]
            transcripts.extend(transcripts2)

        segments2 = [genome.get_segment_around_transcript(transcript, 31) for genome, transcript in transcripts]
        segments.extend(segments2)

        fhand = tempfile.NamedTemporaryFile(prefix='segments_', suffix='.xlsx',
                                            delete=False, dir=SEGMENTS_DIR)
        write_segments_in_excel(fhand, segments)
