# Supplementary material for: De novo European eel transcriptome provides insights into the evolutionary history of duplicated genes in teleost lineages
Source: PLoS One. 2019 Jun 12;14(6):e0218085. doi: 10.1371/journal.pone.0218085 (PMC6561569; doi:10.1371/journal.pone.0218085)
Supplement: S1 Material — (ZIP) [file pone.0218085.s002.zip › Supplementary_Material-S1(Rozenfeld et al.)/split_in_random_groups.py]

import random


def test():
    items = list(range(10))
    num_experiments = 3
    num_items_per_experiment(5)
    groups = split_in_random_groups(items, num_experiments,
                                    num_items_per_experiment)

if __name__ == '__main__':
    test()
