# Supplementary material for: De novo European eel transcriptome provides insights into the evolutionary history of duplicated genes in teleost lineages
Source: PLoS One. 2019 Jun 12;14(6):e0218085. doi: 10.1371/journal.pone.0218085 (PMC6561569; doi:10.1371/journal.pone.0218085)
Supplement: S1 Material — (ZIP) [file pone.0218085.s002.zip › Supplementary_Material-S1(Rozenfeld et al.)/store_alignments.py]

import os
from collections import OrderedDict

from transcript_store import (update_orthogroup_alignments, bind_to_db,
                              db_session)
from config import MSA_PROT_DIR, MSA_CODON_DIR
from codon_alignment import read_fasta_file


def store_alignments():
    for fname in os.listdir(MSA_PROT_DIR):
        prot_fpath = os.path.join(MSA_PROT_DIR, fname)
        prot_alig = OrderedDict(read_fasta_file(prot_fpath))
        codon_fpath = os.path.join(MSA_CODON_DIR, fname)
        codon_alig = OrderedDict(read_fasta_file(codon_fpath))
        with db_session as session:
            if not fname.endswith('.fasta'):
                msg = 'Alignment fasta file does not end with .fasta'
                raise RuntimeError(msg)
            orthogroup_id = fname.replace('.fasta', '')
            update_orthogroup_alignments(orthogroup_id,
                                         aa_alignment=prot_alig,
                                         codon_alignment=codon_alig)

if __name__ == '__main__':
    bind_to_db()
    store_alignments()
