# Supplementary material for: De novo European eel transcriptome provides insights into the evolutionary history of duplicated genes in teleost lineages
Source: PLoS One. 2019 Jun 12;14(6):e0218085. doi: 10.1371/journal.pone.0218085 (PMC6561569; doi:10.1371/journal.pone.0218085)
Supplement: S1 Material — (ZIP) [file pone.0218085.s002.zip › Supplementary_Material-S1(Rozenfeld et al.)/store_fast_trees.py]

import os

from ete3 import PhyloTree

from do_fast_trees import FAST_TREES_DIR
from transcript_store import db_session, Transcript, bind_to_db
from config import FAST_KEY_FOR_TREES_IN_DB
from store_trees_in_db import store_trees_in_db


def add_species_to_tree(tree):
    with db_session:
        for node in tree.traverse():
            if node.is_leaf():
                species = Transcript[node.name].assembly.species
                node.add_features(xpecies=species)
    return tree


def parse_fast_trees():
    for fname in os.listdir(FAST_TREES_DIR):
        if not fname.endswith('.nwk'):
            continue
        orthogroup_id = fname[:-4]
        fpath = os.path.join(FAST_TREES_DIR, fname)
        newick_tree = open(fpath).read().strip()
        tree = PhyloTree(newick_tree, sp_naming_function=None)
        tree = add_species_to_tree(tree)
        #print(tree.get_ascii(attributes=['xpecies', 'name'], show_internal=False))
        tree = tree.write(format=2, features=['evoltype', 'xpecies'])
        yield orthogroup_id, tree


def store_fast_trees():
    orthogroup_and_trees = parse_fast_trees()
    store_trees_in_db(orthogroup_and_trees,
                      key=FAST_KEY_FOR_TREES_IN_DB)


if __name__ == '__main__':
    bind_to_db()
    store_fast_trees()
