# Supplementary material for: De novo European eel transcriptome provides insights into the evolutionary history of duplicated genes in teleost lineages
Source: PLoS One. 2019 Jun 12;14(6):e0218085. doi: 10.1371/journal.pone.0218085 (PMC6561569; doi:10.1371/journal.pone.0218085)
Supplement: S1 Material — (ZIP) [file pone.0218085.s002.zip › Supplementary_Material-S1(Rozenfeld et al.)/store_orthomcl_results.py]

from config import ORTHOMCL_SUB_DIRS, ASSEMBLIES
from transcript_store import (db_session, bind_to_db, Transcript,
                              add_orthogroup, ObjectNotFound,
                              delete_orthogroups)
from get_orthogroups import get_orthogroups_for_one_species


def _guess_if_orthomcl_seq_id_is_prot_id(seq_id, species):
    transcript = Transcript.get(protein_id=seq_id)
    if transcript is not None:
        return True

    try:
        transcript = Transcript[seq_id]
    except ObjectNotFound:
        msg = 'Seq id in orthoMCL result for species {} '
        msg += 'not found in prots or dnas: {}'
        msg = msg.format(species, seq_id)
        raise RuntimeError(msg)
    return False


def load_orthomcl_results():
    orthogroups = {}
    seq_id_is_prot_id = {}
    for species, version in ORTHOMCL_SUB_DIRS.keys():
        if version == 'ensembl':
            seq_id_is_prot_id[species] = True
        if ASSEMBLIES is not None and (species, version) not in ASSEMBLIES:
            continue
        print('Getting orthoMCL results for: {} {}'.format(species, version))
        get_orthogroups_for_one_species(species, version,
                                        orthogroups, load_paralogs=True)

    print('Loading orthoMCL results in DB')
    for orthogroup, members in orthogroups.items():
        with db_session as session:
            transcripts = []
            for seq_id, species in members:
                if not species in seq_id_is_prot_id:
                    try:
                        seq_id_is_prot_id[species] = _guess_if_orthomcl_seq_id_is_prot_id(seq_id,
                                                                                          species)
                    except RuntimeError:
                        continue

                if seq_id_is_prot_id[species]:
                    transcript = Transcript.get(protein_id=seq_id)
                else:
                    transcript = Transcript[seq_id]
                if transcript is None:
                    print('seq_id', seq_id)
                    print('seq_id_is_prot_id', seq_id_is_prot_id[species])
                    raise RuntimeError('Transcript not found in database')

                if not transcript.representative:
                    continue

                assert transcript.assembly.species == species
                transcripts.append(transcript)
            add_orthogroup(orthogroup_id=orthogroup, members=transcripts)


def delete_orthogroups_in_db():
    delete_orthogroups()


if __name__ == '__main__':
    bind_to_db()
    load_orthomcl_results()
    #delete_orthogroups_in_db()
