# Supplementary material for: De novo European eel transcriptome provides insights into the evolutionary history of duplicated genes in teleost lineages
Source: PLoS One. 2019 Jun 12;14(6):e0218085. doi: 10.1371/journal.pone.0218085 (PMC6561569; doi:10.1371/journal.pone.0218085)
Supplement: S1 Material — (ZIP) [file pone.0218085.s002.zip › Supplementary_Material-S1(Rozenfeld et al.)/store_phyldog_family_trees.py]

from ete3 import PhyloTree

from parse_phyldog_result import (locate_phyldog_experiments,
                                  iter_reconciled_family_trees)
from store_trees_in_db import (store_trees_in_db, get_trees_from_db,
                               get_ete_trees_from_db)
from config import PHYLDOG_KEY_FOR_TREES_IN_DB


def store_phyldog_family_trees():
    orthogroup_and_trees = iter_reconciled_family_trees()
    store_trees_in_db(orthogroup_and_trees,
                      key=PHYLDOG_KEY_FOR_TREES_IN_DB)


def get_phyldog_family_trees():
    return get_ete_trees_from_db(key=PHYLDOG_KEY_FOR_TREES_IN_DB)


if __name__ == '__main__':
    store_phyldog_family_trees()
    #get_phyldog_family_trees()
