# Supplementary material for: De novo European eel transcriptome provides insights into the evolutionary history of duplicated genes in teleost lineages
Source: PLoS One. 2019 Jun 12;14(6):e0218085. doi: 10.1371/journal.pone.0218085 (PMC6561569; doi:10.1371/journal.pone.0218085)
Supplement: S1 Material — (ZIP) [file pone.0218085.s002.zip › Supplementary_Material-S1(Rozenfeld et al.)/store_positions_in_db.py]

import os
import tempfile
import subprocess
import json

from transcript_store import (get_transcripts, db_session, get_assembly,
                              update_transcript_location, bind_to_db)
from config import DUPLICATION_DIR, ANALYSIS_DIR
from codon_alignment import write_fasta_file_from_iterator

DEF_NUM_THREADS = 1
CACHE_DIR = os.path.join(DUPLICATION_DIR, 'caches')


BLAST_DBS = {('Danio rerio', 'ensembl'):
                    {'genome_species_dir': 'danio_rerio',
                     'genome_blast_db_name': 'danio_rerio',
                     'genome_fasta_fname': 'Danio_rerio.GRCz10.dna_sm.toplevel.fa'},
             ('Oreochromis niloticus', 'ensembl'):
                    {'genome_species_dir': 'oreochromis_niloticus',
                     'genome_blast_db_name': 'oreochromis_niloticus',
                     'genome_fasta_fname': 'Oreochromis_niloticus.Orenil1.0.dna_sm.toplevel.fa'},
             ('Callorhinchus milii', 'cmilii_genome'):
                    {'genome_species_dir': 'callorhinchus_milii',
                     'genome_blast_db_name': 'callorhincus_milii',
                     'genome_fasta_fname': 'GCA_000165045.2_Callorhinchus_milii-6.1.3_genomic.fna'},
             ('Poecilia formosa', 'ensembl'):
                    {'genome_species_dir': 'poecilia_formosa',
                     'genome_blast_db_name': 'poecilia_formosa',
                     'genome_fasta_fname': 'Poecilia_formosa.PoeFor_5.1.2.dna_sm.toplevel.fa'},
             ('Takifugu rubripes', 'ensembl'):
                    {'genome_species_dir': 'takifugu_rubipres',
                     'genome_blast_db_name': 'takifugu_rubipres',
                     'genome_fasta_fname': 'Takifugu_rubripes.FUGU4.dna_sm.toplevel.fa'},
             ('Xiphophorus maculatus', 'ensembl'):
                    {'genome_species_dir': 'xiphophorus_maculatus',
                     'genome_blast_db_name': 'xiphophorus_maculatus',
                     'genome_fasta_fname': 'Xiphophorus_maculatus.Xipmac4.4.2.dna_sm.toplevel.fa'},
             ('Cyprinus carpio', 'our_phylo_fish'):
                    {'genome_species_dir': 'cyprinus_carpio',
                     'genome_blast_db_name': 'cyprinus_carpio',
                     'genome_fasta_fname': 'cyprinus_carpio_genome.fasta'},
             ('Salmo salar', 'ssalar_genome'):
                    {'genome_species_dir': 'salmo_salar',
                     'genome_blast_db_name': 'salmo_salar',
                     'genome_fasta_fname': 'GCF_000233375.1_ICSASG_v2_genomic.fna'},
             ('Anguilla anguilla v2', 'david_sense'):
                   {'genome_species_dir': 'anguilla_anguilla2',
                    'genome_blast_db_name': 'anguilla_anguilla',
                    'genome_fasta_fname': 'Anguilla_anguilla_assembly_racon_and_pilon_corrected'},
             ('Anguilla anguilla', 'david_sense'):
                   {'genome_species_dir': 'anguilla_anguilla',
                    'genome_blast_db_name': 'anguilla_anguilla',
                    'genome_fasta_fname': 'GCA_000695075.1_Anguilla_anguilla_v1_09_nov_10_genomic.fna'},
             ('Lepisosteus oculatus', 'our_phylo_fish'):
                   {'genome_species_dir': 'lepisosteus_oculatus',
                    'genome_blast_db_name': 'lepisosteus_oculatus',
                    'genome_fasta_fname': 'Lepisosteus_oculatus.LepOcu1.dna_sm.toplevel.fa'},
             ('Lepisosteus oculatus', 'ensembl'):
                   {'genome_species_dir': 'lepisosteus_oculatus',
                    'genome_blast_db_name': 'lepisosteus_oculatus',
                    'genome_fasta_fname': 'Lepisosteus_oculatus.LepOcu1.dna_sm.toplevel.fa'},
             ('Esox lucius', 'our_phylo_fish'):
                   {'genome_species_dir': 'esox_lucius',
                    'genome_blast_db_name': 'esox_lucius',
                    'genome_fasta_fname': 'esox_lucius_genome_v0.9-scaffolds.fasta'},
            }
GENOMES_DIR = os.path.join(DUPLICATION_DIR, 'genomes')
BLAST_DB_DIRS = 'blastdb'


def first(iterable):
    return next(iter(iterable))


def group(iterable, key):
    grouped_items = []
    last_key = None
    for item in iterable:
        new_key = key(item)
        if not grouped_items:
            grouped_items.append(item)
            last_key = new_key
        elif new_key == last_key:
            grouped_items.append(item)
        elif new_key != last_key and grouped_items:
            yield last_key, grouped_items
            grouped_items = [item]
            last_key = new_key
    if grouped_items:
        yield new_key, grouped_items


def do_blastn(query_fpath, blast_db, blast_fpath, num_threads=DEF_NUM_THREADS):
    fmt = ['qseqid', 'sseqid' , 'sstart', 'pident', 'evalue', 'sstrand']
    blast_fmt = '6 ' + ' '.join(fmt)
    cmd = ['blastn', '-query', query_fpath,
           '-db', blast_db,
           '-task', 'megablast',
           '-evalue', '0.0000001',
           '-outfmt', blast_fmt,
           '-num_threads', str(num_threads),
           '-out', blast_fpath,
           '-max_target_seqs', '20',
           ]

    if not os.path.exists(blast_fpath):
        subprocess.check_call(cmd)

    for line in open(blast_fpath):
        items = line.split()
        query = items[0]
        subject = items[1]
        sstart = int(items[2])
        ident = float(items[3])
        evalue = float(items[4])
        if items[5] == 'plus':
            sstrand = 1
        elif items[5] == 'minus':
            sstrand = -1
        else:
            raise RuntimeError('Uknown strand: ', items[5])
        yield {'query': query, 'subject': subject, 'sstart': sstart,
               'ident': ident, 'evalue': evalue, 'sstrand': sstrand}


def locate_transcripts_in_genome(species, version, blast_fpath, min_ident=95,
                                 min_evalue=1e-50, num_threads=DEF_NUM_THREADS):
    with db_session as session:
        assembly = get_assembly(species, version)
        transcripts = ((trans.transcript_id, trans.transcript_seq)
                       for trans in get_transcripts(assembly))

        transcripts_fhand = tempfile.NamedTemporaryFile(suffix='.fasta',
                                                        mode='wt')
        write_fasta_file_from_iterator(transcripts_fhand, transcripts)

    blast_db_dir = os.path.join(GENOMES_DIR,
                                BLAST_DBS[species, version]['genome_species_dir'],
                                BLAST_DB_DIRS)
    blast_db = os.path.join(blast_db_dir,
                            BLAST_DBS[species, version]['genome_blast_db_name'])
    blast = do_blastn(transcripts_fhand.name, blast_db, blast_fpath,
                      num_threads=num_threads)
    blast = group(blast, lambda x: x['query'])

    for transcript_id, hits in blast:
        hits = list(hits)
        best_hit = hits[0]
        if best_hit['evalue'] > min_evalue or best_hit['ident'] < min_ident:
            # Not enough similarity
            #print(best_hit['evalue'], best_hit['ident'])
            continue
        if best_hit['sstrand'] == 1:
            in_reference_strand = True
        elif best_hit['sstrand'] == -1:
            in_reference_strand = False
        else:
            raise RuntimeError('Uknown strand: ', best_hit['sstrand'])

        yield {'transcript_id': transcript_id,
               'molecule': best_hit['subject'],
               'position': best_hit['sstart'],
               'in_reference_strand': in_reference_strand}


def load_blast_positions_in_genome(species, version,
                                   num_threads=DEF_NUM_THREADS):
    print('Loading blast positions for: ' + species)
    cache_fpath = os.path.join(CACHE_DIR,
                               'genome_positions_' + species + version)
    blast_fpath = os.path.join(CACHE_DIR,
                               'blast_' + species + version)
    if os.path.exists(cache_fpath):
        transcript_locations = json.load(open(cache_fpath))
    else:
        transcript_locations = locate_transcripts_in_genome(species, version,
                                                            blast_fpath,
                                                            num_threads=num_threads)
        transcript_locations = list(transcript_locations)
        json.dump(transcript_locations, open(cache_fpath, 'wt'))
    with db_session as session:
        for transcript_location in transcript_locations:
            update_transcript_location(transcript_location['transcript_id'],
                                       transcript_location['molecule'],
                                       transcript_location['position'],
                                       transcript_location['in_reference_strand'])


if __name__ == '__main__':
    #create_circos_ideogram('Danio rerio', 'ensembl')
    bind_to_db()
    num_threads=24
    load_blast_positions_in_genome('Danio rerio', 'ensembl', num_threads=num_threads)
    load_blast_positions_in_genome('Takifugu rubripes', 'ensembl', num_threads=num_threads)
    load_blast_positions_in_genome('Salmo salar', 'ssalar_genome', num_threads=num_threads)
    load_blast_positions_in_genome('Anguilla anguilla', 'david_sense', num_threads=num_threads)
    load_blast_positions_in_genome('Xiphophorus maculatus', 'ensembl', num_threads=num_threads)
    load_blast_positions_in_genome('Lepisosteus oculatus', 'ensembl', num_threads=num_threads)
    load_blast_positions_in_genome('Esox lucius', 'our_phylo_fish', num_threads=num_threads)

    #load_blast_positions_in_genome('Oreochromis niloticus', 'ensembl', num_threads=num_threads)
    #load_blast_positions_in_genome('Callorhinchus milii', 'cmilii_genome', num_threads=num_threads)
    #load_blast_positions_in_genome('Poecilia formosa', 'ensembl', num_threads=num_threads)
    #load_blast_positions_in_genome('Cyprinus carpio', 'our_phylo_fish', num_threads=num_threads)
