# Supplementary material for: De novo European eel transcriptome provides insights into the evolutionary history of duplicated genes in teleost lineages
Source: PLoS One. 2019 Jun 12;14(6):e0218085. doi: 10.1371/journal.pone.0218085 (PMC6561569; doi:10.1371/journal.pone.0218085)
Supplement: S1 Material — (ZIP) [file pone.0218085.s002.zip › Supplementary_Material-S1(Rozenfeld et al.)/store_transcripts.py]

from transcript_store import (bind_to_db, create_db, db_session,
                              get_or_add_assembly, get_or_add_gene,
                              add_transcript,
                              UnavailableEnsemblTranscriptomeError)
from config import ASSEMBLIES
from get_transcripts import get_transcripts


def store_transcripts():
    for species, version in ASSEMBLIES:
        print('Storing transcripts for {} {}'.format(species, version))
        with db_session as session:
            assembly = get_or_add_assembly(species, version)
            transcripts = get_transcripts(species, version)
            for transcript_id, transcript in transcripts.items():
                gene = get_or_add_gene(transcript['gene_id'])
                kwargs = {'assembly': assembly,
                          'transcript_id': transcript_id,
                          'representative': transcript['representative'],
                          'gene': gene}
                if 'sequence' in transcript:
                    kwargs['transcript_seq'] = transcript['sequence']
                if 'protein_id' in transcript:
                    kwargs['protein_id'] = transcript['protein_id']
                    kwargs['protein_seq'] = transcript['protein_sequence']
                try:
                    add_transcript(**kwargs)
                except UnavailableEnsemblTranscriptomeError:
                    continue


if __name__ == '__main__':
    create_db()
    bind_to_db()
    store_transcripts()
