# Supplementary material for: De novo European eel transcriptome provides insights into the evolutionary history of duplicated genes in teleost lineages
Source: PLoS One. 2019 Jun 12;14(6):e0218085. doi: 10.1371/journal.pone.0218085 (PMC6561569; doi:10.1371/journal.pone.0218085)
Supplement: S1 Material — (ZIP) [file pone.0218085.s002.zip › Supplementary_Material-S1(Rozenfeld et al.)/store_trees_in_db.py]

import os

from ete3 import PhyloTree

from transcript_store import db_session, Orthogroup, select, bind_to_db
from do_orthogroup_trees import TREES_DIR


def store_trees_in_db(orthogroup_and_trees, key):
    bind_to_db()
    with db_session as session:
        for orthogroup_id, newick_tree in orthogroup_and_trees:
            orthogroup = Orthogroup[orthogroup_id]
            trees = orthogroup.trees
            if trees is None:
                trees = {}
            trees[key] = newick_tree
            orthogroup.trees = trees


def get_trees_from_db(key):
    try:
        bind_to_db()
    except TypeError:
        pass
    with db_session as session:
        for id_, trees in select((orthogroup.orthogroup_id, orthogroup.trees)
                                for orthogroup in Orthogroup if orthogroup.trees):
            if key in trees:
                tree = trees[key]
            else:
                continue
            yield id_, tree


def get_ete_trees_from_db(key):

    for orthogroup_id, tree in get_trees_from_db(key=key):
        tree = PhyloTree(tree, sp_naming_function=None)
        for node in tree.traverse():
            if node.is_leaf():
                node.species = node.xpecies
                #print(node.get_feature('species'))
        yield orthogroup_id, tree


if __name__ == '__main__':
    #store_trees_in_db()
    for tree in get_trees_from_db('phyldog_reconciled'):
        print(tree)
        break
