# Supplementary material for: De novo European eel transcriptome provides insights into the evolutionary history of duplicated genes in teleost lineages
Source: PLoS One. 2019 Jun 12;14(6):e0218085. doi: 10.1371/journal.pone.0218085 (PMC6561569; doi:10.1371/journal.pone.0218085)
Supplement: S1 Material — (ZIP) [file pone.0218085.s002.zip › Supplementary_Material-S1(Rozenfeld et al.)/transcript_store.py]

import os
import itertools
import json
import functools
from collections import defaultdict

from pony.orm import (Database, PrimaryKey, Required, Optional, db_session, Set,
                      delete, select, Json, count)
from pony.orm.core import TransactionIntegrityError, ObjectNotFound

from config import GAP_SYMBOL, ANALYSIS_DIR, ENESMBL_UNAVAILABLE_SEQ

SQLITE_FPATH = os.path.join(ANALYSIS_DIR, 'duplication.sqlite')


def create_db():
    db = get_transcript_database()

    sqlite_fpath = SQLITE_FPATH
    if os.path.exists(sqlite_fpath):
        os.remove(sqlite_fpath)

    db.bind('sqlite', SQLITE_FPATH, create_db=True)
    db.generate_mapping(create_tables=True)
    return db


def bind_to_db():
    db = get_transcript_database()
    try:
        db.bind('sqlite', SQLITE_FPATH, create_db=False)
    except TypeError:
        return db
    db.generate_mapping(create_tables=False)
    return db


db = Database()


class PairNotFound(RuntimeError):
    pass


class UnavailableEnsemblTranscriptomeError(RuntimeError):
    pass


class Gene(db.Entity):
    gene_id = PrimaryKey(str)
    transcripts = Set('Transcript')


class Assembly(db.Entity):
    species = Required(str, index=True)
    version = Required(str)
    transcripts = Set('Transcript')
    PrimaryKey(species, version)


class Transcript(db.Entity):
    assembly = Required(Assembly)
    transcript_id = PrimaryKey(str)
    transcript_seq = Optional(str, index=False)
    protein_id = Optional(str, unique=True, index=True)
    protein_seq = Optional(str, index=False)
    orthogroup = Optional('Orthogroup', index=True)
    location_molecule = Optional(str, index=True)
    location_position = Optional(int)
    location_in_reference_strand = Optional(bool)
    pairs1 = Set('TranscriptPair', reverse='transcript_1')
    pairs2 = Set('TranscriptPair', reverse='transcript_2')
    gene = Required(Gene)
    representative = Required(bool)


class Orthogroup(db.Entity):
    orthogroup_id = PrimaryKey(str)
    members = Set(Transcript)
    aa_alignment = Optional(Json)
    codon_alignment = Optional(Json)
    pairs = Set('TranscriptPair')
    trees = Optional(Json)
    fdtv_distances = Optional(Json)


class TranscriptPair(db.Entity):
    orthogroup = Required(Orthogroup)
    transcript_1 = Required(Transcript, index=True)
    transcript_2 = Required(Transcript, index=True)
    PrimaryKey(transcript_1, transcript_2)
    fdtv_result = Optional(Json)
    distances = Optional(Json)


def get_paralogs(assembly):
    paralogs = defaultdict(set)
    pairs = select((pair.transcript_1.transcript_id, pair.transcript_2.transcript_id) for pair in TranscriptPair if pair.transcript_1.assembly==assembly and pair.transcript_2.assembly==assembly)
    for trans1, trans2 in pairs:
        paralogs[trans1].add(trans2)
        paralogs[trans2].add(trans1)
    return paralogs


@functools.lru_cache(maxsize=20000)
def get_transcript_pair(transcript_id1, transcript_id2):
    #trans = select(trans for trans in Transcript if (trans.transcript_id==transcript_id1 and trans.pairs2.transcript_2.transcript_id == transcript_id2))
    pair = select(pair for pair in TranscriptPair
                  if pair.transcript_1.transcript_id == transcript_id1 and pair.transcript_2.transcript_id == transcript_id2)
    pair = list(pair)
    if len(pair) == 1:
        return pair[0]
    if len(pair) > 1:
        raise RuntimeError('More than one pair: %s, %s' % (transcript_id1, transcript_id2))

    pair = select(pair for pair in TranscriptPair
                  if pair.transcript_1.transcript_id == transcript_id2 and pair.transcript_2.transcript_id == transcript_id1)
    pair = list(pair)
    if len(pair) == 1:
        return pair[0]
    if len(pair) > 1:
        raise RuntimeError('More than one pair: %s, %s' % (transcript_id1, transcript_id2))
    raise PairNotFound('%s %s' % (transcript_id1, transcript_id2))


def get_pair_information(transcript_id1, transcript_id2, add_location=False):
    pair = {'transcript_id1': transcript_id1,
            'transcript_id2': transcript_id2}
    if add_location:
        trans1 = Transcript[transcript_id1]
        trans2 = Transcript[transcript_id2]

        molecule1 = trans1.location_molecule
        molecule2 = trans2.location_molecule
        if molecule1:
            pair['molecule1'] = molecule1
            pair['position1'] = trans1.location_position
        if molecule2:
            pair['molecule2'] = molecule2
            pair['position2'] = trans2.location_position
    return pair


def update_transcript_location(transcript_id, molecule, position,
                               in_reference_strand):
    transcript = Transcript[transcript_id]
    transcript.location_molecule = molecule
    transcript.location_position = position
    transcript.location_in_reference_strand = in_reference_strand


def get_species_with_4dtv_results_within_species():
    species = select(pair.transcript_1_species
                     for pair in TranscriptPair
                     if pair.transcript_1_species == pair.transcript_2_species)
    return species

def get_transcript_database():
    return db


@db_session
def add_transcript(assembly, transcript_id, representative, gene,
                   transcript_seq=None, protein_id=None, protein_seq=None,
                   orthogroup_id=None):
    if representative:
        assert transcript_seq is not None
    kwargs = {'assembly': assembly, 'transcript_id': transcript_id,
              'representative': representative, 'gene': gene}
    if transcript_seq is not None:
        if transcript_seq == ENESMBL_UNAVAILABLE_SEQ:
            raise UnavailableEnsemblTranscriptomeError()
        kwargs['transcript_seq'] = transcript_seq
    if protein_id is not None:
        kwargs['protein_id'] = protein_id
        kwargs['protein_seq'] = protein_seq
    if orthogroup_id is not None:
        kwargs['orthogroup_id'] = orthogroup_id
    return Transcript(**kwargs)


@db_session
def add_orthogroup(orthogroup_id, members):
    return Orthogroup(orthogroup_id=orthogroup_id, members=members)


def get_transcripts(assembly=None, orthogroup=None):
    transs = select(trans for trans in Transcript if trans.transcript_seq != ENESMBL_UNAVAILABLE_SEQ)
    if orthogroup is not None:
        transs = transs.filter(lambda trans: trans.orthogroup == orthogroup)
    if assembly is not None:
        transs = transs.filter(lambda trans: trans.assembly == assembly)
    return transs


def get_transcripts_per_molecule(assembly, sort_by_position=True):
    molecules = select((trans.location_molecule, count(trans))
                       for trans in Transcript
                       if trans.assembly == assembly and trans.location_molecule)
    molecules = (molecule for molecule, _ in reversed(sorted(molecules, key=lambda x: x[1])))

    for molecule in molecules:
        transs = select(trans for trans in Transcript
                        if trans.assembly == assembly and trans.location_molecule == molecule)
        if sort_by_position:
            transs = transs.order_by(Transcript.location_position)
        yield molecule, transs


def get_orthogroups_with_representative_transcripts():
    results = select((ortho.orthogroup_id, member.transcript_id,
                      member.transcript_seq, member.protein_seq)
                      for ortho in Orthogroup
                      for member in ortho.members if member.representative).order_by(1)
    results = itertools.groupby(results, key=lambda x: x[0])
    for orthogroup_id, result in results:
        transcripts = []
        for ortho_id, transcript_id, transcript_seq, protein_seq in result:
            assert orthogroup_id == ortho_id
            transcript = {'transcript_id': transcript_id,
                          'transcript_seq': transcript_seq,
                          'protein_seq': protein_seq}
            transcripts.append(transcript)
        yield orthogroup_id, transcripts


def get_orthogroups_with_protein_alignments():
    results = select((ortho.orthogroup_id, ortho.aa_alignment)
                     for ortho in Orthogroup
                     if ortho.aa_alignment is not None)
    return results


def get_orthogroups_with_codon_alignments():
    results = select((ortho.orthogroup_id, ortho.codon_alignment)
                     for ortho in Orthogroup
                     if ortho.codon_alignment is not None)
    return results


def first(items):
    try:
        return next(items)
    except StopIteration:
        raise ValueError('Cannot get item from empty sequence')


def get_protein_with_least_gaps_for_orthogroups(gap_symbol=GAP_SYMBOL):
    for orthogroup_id, alignment in get_orthogroups_with_protein_alignments():
        alignment = sorted(alignment.items(), key=lambda x: x[1].count(gap_symbol))
        transcript_id, protein = alignment[0]
        protein = protein.replace(gap_symbol, '')
        yield orthogroup_id, transcript_id, protein


def delete_instances(klass):
    delete(row_instance for row_instance in klass)


def delete_orthogroups():
    with db_session:
        transcripts = select(transcript for transcript in Transcript)
        for transcript in transcripts:
            transcript.orthogroup = None

def get_num_orthogroups():
    return get_num_instances(Orthogroup)


def get_num_instances(klass):
    return klass.select().count()


def get_num_aa_alignments():
    return Orthogroup.select(lambda ortho: ortho.aa_alignment is not None).count()


def get_assemblies_with_fdtv_results():
    assemblies = select((pair.transcript_1.assembly, pair.transcript_2.assembly)
                        for pair in TranscriptPair if pair.fdtv_result)
    assembly_set = set()
    for assem1, assem2 in assemblies:
        assembly_set.add(assem1)
        assembly_set.add(assem2)
    return assembly_set


def get_assemblies():
    assemblies = select(assembly for assembly in Assembly)
    return list(assemblies)


def get_assembly(species, version):
    assemblies = Assembly.select(lambda assembly: assembly.species==species and
                                 assembly.version==version)
    assemblies = list(assemblies)
    if not assemblies:
        msg = 'Assembly not found in the DB: %s, %s'
        msg %= species, version
        raise ValueError(msg)
    return assemblies[0]


def get_or_add_assembly(species, version):
    try:
        assembly = get_assembly(species, version)
    except ValueError:
        assembly = Assembly(species=species, version=version)
    return assembly


def get_or_add_gene(gene_id):
    try:
        gene = Gene[gene_id]
    except ObjectNotFound:
        gene = Gene(gene_id=gene_id)
    return gene


def get_fdtvs_within_assembly(assembly, min_fdtv=None, max_fdtv=None):
    if max_fdtv is not None and min_fdtv is None:
        min_fdtv = 0
    if min_fdtv is None and max_fdtv is None:
        fdtvs = select((pair.orthogroup.orthogroup_id,
                        pair.transcript_1.transcript_id,
                        pair.transcript_2.transcript_id,
                        pair.fdtv_result)
                       for pair in TranscriptPair
                       if pair.transcript_1.assembly==assembly and
                          pair.transcript_2.assembly==assembly)
    elif max_fdtv is None:
        fdtvs = select((pair.orthogroup.orthogroup_id,
                        pair.transcript_1.transcript_id,
                        pair.transcript_2.transcript_id,
                        pair.fdtv_result)
                       for pair in TranscriptPair
                       if pair.transcript_1.assembly==assembly and
                          pair.transcript_2.assembly==assembly and
                          min_fdtv < pair.fdtv_result['corrected_fdtv'])
    else:
        fdtvs = select((pair.orthogroup.orthogroup_id,
                        pair.transcript_1.transcript_id,
                        pair.transcript_2.transcript_id,
                        pair.fdtv_result)
                       for pair in TranscriptPair
                       if pair.transcript_1.assembly==assembly and
                          pair.transcript_2.assembly==assembly and
                          min_fdtv < pair.fdtv_result['corrected_fdtv'] and
                          pair.fdtv_result['corrected_fdtv'] < max_fdtv)
    fdtvs = fdtvs.order_by(1)
    fdtvs = itertools.groupby(fdtvs, key=lambda x: x[0])
    return fdtvs


def get_ftdtvs_between_assemblies(assembly1, assembly2,
                                  min_fdtv=None, max_fdtv=None):
    if max_fdtv is not None and min_fdtv is None:
        min_fdtv = 0
    if min_fdtv is None and max_fdtv is None:
        fdtvs = select((pair.orthogroup.orthogroup_id,
                        pair.transcript_1.transcript_id,
                        pair.transcript_2.transcript_id,
                        pair.fdtv_result)
                       for pair in TranscriptPair
                       if (pair.transcript_1.assembly==assembly1 and
                           pair.transcript_2.assembly==assembly2) or
                          (pair.transcript_1.assembly==assembly2 and
                           pair.transcript_2.assembly==assembly1))
    elif max_fdtv is None:
        fdtvs = select((pair.orthogroup.orthogroup_id,
                        pair.transcript_1.transcript_id,
                        pair.transcript_2.transcript_id,
                        pair.fdtv_result)
                       for pair in TranscriptPair
                       if (((pair.transcript_1.assembly==assembly1 and
                             pair.transcript_2.assembly==assembly2) or
                            (pair.transcript_1.assembly==assembly2 and
                             pair.transcript_2.assembly==assembly1)) and
                            min_fdtv < pair.fdtv_result['corrected_fdtv']))
    else:
        fdtvs = select((pair.orthogroup.orthogroup_id,
                        pair.transcript_1.transcript_id,
                        pair.transcript_2.transcript_id,
                        pair.fdtv_result)
                       for pair in TranscriptPair
                       if (((pair.transcript_1.assembly==assembly1 and
                             pair.transcript_2.assembly==assembly2) or
                            (pair.transcript_1.assembly==assembly2 and
                             pair.transcript_2.assembly==assembly1)) and
                            min_fdtv < pair.fdtv_result['corrected_fdtv'] and
                            pair.fdtv_result['corrected_fdtv'] < max_fdtv))
    fdtvs = fdtvs.order_by(1)
    fdtvs = itertools.groupby(fdtvs, key=lambda x: x[0])
    return fdtvs


def update_orthogroup_alignments(orthogroup_id, aa_alignment, codon_alignment):
    orthogroup = Orthogroup[orthogroup_id]
    orthogroup.aa_alignment = aa_alignment
    orthogroup.codon_alignment = codon_alignment


def main(sqlite_fpath):
    if os.path.exists(sqlite_fpath):
        os.remove(sqlite_fpath)

    db.bind('sqlite', sqlite_fpath, create_db=True)
    db.generate_mapping(create_tables=True)
    with db_session as session:
        assembly = Assembly(species='eel', version='1')
        transcript1 = add_transcript(assembly=assembly,
                                     transcript_id='gene1',
                                     transcript_seq='ACTG',
                                     protein_id='gene1', protein_seq='FRC')
    try:
        with db_session as session:
            assembly = get_assembly('eel', '1')
            add_transcript(assembly=assembly, transcript_id='gene1',
                           transcript_seq='ACTG',
                           protein_id='gene1', protein_seq='FRC')
    except TransactionIntegrityError:
        pass
    with db_session as session:
        assembly = get_assembly('eel', '1')
        transcript3 = add_transcript(assembly=assembly,
                                     transcript_id='gene3',
                                     transcript_seq='ACTA',
                                     protein_id='gene3', protein_seq='FRT')
    with db_session as session:
        assembly = get_assembly('eel', '1')
        transcript2 = add_transcript(assembly=assembly,
                                     transcript_id='gene2',
                                     transcript_seq='ACTG',
                                     protein_id='gene2', protein_seq='FRC')

    with db_session as session:
        assembly = get_assembly('eel', '1')
        transcripts = get_transcripts(assembly=assembly)
        orthogroup = add_orthogroup(orthogroup_id='cos1', members=transcripts)
    with db_session as session:
        transcript3 = Transcript['gene3']
        orthogroup = add_orthogroup(orthogroup_id='cos2', members=[transcript3])

    with db_session as session:
        transcripts = get_transcripts(orthogroup=orthogroup)
        print(list(transcripts))

    with db_session() as session:
        assembly = get_assembly('eel', '1')
        transcripts = get_transcripts(orthogroup=orthogroup, assembly=assembly)
        print(list(transcripts))

    with db_session() as session:
        print(list(transcripts))

    with db_session() as session:
        res = list(get_orthogroups_with_seqs())
        assert res == [('cos1', [{'transcript_seq': 'ACTG',
                                  'protein_seq': 'FRC',
                                  'transcript_id': 'gene1'},
                                 {'transcript_seq': 'ACTG',
                                  'protein_seq': 'FRC',
                                  'transcript_id': 'gene2'}]),
                       ('cos2', [{'transcript_seq': 'ACTA',
                                  'protein_seq': 'FRT',
                                  'transcript_id': 'gene3'}])]

    with db_session as session:
        assert get_num_orthogroups() == 2

    with db_session as session:
        update_orthogroup_alignments('cos1', aa_alignment={'seq1': 'M'},
                                     codon_alignment={'seq1': 'ATG'})
    with db_session as session:
        assert get_num_aa_alignments() == 1

    with db_session as session:
        print(list(get_orthogroups_with_codon_alignments()))
        assert list(get_orthogroups_with_codon_alignments()) == [('cos1',
                                                                  {'seq1':
                                                                   'ATG'}
                                                                 )]

if __name__ == '__main__':
    main('test.sqlite')
