# Supplementary material for: De novo European eel transcriptome provides insights into the evolutionary history of duplicated genes in teleost lineages
Source: PLoS One. 2019 Jun 12;14(6):e0218085. doi: 10.1371/journal.pone.0218085 (PMC6561569; doi:10.1371/journal.pone.0218085)
Supplement: S1 Material — (ZIP) [file pone.0218085.s002.zip › Supplementary_Material-S1(Rozenfeld et al.)/write_eggnog_go_annotation.py]

import os
from collections import defaultdict
import requests
import shelve
import gzip

from config import (ANALYSIS_DIR, GO_DIR, DUPLICATION_DIR, HMMER_DIR,
                    GO_DUPLICATION_DIR)
from store_positions_in_db import CACHE_DIR

EGGNOG_API_URL = 'http://eggnogapi.embl.de/nog_data/json/go_terms/'
EGGNOG_INFO_CACHE = os.path.join(CACHE_DIR, 'eggnog_annotations.shelve')

EGGNOG_DIR = os.path.join(DUPLICATION_DIR, 'eggnog')
EGGNOG_ANNOTATIONS_FPATH = os.path.join(EGGNOG_DIR, 'fiNOG.annotations.tsv.gz')
FUNCTIONAL_CATEOGORIES_FPATH = os.path.join(EGGNOG_DIR,
                                            'COG_functional_categories.txt')
EGGNOG_GO_ANNOTATION_FPATH = os.path.join(GO_DIR,
                                          'orthogroup_go_annotation_from_eggnog.csv')
EGGNOG_GO_ANNOTATION_FPATH2 = os.path.join(GO_DIR,
                                           'orthogroup_go_annotation_from_eggnog.txt')
EGGNOG_ANNOTATION_FPATH = os.path.join(GO_DIR,
                                       'orthogroup_human_readable_annotation_from_eggnog.csv')

def _parse_functional_categories():
    categories = {}
    for line in open(FUNCTIONAL_CATEOGORIES_FPATH, 'rt'):
        if '[' not in line:
            continue
        letter, description = line.split(']')
        letter = letter[-1]
        description = description.strip()
        categories[letter] = description
    return categories

FUNCTIONAL_CATEOGORIES = _parse_functional_categories()


if not os.path.exists(GO_DIR):
    os.mkdir(GO_DIR)


def parse_hmmer_tab_result(fhand, keep_only_best=False, min_evalue=None):
    results = defaultdict(list)
    for line in fhand:
        if line[0] == '#':
            continue
        items = line.split()
        eggnog_id = items[0].split('.')[1]
        orthogroup_id = items[2]
        evalue = float(items[4])
        if min_evalue is not None and evalue > min_evalue:
            continue
        results[orthogroup_id].append({'eggnog_id': eggnog_id,
                                       'evalue': evalue})

    for orthogroup_id, eggnogs in results.items():
        eggnogs.sort(key=lambda x: x['evalue'])
        if keep_only_best:
            results[orthogroup_id] = [eggnogs[0]]

    return results


def _parse_eggnog_go(eggnog_go):
    header = eggnog_go['go_header']
    go_terms_by_aspect = eggnog_go['go_terms']

    go_id_col = header.index('ID')
    go_term_col = header.index('GO term')
    evidence_col = header.index('Evidence')
    seq_count_col = header.index('SeqCount')
    frequency_col = header.index('Frequency')

    annots = {}
    for aspect, go_terms in go_terms_by_aspect.items():
        aspect_annots = []
        for go_info in go_terms:
            go_id = go_info[go_id_col]
            go_term = go_info[go_term_col]
            seq_count = int(go_info[seq_count_col])
            frequency = float(go_info[frequency_col])
            evidences = [evidence.strip() for evidence in go_info[evidence_col].split(',')]
            go_annot = {'id': go_id, 'term': go_term, 'seq_count': seq_count,
                        'frequency': frequency, 'evidences': evidences}
            aspect_annots.append(go_annot)
        annots[aspect] = aspect_annots
    return annots


def get_eggnog_go_annotation(eggnog_id):
    cache = shelve.open(EGGNOG_INFO_CACHE)

    try:
        go_annot = cache[eggnog_id]['go']
    except KeyError:
        go_annot = None

    if go_annot is not None:
        return go_annot

    url = requests.compat.urljoin(EGGNOG_API_URL, eggnog_id)
    print('requesting: ', url)
    request = requests.get(url)
    if not request.status_code == 200:
        raise RuntimeError('Error getting Eggnog url: ' + url)

    eggnog_go = request.json()
    eggnog_go = _parse_eggnog_go(eggnog_go)

    cache[eggnog_id] = {'go': eggnog_go}
    return eggnog_go


def add_go_annot_to_hmmer_results(results):
    for orthogroup_id, eggnogs in results.items():
        for eggnog in eggnogs:
            go_annot = get_eggnog_go_annotation(eggnog['eggnog_id'])
            eggnog['go_annot'] = go_annot


def write_orthogroup_go_annot(fhand, results, one_per_line=False):
    for orthogroup_id, eggnogs in results.items():
        go_terms = []
        for eggnog in eggnogs:
            go_annot = eggnog['go_annot']
            for gos in go_annot.values():
                for go in gos:
                    go_terms.append(go['id'])
        if go_terms:
            if one_per_line:
                for go_term in go_terms:
                    fhand.write('{}\t{}\n'.format(orthogroup_id, go_term))
            else:
                fhand.write('{}\t{}\n'.format(orthogroup_id,
                                              ','.join(go_terms)))


def write_orthogroup_annotations(fhand, results):
    item_sep = ' | '
    sep = '\t'
    fields = ['Orthogroup', 'Descriptions', 'Functional annotations',
              'GO categories', 'GO IDs', 'GO categories',
              'GO IDs', 'GO categories', 'GO IDs']
    fhand.write(sep.join(fields))
    fhand.write('\n')
    num_orthogroups_with_go_annot = 0
    for orthogroup_id, eggnogs in results.items():
        go_terms = defaultdict(set)
        descriptions = set()
        functional_categories = set()
        for eggnog in eggnogs:
            go_annot = eggnog['go_annot']
            for aspect, gos in go_annot.items():
                for go in gos:
                    go_terms[aspect].add((go['id'], go['term']))
            if 'functional_annotation' in eggnog:
                annot = eggnog['functional_annotation']
                descriptions.add(annot['description'])
                functional_categories.update(annot['functional_categories'])
        fhand.write(orthogroup_id)
        fhand.write(sep)
        fhand.write(item_sep.join(descriptions))
        fhand.write(sep)
        fhand.write(item_sep.join(functional_categories))
        fhand.write(sep)
        aspects = list(sorted(go_terms.keys()))
        for aspect in aspects:
            gos = list(go_terms[aspect])
            go_ids = [go[0] for go in gos]
            go_human = [go[1] for go in gos]
            fhand.write(item_sep.join(go_human))
            fhand.write(sep)
            fhand.write(item_sep.join(go_ids))
            fhand.write(sep)
        if aspects:
            num_orthogroups_with_go_annot += 1
        fhand.write('\n')
    print('Num orthogroups with GO annot: ' + str(num_orthogroups_with_go_annot))


def parse_eggnog_annotations():
    annotations = {}
    for line in gzip.open(EGGNOG_ANNOTATIONS_FPATH, 'rt'):
        items = line.strip().split('\t')
        eggnog_id = items[1]
        functional_category_letters = list(items[4])
        functional_categories = [FUNCTIONAL_CATEOGORIES[letter] for letter in functional_category_letters]
        description = items[5]
        annotations[eggnog_id] = {'functional_category_letters': functional_category_letters,
                                  'functional_categories': functional_categories,
                                  'description': description
                                 }
    return annotations


def add_functional_description_to_hmmer_results(results, annotations):
    for orthogroup_id, eggnogs in results.items():
        for eggnog in eggnogs:
            annotation = annotations[eggnog['eggnog_id']]
            eggnog['functional_annotation'] = annotation


if __name__ == '__main__':

    fpath = os.path.join(GO_DUPLICATION_DIR,
                         'one_prot_per_orthogroup.tblout.hmmscan')
    results = parse_hmmer_tab_result(open(fpath), keep_only_best=True,
                                     min_evalue=1e-20)

    eggnog_annotations = parse_eggnog_annotations()
    add_functional_description_to_hmmer_results(results, eggnog_annotations)
    add_go_annot_to_hmmer_results(results)

    write_orthogroup_annotations(open(EGGNOG_ANNOTATION_FPATH, 'wt'),
                                 results)
    write_orthogroup_go_annot(open(EGGNOG_GO_ANNOTATION_FPATH, 'wt'),
                              results, one_per_line=False)
    write_orthogroup_go_annot(open(EGGNOG_GO_ANNOTATION_FPATH2, 'wt'),
                              results, one_per_line=True)
