# Supplementary material for: De novo European eel transcriptome provides insights into the evolutionary history of duplicated genes in teleost lineages
Source: PLoS One. 2019 Jun 12;14(6):e0218085. doi: 10.1371/journal.pone.0218085 (PMC6561569; doi:10.1371/journal.pone.0218085)
Supplement: S1 Material — (ZIP) [file pone.0218085.s002.zip › Supplementary_Material-S1(Rozenfeld et al.)/write_fdtvs.py]

import os
from collections import defaultdict
import csv

from config import FDTV_RESULTS_DIR

from analyze_trees import iterate_over_duplications, enumerate_tree_nodes
import parse_phyldog_result


def write_fdtvs(out_dir, tree_fhand):
    species_tree = parse_phyldog_result.get_species_tree()
    tree, nodes = enumerate_tree_nodes(species_tree)
    nodes = {node['species']: node['id'] for node in nodes}
    tree_fhand.write(tree.get_ascii(attributes=['name', 'species'],
                     show_internal=True))

    fdtvs = defaultdict(list)
    for duplication in iterate_over_duplications(species_tree,
                                                 add_fdtvs=True,
                                                 add_synteny_type=False):
        orthogroup_id = duplication['orthogroup_id']
        branch = duplication['species_affected']
        fdtv = duplication['mean_fdtv']
        if fdtv is None:
            continue
        fdtvs[branch].append((orthogroup_id, fdtv))

    for branch, orthogroup_and_fdtvs in fdtvs.items():
        branch_id = nodes[branch]
        fpath = os.path.join(out_dir,
                             'orthogroups_for_branch_{}.csv'.format(branch_id))
        writer = csv.writer(open(fpath, 'wt'), delimiter='\t')
        writer.writerow(['Orthogroup', 'FDTV'])
        orthogroup_and_fdtvs.sort(key=lambda x: x[1])
        for orthogroup_id, fdtv in orthogroup_and_fdtvs:
            writer.writerow((orthogroup_id, fdtv))


if __name__ == '__main__':
    out_dir = os.path.join(FDTV_RESULTS_DIR, 'orthogroups_fdtvs')
    if not os.path.exists(out_dir):
        os.mkdir(out_dir)
    tree_fpath = os.path.join(out_dir, 'tree.txt')
    write_fdtvs(out_dir, open(tree_fpath, 'wt'))
