# Supplementary material for: De novo European eel transcriptome provides insights into the evolutionary history of duplicated genes in teleost lineages
Source: PLoS One. 2019 Jun 12;14(6):e0218085. doi: 10.1371/journal.pone.0218085 (PMC6561569; doi:10.1371/journal.pone.0218085)
Supplement: S1 Material — (ZIP) [file pone.0218085.s002.zip › Supplementary_Material-S1(Rozenfeld et al.)/write_sequences_with_least_gaps.py]

import sys
import os

from config import HMMER_DIR
from transcript_store import bind_to_db, db_session
from transcript_store import get_protein_with_least_gaps_for_orthogroups
from codon_alignment import write_fasta_file_from_iterator


def write_sequences_with_least_gaps(fhand):
    with db_session:
        write_fasta_file_from_iterator(fhand,
                                       (('{} {}'.format(ortho_id, trans_id), prot) for ortho_id, trans_id, prot in get_protein_with_least_gaps_for_orthogroups()))


if __name__ == '__main__':
    bind_to_db()
    if not os.path.exists(HMMER_DIR):
        os.mkdir(HMMER_DIR)
    fpath = os.path.join(HMMER_DIR, 'one_prot_per_orthogroup.fasta')
    #fpath = sys.argv[1]
    fhand = open(fpath, 'w')
    write_sequences_with_least_gaps(fhand)
