# Supplementary material for: De novo European eel transcriptome provides insights into the evolutionary history of duplicated genes in teleost lineages
Source: PLoS One. 2019 Jun 12;14(6):e0218085. doi: 10.1371/journal.pone.0218085 (PMC6561569; doi:10.1371/journal.pone.0218085)
Supplement: S1 Material — (ZIP) [file pone.0218085.s002.zip › Supplementary_Material-S1(Rozenfeld et al.)/write_stockholm_alignments.py]

import os
from collections import OrderedDict
import io
import json

from load_transcripts_and_cds_to_db import bind_to_db, ANALYSIS_DIR
from transcript_store import (get_orthogroups_with_codon_alignments, db_session,
                              get_orthogroups_with_protein_alignments)


HMMER_DIR = os.path.join(ANALYSIS_DIR, 'hmmer')
if not os.path.exists(HMMER_DIR):
    os.mkdir(HMMER_DIR)


def write_stockholm_alignments(fhand, alignments):

    alignment_ids = {}
    for orthogroup_id, alignment in alignments:
        fhand.write('# STOCKHOLM 1.0\n')
        alignment_id = orthogroup_id.replace(' ', '_')
        alignment_ids[orthogroup_id] = alignment_id
        fhand.write('#=GF ID {}\n'.format(alignment_id))
        for seq_id, seq in alignment.items():
            fhand.write('{:<30} {}\n'.format(seq_id, seq))
        fhand.write('//\n')
    fhand.flush()
    return alignment_ids


def write_stockholm_alignments_from_db(sequence_type):
    if sequence_type == 'protein':
        fname = 'alignments.protein.stockholm'
    else:
        fname = 'alignments.codon.stockholm'

    fhand = open(os.path.join(HMMER_DIR, fname), 'wt')
    with db_session:
        if sequence_type == 'protein':
            alignments = get_orthogroups_with_protein_alignments()
        else:
            alignments = get_orthogroups_with_codon_alignments()
        alignment_ids = write_stockholm_alignments(fhand, alignments)
    info = {'alignment_ids': alignment_ids}
    fhand = open(os.path.join(HMMER_DIR, 'alignments.info.json'), 'wt')
    json.dump(info, fhand)


def test():
    alignment = OrderedDict([('seq1', 'ACTGTCGATA'),
                             ('seq2', 'ACTGACGATA')])
    alignments = OrderedDict([('alignment1', alignment),
                              ('alignment2', alignment)])
    fhand = io.StringIO()
    write_stockholm_alignments(fhand, alignments.items())
    expected = '''# STOCKHOLM 1.0\n#=GF ID alignment1
seq1                           ACTGTCGATA
seq2                           ACTGACGATA
//
# STOCKHOLM 1.0
#=GF ID alignment2
seq1                           ACTGTCGATA
seq2                           ACTGACGATA
//\n'''
    assert fhand.getvalue() == expected


if __name__ == '__main__':
    test()
    bind_to_db()
    write_stockholm_alignments_from_db('protein')
